# Supplementary material for: Genetic differentiation over a small spatial scale of the sand fly Lutzomyia vexator (Diptera: Psychodidae)
Source: Parasit Vectors. 2016 Oct 18;9:550. doi: 10.1186/s13071-016-1826-5 (PMC5070220; doi:10.1186/s13071-016-1826-5)
Supplement: Additional file 2: Table S2. — Motifs and PCR primer suggestions for microsatellite loci recovered from the enrichment protocol. Abbreviations: Tm, recommended annealing temperature. (XLSX 170 kb) [file 13071_2016_1826_MOESM2_ESM.xlsx]

## Sheet: Additional File 2 Table S2 Neal
Additional file 2: Table S2. Motifs and PCR primer suggestions for microsatellite loci recovered from the enrichment protocol. Abbreviations: Tm, recommended annealing temperature.
Contig	motif	# times recovered	repeat count	PCR product size	Forward Primer	F primer Tm	Reverse Primer	R primer Tm
1	AG	865	16	177	AGAACACGCCACAAATGTATCAC	60.571	TTCGATTTGAGTCTTCGATTCCC	59.579
4	AG	1212	8	199	CTCTTAGTTCAGTTCTGAGACGC	59.587	TTGTCAACTTTCTTCGTTCTGAC	58.287
8	AG	500	11	187	TCGTACGTTGGATTTCTTTCAGC	60.322	ATTTGATGCTCTCGTACAATCCC	59.637
9	AG	55	19	203	TCGTACGTTGGATTTCTTTCAGC	60.322	ATTTGATGCTCTCGTACAATCCC	59.637
12	AC	417	8	223	GGTTATTTATAGTTGCACCGCTG	58.908	TCTACACTCTTTCCCTACACGAC	60.012
17	AG	46	14	173	AGAACACGCCACAAATGTATCAC	60.571	TTCGATTTGAGTCTTCGATTCCC	59.579
18	AC	382	7	167	TCTACACTCTTTCCCTACACGAC	60.012	CCCTGTCGATGGTGATAAATGTG	60.2
18	AC	382	7	292	TCTACACTCTTTCCCTACACGAC	60.012	GATATTGGCGTGACTGGAGTTC	59.885
20	AG	77	10	185	TCGTACGTTGGATTTCTTTCAGC	60.322	ATTTGATGCTCTCGTACAATCCC	59.637
22	AG	354	11	171	ACGCTCTTCCGATCTCTATATAGG	59.651	TTCCTGTCCATTTCTGACCTTTC	59.377
25	AC	536	8	158	CTCCATTAAGTACGGGCAGTTTC	60.138	GTGTAATTTGAGGACAGCGAGAC	60.383
28	AG	364	16	272	GATATTGGCGTGACTGGAGTTC	59.885	TCTACACTCTTTCCCTACACGAC	60.012
29	AG	118	22	284	GATATTGGCGTGACTGGAGTTC	59.885	TCTACACTCTTTCCCTACACGAC	60.012
31	AG	305	15	293	GTGATGGATGGAGGACGAAATTG	60.448	CATCTATCCTCCACAAGCATTCC	59.698
32	AG	354	11	167	TCTTCCGATCTCTTGTGCTTAAG	59.014	GTCAACGTTCTCTGTGGTTTGG	60.718
33	AG	590	10	389	TGTGTGGATTTGTGCAATTTGAG	59.391	AGTCAATCATGGAAGAGGGTCTG	60.582
34	AG	421	16	235	TCTTCTTTGTCTCCAACGCCAC	61.825	GATCTCTCCAAGCACCAGGTAC	60.925
37	AC	195	10	159	CCGATCTCTCTGCAATTAACTCTG	60.015	CGTGGTAATTGAATGTTTGCACC	60.077
39	AG	553	12	272	GATATTGGCGTGACTGGAGTTC	59.885	TCTACACTCTTTCCCTACACGAC	60.012
40	AG	69	13	266	GATATTGGCGTGACTGGAGTTC	59.885	TCTACACTCTTTCCCTACACGAC	60.012
41	AC	376	7	220	TCTACACTCTTTCCCTACACGAC	60.012	CAAGATTTGTCACGATTTCTGCG	59.898
42	AC	1377	8	186	CGATGTTACTCAAATACGTCTCCC	60.016	TCTCTTCAGATGGCTTTGGTTTG	59.948
47	ACC	321	7	308	TACTCTTCTCCGACGTATTCTCG	59.953	ATCTCCACCAGTTCCAGAAGTAC	60.264
52	AC	15	8	194	CTCCATTAAGTACGGGCAGTTTC	60.138	ATTCAGTAAATTGGGTTCCCTGC	60.01
58	AG	6	13	270	GATATTGGCGTGACTGGAGTTC	59.885	TCTACACTCTTTCCCTACACGAC	60.012
59	AG	16	15	310	GATAAACTGCGATGTGTGTTACG	59.173	AGTCAATCATGGAAGAGGGTCTG	60.582
61	AC	496	8	194	TAGAATGGAGTGTTTGCGTGTTC	60.262	TGACACTATTATTGCGATCGTGC	60.261
62	AC	329	8	202	GTAGAACAGCCATCCCTCATTTG	60.137	CAAATAGGTGGTCAGTTATGCCC	60.137
63	AG	220	11	182	TAATTGCGAATGTTTGTGGAAGC	59.521	AGAGATAGCGGTGGTCATACTTC	60.2
65	AG	68	10	279	TCTTCCGATCTCTTGTGCTTAAG	59.014	TCTACACTCTTTCCCTACACGAC	60.012
67	AG	512	18	169	GAAGCCTCCAAGAATCGCATATC	60.323	TCATCCTGTATTCATGGTTCACC	58.995
69	ACGG	379	8	269	CAGAATGCAGCTTTATGTGTACG	59.164	GATATTGAGTTCACCACCGGATG	59.951
71	AG	488	6	216	TCTTCTTCCACAATCGTCTCTCC	60.576	AATAGGAGGATCGTCACAGTCAG	60.137
71	AG	488	6	224	TCTTCTTCCACAATCGTCTCTCC	60.576	GGTCTAGGAATAGGAGGATCGTC	59.759
75	AC	547	8	187	GGTACTGTACAGGGTGGATTTCC	61.146	CTTGCGTTCTCAATCAACTGTTG	59.774
77	AG	118	9	298	GATAAACTGCGATGTGTGTTACG	59.173	AGTCAATCATGGAAGAGGGTCTG	60.582
79	AG	147	23	274	GATATTGGCGTGACTGGAGTTC	59.885	TCTACACTCTTTCCCTACACGAC	60.012
80	AG	820	15	319	GGTTTATTCAATGCGCCTCAATAC	59.78	GGTGCGCGAAATTTCTTATAGAC	59.228
81	AG	3405	13	250	CTTCGAAGGAAAGGTGCAGTTG	60.783	CGATGGTCTCAACTTCCTTTCTC	59.829
81	AG	3405	13	257	CTTCGAAGGAAAGGTGCAGTTG	60.783	GTCTCTTCGATGGTCTCAACTTC	59.584
84	AG	91	11	156	GTCAACGTTCTCTGTGGTTTGG	60.718	TGTGCTCTTCCGATCTCTTTAAC	59.266
85	AG	48	11	257	TGCATATTCCTGAACACCTTGTC	59.76	TCTACACTCTTTCCCTACACGAC	60.012
86	AG	17	9	266	GATATTGGCGTGACTGGAGTTC	59.885	TCTACACTCTTTCCCTACACGAC	60.012
90	AC	83	9	154	CCGATCTCTCTGCAATTAACTCTG	60.015	CGTGGTAATTGAATGTTTGCACC	60.077
91	AG	282	15	164	TCTACACTCTTTCCCTACACGAC	60.012	AGTGCTCTTGATGGAATGCAAAC	60.824
93	AC	1351	8	183	GGTAATCCTCTCTAGCCACCTTC	60.453	CCTGGGAACTTGCTTAATTAGGC	60.388
95	AG	1791	10	244	CTTCGAAGGAAAGGTGCAGTTG	60.783	CGATGGTCTCAACTTCCTTTCTC	59.829
95	AG	1791	10	251	CTTCGAAGGAAAGGTGCAGTTG	60.783	GTCTCTTCGATGGTCTCAACTTC	59.584
96	AG	840	9	269	GGTATGATAAGCCACAGTGTATCC	59.532	CGCTCTTCCGATCTCTACTACC	60.271
97	AG	98	13	248	TCTACACTCTTTCCCTACACGAC	60.012	TCTCTACGGTTGACAAGGTATCC	60.074
98	AG	209	14	161	TCTACACTCTTTCCCTACACGAC	60.012	ATCAAGTTATGGCGTACGTGATG	59.953
100	AG	55	10	254	GATATTGGCGTGACTGGAGTTC	59.885	TCTACACTCTTTCCCTACACGAC	60.012
101	AC	349	6	266	TGTTTCACCGTAATTACCTCACC	59.449	TTGCACCCAAAGAACCCAAATC	60.668
104	AC	28	6	219	GGTTATTTATAGTTGCACCGCTG	58.908	TCTACACTCTTTCCCTACACGAC	60.012
105	AC	278	7	303	CATGAAGTCTTCCTCGATGAACC	59.89	ATGTATTAAAGTCGTGGCTGGTG	59.826
112	AG	1154	7	280	CCAAAGTCAACAATGCGACTAAC	59.528	TCTTCCGATCTCTCTTGTCAGAC	60.075
115	AC	2	8	151	TAGAATGGAGTGTTTGCGTGTTC	60.262	CTTCCGATCTCACGTTATGCAC	60.206
117	AC	175	6	186	TTGCACCCAAAGAACCCAAATC	60.668	TCTTCCGATCTCTTAAGCCACC	60.339
119	AC	7	8	202	CAAATAGGTGGTCAGTTATGCCC	60.137	GTAGAACAGCCATCCCTCATTTG	60.137
120	AG	3	12	150	GTCAACGTTCTCTGTGGTTTGG	60.718	CCCGATCTCTTTAACTTCCATCC	59.385
122	AGAT	422	7	234	CAGGCTGCCATTTCATAATTACC	58.888	TCTACACTCTTTCCCTACACGAC	60.012
123	AG	284	22	318	CCTTATTCTCACTTGCATCTCGG	59.952	AGAGAAGATAGAGCTCCATTGGG	59.881
124	AC	344	8	247	ACCGGTGTCCCTATAAATACTGG	60.137	CGCATTGCATGTTGTCTTATCTG	59.713
126	AG	18	8	175	TAATTGCGAATGTTTGTGGAAGC	59.521	AGAGATAGCGGTGGTCATACTTC	60.2
127	AG	177	17	346	TAATTGGACTGATGCTGTTGACC	59.76	TTCCCTGATATTGCAATTGGTCG	60.137
131	AG	6	7	294	GATAAACTGCGATGTGTGTTACG	59.173	AGTCAATCATGGAAGAGGGTCTG	60.582
133	AC	266	8	269	TCTACACTCTTTCCCTACACGAC	60.012	GATATTGGCGTGACTGGAGTTC	59.885
136	AC	378	10	242	ATCGTTGTAGAGGAAGCCATAAG	58.818	AAGTTTCACATAAAGCTCCCGTC	60.013
138	AC	1039	10	293	AAATTCATAGCGACCATCCCTTG	59.886	AAACAATGAAGAGCTTGTGACCC	60.451
140	AC	585	8	173	TGGAATATGGTTGATGCCTGAAG	59.566	TTTCCTCCGTGAGTCCTTTCAG	60.731
143	AAC	325	6	264	CTGCGTCTGAAGTCCATATCTTG	59.953	GACTGAAACTACAACTCACAGGC	60.261
146	AC	497	8	227	GTGAGGAAGAAACACGAGGAAC	59.95	CCCACTCTCTATGGGAAAGCTC	60.668
147	AAAC	387	5	150	GAAACGCATAAGAATCAATCACGC	60.309	AATTCGAATTTACACTGTCCATCG	58.651
155	AG	505	16	180	GAAGCCTCCAAGAATCGCATATC	60.323	CGATCTCTTGTTGCTTCATCCTG	60.446
162	AG	148	8	271	GCAACGTTCTTAGTTCAGTTCTG	58.982	TTGTCAACTTTCTTCGTTCTGAC	58.287
164	AG	179	16	311	AATATTCCCTCTCCCTCGTGATG	60.2	TCAAGGCAAACGAGAATCTTCAG	60.013
165	AG	168	11	286	GATATTGGCGTGACTGGAGTTC	59.885	TCTACACTCTTTCCCTACACGAC	60.012
170	AC	3	7	151	GAGTTCAGACGTGTGCTCTTCC	61.927	CGGTGTGGTTTCGAATTATTCAC	59.346
174	AG	251	20	250	TCTACACTCTTTCCCTACACGAC	60.012	GTGTGCTCTTCCGATCTCTTTAC	59.892
175	AC	564	18	357	AAAGTAAATGGAACTGAGGGACC	59.116	CATGTGAAAGGCTGAATTCTTCG	59.341
178	AGAT	570	6	230	TCTACACTCTTTCCCTACACGAC	60.012	CAGGCTGCCATTTCATAATTACC	58.888
179	AG	311	22	150	GCTGATAAAGAATGCGAACCTTC	59.157	CGTAGATTTATTTCAAACCGGCAG	59.488
182	AC	577	14	210	AGGGAGGATAGGCTAAATGTGAG	59.88	TCTTCCGATCTCTAAGGTCATGG	59.884
184	AC	343	8	180	ATTGACTGAAAGGGATATGCACG	59.887	ATTTAGTCGCATTGCTACCATATG	58.277
187	AC	109	7	184	CGATGTTACTCAAATACGTCTCCC	60.016	TCTCTTCAGATGGCTTTGGTTTG	59.948
200	AAG	650	16	393	GAGAAGTGAAATTCCCTTCTCGC	60.385	CAACACTGAGATTGGCGATAAAC	59.097
201	AC	265	8	345	GTATGGGATGAGGTTGTTCAAGG	59.823	GTGTGCTCTTCCGATCTCTTAAC	59.892
202	AG	355	13	315	GGTTTATTCAATGCGCCTCAATAC	59.78	GGTGCGCGAAATTTCTTATAGAC	59.228
203	AC	314	10	204	TCTTCCGATCTCTAAGGTCATGG	59.884	AGGGAGGATAGGCTAAATGTGAG	59.88
204	AC	175	8	278	TTGTCAGACGATTCTTCCACAAC	59.952	CTCCTTTGGCATGTCATTTGATG	59.33
207	AG	2	11	234	TGTGTGACAAATATCCAACCATCC	60.072	CATGACGTGGAACTAATCGCAG	60.46
210	AC	453	6	354	GGGCATATACATAGGTCTTCTTGC	59.832	GTAAATATCTCGGTCTCTTGGCC	59.453
215	AG	28	15	262	GATATTGGCGTGACTGGAGTTC	59.885	TCTACACTCTTTCCCTACACGAC	60.012
218	AC	489	16	353	AAAGTAAATGGAACTGAGGGACC	59.116	CATGTGAAAGGCTGAATTCTTCG	59.341
220	AC	4	6	153	CGGTGTGGTTTCGAATTATTCAC	59.346	GAGTTCAGACGTGTGCTCTTCC	61.927
221	ACGG	47	5	296	TTACGATCGACAGTTGATCATGC	59.954	GATATTGAGTTCACCACCGGATG	59.951
222	AC	404	7	150	TGTCGAATGAAGTGTTTGAGACC	59.952	TATGCCTTTGGTGCCTTATACTG	59.314
223	AG	109	11	225	TCTTCTTTGTCTCCAACGCCAC	61.825	GATCTCTCCAAGCACCAGGTAC	60.925
226	AG	63	19	273	GCGACACAATAAACTCAACCAAG	59.528	CCTTATTCTCACTTGCATCTCGG	59.952
228	AGAT	691	14	368	GAGTTCAGACGTGTGCTCTTCC	61.927	CTGTCTCACTCATCCTACTCGTG	60.693
232	AC	1372	8	266	TCCCACACTATTGAGATCGAGAC	60.137	CAACACTTCAAGGATTTCTCATGC	59.6
246	AG	4	9	217	TGTGTGACAAATATCCAACCATCC	60.072	GAGTTCAGACGTGTGCTCTTCC	61.927
248	AG	2	11	167	GTCAACGTTCTCTGTGGTTTGG	60.718	TCTTCCGATCTCTTGTGCTTAAG	59.014
250	AGAT	10	20	230	GTGTGCTCTTCCGATCTCTATCC	61.067	TCTACACTCTTTCCCTACACGAC	60.012
255	AC	479	18	349	CCACGACTTTAGCCATTGAATTC	59.091	TTTCTTTATCGTTGCGTTCTAGAG	58.125
256	AC	156	7	219	CTACTCTCTTTCCCTACGCGAC	60.718	CAAGATTTGTCACGATTTCTGCG	59.898
264	AG	58	6	317	GCAACGTTCTTAGTTCAGCTCTG	60.868	TTGTCAACTTTCTTCGTTCTGAC	58.287
264	AG	58	6	197	CTCTTAGTTCAGTTCTGAGACGC	59.587	TTGTCAACTTTCTTCGTTCTGAC	58.287
270	AG	2	11	208	ATTTGATGCTCTCGTACAATCCC	59.637	TTTGTCGTCTCTGCCATTTCTTC	60.262
276	AG	2	20	255	TATCTACACGCTTACCCTACACG	60.2	GTATTTCAGACGTGTGCTCTCC	59.823
279	AGAT	78	6	313	CCTGTCCTCTTAGCCAATTCAAC	60.075	CTCTTCCGATCTCTCTGCTTACC	60.758
282	AG	88	8	266	CTCAGTTGGACATTCATGGTGAG	60.075	CTACATTCACTCACGTTTGAAGAG	58.605
285	AG	108	11	261	CCTCCTAAGCAACTTGACATTCC	60.075	ATGACCAGGAGTTAGTGAAGGAG	60.009
287	AC	6	7	217	TGGGAGCCTGAATGTGATAACAG	61.149	TCGCGCTAATTCTTTCACTAATTC	58.72
288	AC	555	7	159	TTTGGAATTATTCGAGGGTGAGG	59.251	AATCACCGATCAGCAAGAATTCC	60.137
290	AG	459	19	244	CTCTCATGGTTACAATATCCGCC	59.765	GTGTGCTCTTCCGATCTCTTTAC	59.892
294	AC	359	8	151	CGCTCCACTTCGATATATCTTGC	60.138	TCGAAACCGTCCTTTATCCATTG	59.826
295	AC	118	12	170	TCTACACTCTTTCCCTACACGAC	60.012	TGGCTGGTCTTCTTTCTTCATTG	59.948
296	AG	63	9	167	ACGCTCTTCCGATCTCTATATAGG	59.651	TTCCTGTCCATTTCTGACCTTTC	59.377
299	AAGT	1137	6	289	TCTACACTCTTTCCCTACACGAC	60.012	GATATTGGCGTGACTGGAGTTC	59.885
301	AG	100	15	242	TCTACACTCTTTCCCTACACGAC	60.012	GTGTGCTCTTCCGATCTCTTTAC	59.892
303	AG	208	19	168	GGCATGTGTATTAAAGGTTTGTCC	59.357	TCCGATCTCTAAGAGGCAGAATC	59.948
307	AG	194	14	265	GATATTGGCGTGACTGGAGTTC	59.885	TCTACACTCTTTCCCTACACGAC	60.012
308	AC	394	7	262	GTGAGGATTAACGGAAAGACACC	60.076	TCCGATCTCTGTTAGTTGTACCC	60.074
311	AC	149	7	187	TCAGCATTAAGGACTCTGTGATAC	58.864	TGCCCACAATTCTACATCTTTCC	59.758
312	AG	15	18	212	TCGACCAAATCAATAAGCAAGTC	58.212	GATATTGGCGTGACTGGAGTTC	59.885
314	ACGG	22	12	186	GATCGGGCTGAAACTTGGTATG	60.142	CCGCAAGTCTCTATCTATTACCG	59.029
315	ACGG	7	14	194	GATCGGGCTGAAACTTGGTATG	60.142	CCGCAAGTCTCTATCTATTACCG	59.029
317	ACGG	9	13	190	GATCGGGCTGAAACTTGGTATG	60.142	CCGCAAGTCTCTATCTATTACCG	59.029
321	AGAT	47	19	226	GTGTGCTCTTCCGATCTCTATCC	61.067	TCTACACTCTTTCCCTACACGAC	60.012
322	AGAT	54	10	180	TTCATCGGATGCTTGAAGGAATC	59.887	TCTACACTCTTTCCCTACACGAC	60.012
324	AG	1412	15	223	GAACCATCATCAGAGGCTCAATG	60.2	TCTACACTCTTTCCCTACACGAC	60.012
326	AG	2	7	248	GATATTGGCGTGACTGGAGTTC	59.885	TCTACACTCTTTCCCTACACGAC	60.012
328	AAG	157	13	198	GATTCCCAATATCACAGCCACAG	60.2	GTCTCAATACGCGTCTCTCAAAG	60.199
332	AGAT	183	6	246	GTTAATTCCATGCTGCTGGTTTC	59.581	AGCTTCTTGTACAGCCTGAATTG	60.012
334	AC	194	8	183	CAAGTCACTGAATTTAGCGTTGC	59.835	AGGAAATTGGACAGAGAAGATGC	59.505
335	AG	2960	9	297	AAAGACAGTCATCACAGAGCAAC	59.951	TTTATTTGATTGTCTCCTCGCCG	60.138
336	ACGG	26	11	182	GATCGGGCTGAAACTTGGTATG	60.142	CCGCAAGTCTCTATCTATTACCG	59.029
338	AG	10	10	154	GTCAACGTTCTCTGTGGTTTGG	60.718	TGTGCTCTTCCGATCTCTTTAAC	59.266
345	AC	282	9	327	TTAACCCAAAGCACCAGAATGAC	60.2	AATGTTCTCGTGACATTGTGCC	60.529
348	AC	5	9	203	CTCTGGGTGGAATTTCTAAGTGC	60.075	CGTGGTAATTGAATGTTTGCACC	60.077
349	AG	283	14	335	AGATCTCCAGCCATGATAGTGTC	60.2	TTAGGAATTACGGTGTGTCTTGG	59.196
350	AAC	349	5	263	GCTCTTCCGATCTCTCTACGAAC	61.056	CTTTCCCTACACGACGCTCTTC	61.734
358	AGAT	32	16	214	GTGTGCTCTTCCGATCTCTATCC	61.067	TCTACACTCTTTCCCTACACGAC	60.012
368	AG	42	11	244	TCTACACTCTTTCCCTACACGAC	60.012	TCTCTACGGTTGACAAGGTATCC	60.074
372	AG	6	20	161	GGCATGTGTATTAAAGGTTTGTCC	59.357	TAAGAGGCAGAATCAGCACTATC	58.562
377	AG	157	10	161	TGGATTGGCGTTTGTTTATCTTG	58.956	GCAATTACAACAGATGCACCATG	59.892
382	AC	1431	11	176	TCACAGGATAATGTACGAGTCCC	60.137	TCTTACTTGGTGCGTCAACTATG	59.517
391	AG	64	8	205	GCAACGTTCTTAGTTCAGTTCTG	58.982	TTGTCAACTTTCTTCGTTCTGAC	58.287
394	AG	2	11	166	CTACCGATCGCTATATAGGAGGC	60.262	TTCCTGTCCATTTCTGACCTTTC	59.377
397	AC	72	11	192	TCTACACTCTTTCCCTACACGAC	60.012	GATGAATTTCCCGAGTCAAGAGG	59.889
398	AC	160	15	349	AAAGTAAATGGAACTGAGGGACC	59.116	CATGTGAAAGGCTGAATTCTTCG	59.341
400	AGAT	298	5	302	CTGGCTTAATCCTTCGCTAACTG	60.2	CAGTTGGGCAGCTTACTTTAAAG	58.959
401	AGAT	35	12	354	GAGTTCAGACGTGTGCTCTTCC	61.927	CTGTCTCACTCATCCTACTCGTG	60.693
403	AG	89	13	333	AGATCTCCAGCCATGATAGTGTC	60.2	TTAGGAATTACGGTGTGTCTTGG	59.196
404	AC	22	8	164	GGTTATTTATAGTTGCACCGCTG	58.908	GAGATGAAACTCCTCACTTTGGG	59.761
405	AC	208	10	246	CCCAAGAGAATAAAGGCTGCTG	60.077	TCACCATATCAGCAGAACGAATC	59.39
409	AG	24	6	212	TCTTCTTCCACAATCGTCTCTCC	60.576	AATAGGAGGATCGTCACAGTCAG	60.137
409	AG	24	6	220	TCTTCTTCCACAATCGTCTCTCC	60.576	GGTCTAGGAATAGGAGGATCGTC	59.759
411	AG	264	12	232	TTTGTATGGTTTCTCATCGGTGC	60.324	TTCTCTCCGACATTTCAACACAC	59.952
412	AC	294	9	217	CTGCTAACAAACACCCTCTATCG	59.891	TTCACTCGAGGGACAGGAAATG	60.797
414	ACGG	7	10	178	GATCGGGCTGAAACTTGGTATG	60.142	CCGCAAGTCTCTATCTATTACCG	59.029
415	AC	99	6	163	TCTGCGGATATGACTTCACAATTC	59.954	TCGATGCATTTAACAGATGGGTC	59.888
418	ACGG	71	7	168	CTTCCGATCTCTTTGCCGTTTAC	60.688	TGAGCACGAACTAGGATGAGTAG	60.137
421	AG	5	10	269	TCTACACTCTTTCCCTACACGAC	60.012	GAGTTCAGACGTGTGCTCTTCC	61.927
429	AC	18	11	349	TATCATTGGCACGCTCTTCATTG	60.448	ACTAGATATTGGCGTGACTGGAG	60.451
430	AG	6	13	263	GAGTGTCTTTGTGCTGGATCTC	59.755	GAGTCCGTTTCATCTTCAGAAGC	60.384
431	CCGG	19	5	195	ATTTGAGTTCACCATCGGATGTC	59.825	TGAGCACGAACTAGGATGAGTAG	60.137
432	AC	16	7	167	TCTACACTCTTTCCCTACACGAC	60.012	CCCTGTCGATGGTGATAAATGTG	60.2
437	AGAT	44	18	222	GTGTGCTCTTCCGATCTCTATCC	61.067	TCTACACTCTTTCCCTACACGAC	60.012
438	AC	477	11	357	AAGCACGGACAAATGAAAGAAAG	59.147	TCCCGAAGAAGGACAATCAAATC	59.508
441	AC	609	7	220	CTAGAGAGGCTGAGAGTTGATCG	60.509	TCTGCGTACCTTCTATTTGCAAC	60.076
445	AGAT	107	8	238	CAGGCTGCCATTTCATAATTACC	58.888	TCTACACTCTTTCCCTACACGAC	60.012
447	AGAT	12	15	256	GATATTGGCGTGACTGGAGTTC	59.885	TCTACACTCTTTCCCTACACGAC	60.012
448	AC	15	6	262	TGTTTCACCGTAATTACCTCACC	59.449	TTGCACCCAAAGAACCCAAATC	60.668
449	AC	219	8	168	TTCGAATTAACCTGTAGCCACTG	59.513	CTGTACGCAAATGTTCTACCGAC	60.684
450	AG	44	12	314	CTCACAGTAAGACACAGCAATGG	60.323	ACAGTGCAGATTACAGATAACGC	59.891
457	AGAT	57	6	309	CTAGCACCTGTCTCTTTCTTGG	59.166	ATGAATGTCGTCACCATATTCGG	59.703
458	AG	1092	13	160	GTGAGACATTGCAGTACAGGAAG	60.076	CTTCCTGAGTACACGAAGGTTTC	59.768
460	AC	241	8	228	TCTACACTCTTTCCCTACACGAC	60.012	GTGCTCTTCCGATCTCTTCATTC	59.953
461	AG	134	9	163	TCCCTGATTTACCAACTTGTATGC	59.83	TCTACACTCTTTCCCTACACGAC	60.012
462	AC	237	6	366	AATCACTTAATTCCTGGGTTCCG	59.504	AGGGAACAGGAACAAGAAACATG	59.884
463	AG	366	13	224	TTTACACGATTCTCCCATTACCC	58.999	GGAATTTCCGGTCAAGTTCTCG	60.335
473	ACGG	30	9	172	CTTCCGATCTCTTTGCCGTTTAC	60.688	TGAGCACGAACTAGGATGAGTAG	60.137
478	AG	8	9	308	CTCACAGTAAGACACAGCAATGG	60.323	ACAGTGCAGATTACAGATAACGC	59.891
479	AG	267	10	371	CGCTATGACGTCTCTTAGGCTAG	60.872	ATGACAGCAATGAGACGGATTTC	60.138
485	AC	249	8	321	GAGTCATGCGAGTGATTTGGATC	60.507	TTTCTTCACCTGAGAGACCATCG	60.826
486	AGAT	21	7	170	TGGAAATCAACAAGACGTCTGTG	60.2	CAGGCTGCCATTTCATAATTACC	58.888
487	ACGG	67	6	160	CTTCCGATCTCTTTGCCGTTTAC	60.688	TGAGCACGAACTAGGATGAGTAG	60.137
489	AC	196	7	259	CAGCGCAAATGTTGTCTTATAGC	59.713	AGAGACTGCGAGGAATGAGAAC	60.597
491	AG	631	9	272	CTACACTCTTTCCCTACACGACG	61.179	GTGCTCTTCCGATCTCTTTAAATG	58.714
492	AG	5	15	206	TCGACCAAATCAATAAGCAAGTC	58.212	GATATTGGCGTGACTGGAGTTC	59.885
498	CCGG	5	6	164	CTTCCGATCTCTTTGCCGTTTAC	60.688	TGAGCACGAACTAGGATGAGTAG	60.137
503	AGAT	73	6	256	TCTTCCGATCTCTGCAATGATTC	59.389	TCTACACTCTTTCCCTACACGAC	60.012
504	AG	222	25	403	GTTCTTTAAGACGCGTGAAATGC	60.139	AAATTCTCATTGGGCAGGATAGC	59.883
505	AAG	46	11	381	CAACACTGAGATTGGCGATAAAC	59.097	GAGAAGTGAAATTCCCTTCTCGC	60.385
506	AGAT	16	16	260	GATATTGGCGTGACTGGAGTTC	59.885	TCTACACTCTTTCCCTACACGAC	60.012
508	AG	177	9	245	ATTGTCGTGCAGTGTAGTATAAAC	58.114	TCTACACTCTTTCCCTACACGAC	60.012
509	AC	18	6	298	TTATCAGATCGGCATGAAACCTG	59.637	CCTCTGCAACTCTGTGGTTAAAC	60.509
510	AC	174	6	270	GAGTCCGACAATAACAACAGAGC	60.383	ACTTGTCACGCAGAAACATAATTC	59.067
513	AAC	529	5	288	TCGTCATAGTCAATCGCAAAGAC	59.893	TGTAGATGAGGGAGGTGATAACG	59.884
515	AGAT	6	11	372	GATATTGGCGTGACTGGAGTTC	59.885	CTGTCTCACTCATCCTACTCGTG	60.693
518	AGAT	71	15	221	GAGTTCAGACGTGTGCTCTTCC	61.927	CACCAACACTAAGACAACTACGG	60.015
522	AC	136	7	166	TATTAACACGCGCTTCATCTTGC	60.991	TCCTTAAATCTCCCTCTACGTCG	59.887
524	AG	186	16	238	CTCTCATGGTTACAATATCCGCC	59.765	GTGTGCTCTTCCGATCTCTTTAC	59.892
525	AC	60	7	261	GCGTGATGAATTTACAACCTACC	58.846	GTATTATGAGACAGCCGGGAAAG	59.703
526	AC	134	7	242	CGGGTCTGTTTATTCCCTTCATC	59.888	ATCGACTGTACCCAACTTAGAGG	60.074
532	AC	59	27	317	AAATATTCCAATGGCGAGGGATG	59.947	AAGTGGATAAAGCATTGTACCGC	60.386
537	AG	103	16	236	CTCATGGTTACAATATCCGCCAC	60.262	GTGTGCTCTTCCGATCTCTTTAC	59.892
545	AGAT	898	7	240	AAGTGGAGGTAATTTCTTGGTGG	59.372	TCTACACTCTTTCCCTACACGAC	60.012
546	AGAT	275	6	347	TGATCAAGCGCCTGAGATGATG	61.567	CTTCTTCCATGAGACTGCAGATG	59.889
551	AG	368	10	190	AAGTAATTTCCCACCCATGCAAG	60.264	GACAGTGAGATGATTTCCCTGC	59.817
563	AGAT	367	6	309	CATACCGGTGACTCTAAAGATCG	59.215	GGTAAAGCGACTATTCATGGAGG	59.703
564	AG	175	17	192	TCTACACTCTTTCCCTACACGAC	60.012	GTATAATGAACTACAGGGCGTGG	59.704
565	AC	133	7	229	CGGGTCTGTTTATTCCCTTCATC	59.888	TGCTCTTCCGATCTCTGAGAAG	60.076
577	AC	24	29	333	AAATATTCCAATGGCGAGGGATG	59.947	AAGTGGATAAAGCATTGTACCGC	60.386
581	AG	81	9	164	GTTTCAAGTCGACTCTCACAGAC	60.016	AGACACTTGGCAAATACTTTCGG	60.262
588	ACGG	41	13	260	CTTCCGATCTCTTTGCCGTTTAC	60.688	TGCTCTTCCGATCTCTTAATGTG	59.076
590	ACGG	10	9	174	GATCGGGCTGAAACTTGGTATG	60.142	CCGCAAGTCTCTATCTATTACCG	59.029
591	AG	12	12	157	TCTACACTCTTTCCCTACACGAC	60.012	ATCAAGTTATGGCGTACGTGATG	59.953
603	AGAT	77	15	210	GTGTGCTCTTCCGATCTCTATCC	61.067	TCTACACTCTTTCCCTACACGAC	60.012
604	AG	45	11	311	GGTGCGCGAAATTTCTTATAGAC	59.228	GGTTTATTCAATGCGCCTCAATAC	59.78
610	AGAT	46	7	447	GATATTGGCGTGACTGGAGTTC	59.885	AATTGCCCGCATTCAACTTTATC	59.329
611	AGAT	4	8	201	AAGTGGAGGTAATTTCTTGGTGG	59.372	GGTCGATTCGCTTGTAACTCAC	60.396
615	AC	412	16	363	GCTATGCTTACCGATACGTTTCC	60.322	TGAGCATTATGAAGAGTTCGCAC	60.138
617	AG	18	9	151	TCTACACTCTTTCCCTACACGAC	60.012	ATCAAGTTATGGCGTACGTGATG	59.953
618	AG	144	9	243	GAAGACGCTACAGAAGATTGCTC	60.2	TGAGTTCCACTGTGAAATTCGTG	60.2
621	AC	240	8	252	GAATAGCCGAGTGTATGTCTTGC	60.261	TATACGTGGGTGGAAGATATGGG	59.945
631	AC	117	21	305	AAATATTCCAATGGCGAGGGATG	59.947	AAGTGGATAAAGCATTGTACCGC	60.386
633	AG	141	10	250	CGTGTGCTCTTCCGATCTCTAG	61.034	GCTCTTCCGATCTCTGTTGATAAC	60.016
637	AGAT	9	6	193	AAGTGGAGGTAATTTCTTGGTGG	59.372	GGTCGATTCGCTTGTAACTCAC	60.396
639	AC	302	9	262	GGGACATGTGAGTGCATAGAAC	59.818	ACCAATTTCCGTGTATTTCCCAG	60.011
641	AG	155	17	240	TTCTCTCCGACATTTCAACACAC	59.952	TTTGTATGGTTTCTCATCGGTGC	60.324
642	AGAT	12	6	236	GTACAGCCTGAATTGTGTCTCTG	60.076	TTAATTCCATGCTGCTGGTTTCC	60.578
643	AGAT	4	11	185	TTCATCGGATGCTTGAAGGAATC	59.887	TCTACACTCTTTCCCTACACGAC	60.012
651	ACC	167	7	163	GATTCATCTCACTGACACTGACG	59.894	CGCTCAAGAGATAAAGCACAGTG	60.687
657	ACGG	34	10	248	CTTCCGATCTCTTTGCCGTTTAC	60.688	TGCTCTTCCGATCTCTTAATGTG	59.076
658	AC	153	8	165	CCACGACTCTCATTTCCTTGTG	60.014	GGGACATGTGAGTGCATAGAAC	59.818
663	AC	2	40	231	AAATATTCCAATGGCGAGGGATG	59.947	TTTACTACACCCTGCTTGTATGG	58.934
666	AAC	70	20	215	AATCTCAAGGGCAAGCACAATAG	60.074	CTAAATGAGCAGAACAGAAGGAAC	58.585
673	AG	1572	10	202	AAACCCACAATGCTCTAAATTCTC	58.499	CTCTTCCGATCTCTGAACAGTTC	59.335
679	AGAT	12	6	238	AATCGAAGCTTGGATATTTCAGAC	58.154	CCTGTCCTCTTAGCCAATTCAAC	60.075
689	AGAT	95	7	271	CTAGCACCTGTCTCTTTCTTGG	59.166	ACCAATGCAATGTCGAATCAAATG	59.896
690	ACGG	20	11	252	CTTCCGATCTCTTTGCCGTTTAC	60.688	TGCTCTTCCGATCTCTTAATGTG	59.076
695	ACGG	48	7	221	GATCGGGCTGAAACTTGGTATG	60.142	GATATTGAGTTCACCACCGGATG	59.951
701	AGAT	59	7	239	TCTAGCACCTGTCTCTTTCTTGG	60.516	TCTTCCGATCTCTGTGGAATCTG	60.389
703	AGAT	4	7	240	AGCTAGCACCTGTCTCTTTCTTG	61.078	TCTTCCGATCTCTGTGGAATCTG	60.389
710	AC	37	14	347	AAAGTAAATGGAACTGAGGGACC	59.116	CATGTGAAAGGCTGAATTCTTCG	59.341
711	AAT	18	5	162	TAGGTAAATACATTCACGCACGC	60.2	GTCGAAGTGTGGGAAGATGAAAG	60.323
717	AC	132	18	299	AAATATTCCAATGGCGAGGGATG	59.947	AAGTGGATAAAGCATTGTACCGC	60.386
720	AC	144	11	165	TCATAAGCATACAGGTAAAGCGC	59.952	TACCGCCAGTGAGATAGAATAGG	59.694
728	ACGG	34	5	250	CTTCCGATCTCTTTGCCGTTTAC	60.688	TCTACACTCTTTCCCTACACGAC	60.012
738	AG	33	9	150	TTTAAGACTTCCACGATGACCCG	61.381	TTCCACTTTCAGATACGAAATGC	58.212
743	AC	10	7	272	TTATCAGATCGGCATGAAACCTG	59.637	TTTCAAGAATTTCCCACACGTTG	59.082
744	AG	77	9	161	TCGCATCTCATATACACAGCATG	59.518	CGTGGCACCCTTGAAAGAATAG	60.336
746	AG	21	9	234	TCCAACATAATAGAGCCGAACAG	59.072	TTGAGGTCCCTAAATGGCTTCAC	61.342
752	AC	27	14	359	AAAGTAAATGGAACTGAGGGACC	59.116	CATGTGAAAGGCTGAATTCTTCG	59.341
761	AGAT	42	7	214	GTTGGATGTACGGATGTTCACTG	60.384	TCTACACTCTTTCCCTACACGAC	60.012
770	AGAT	4	9	176	TTCATCGGATGCTTGAAGGAATC	59.887	TCTACACTCTTTCCCTACACGAC	60.012
772	ACGG	6	11	230	CCGCAAGTCTCTATCTATTACCG	59.029	CGCTCTTCCGATCTCTTAATGTG	60.016
773	AG	5	17	168	TGTGCTCTTCCGATCTCTTTAAC	59.266	GTCAACGTTCTCTGTGGTTTGG	60.718
787	AG	199	10	226	AACCTAATGCATCCGTTCTGAAC	60.075	CTACGGACATGCAATTGAAGGAG	60.446
790	ACC	85	5	187	TCTACACTCTTTCCCTACACGAC	60.012	CATGTCATTTGCATTGTTCAGCC	60.384
807	AG	25	17	164	GGCATGTGTATTAAAGGTTTGTCC	59.357	TCCGATCTCTAAGAGGCAGAATC	59.948
815	AG	113	8	192	CTCTAACGTCGTTCTGTTGGTG	60.016	TTTACTGTGAGCATCGTACGTTG	60.077
822	ACGG	12	7	258	CTTCCGATCTCTTTGCCGTTTAC	60.688	TCTACACTCTTTCCCTACACGAC	60.012
823	AGAT	4	15	261	GCCCTAATCTCAAGTCCTACAAC	59.323	TCTACACTCTTTCCCTACACGAC	60.012
828	AG	192	13	244	CCGATCTCTGAATAAGTGCATGC	60.568	TCTACACTCTTTCCCTACACGAC	60.012
834	AC	43	8	202	AGGGAGGATAGGCTAAATGTGAG	59.88	TCTTCCGATCTCTAAGGTCATGG	59.884
846	AC	13	7	150	TTGCGAGTCAACTAAATTAACCG	58.478	CTCGCATACCATGAGTTAAGGG	59.364
848	ACGG	21	12	256	CTTCCGATCTCTTTGCCGTTTAC	60.688	TGCTCTTCCGATCTCTTAATGTG	59.076
850	AG	67	10	217	TTTACACGATTCTCCCATTACCC	58.999	GGAATTTCCGGTCAAGTTCTCG	60.335
856	AG	151	10	172	TGGAAATTCATGCGATACGACTG	60.2	GTCTTCTTGGCTAATTCCGTGAC	60.384
864	ACGG	13	14	201	CTTCCGATCTCTTTGCCGTTTAC	60.688	TGGTATAAGCACGAACTAGGATG	58.569
865	AC	49	12	211	TCTTCCGATCTCTAAGGTCATGG	59.884	AGGGAGGATAGGCTAAATGTGAG	59.88
869	AC	17	16	317	AAATATTCCAATGGCGAGGGATG	59.947	AAGTGGATAAAGCATTGTACCGC	60.386
871	AC	229	11	344	CCACGACTTTAGCCATTGAATTC	59.091	TTTCTTTATCGTTGCGTTCTAGAG	58.125
876	AC	13	8	222	TCCCGTCTCATATAAAGCGAGAG	60.262	ATCGTTGTAGAGGAAGCCATAAG	58.818
884	AGAT	4	5	232	TGCTCTTCCGATCTCTATGTCG	60.207	TCTAGCACCTGTCTCTTTCTTGG	60.516
887	AGAT	2	8	243	TCTTCCGATCTCTGTGGAATCTG	60.389	TCTAGCACCTGTCTCTTTCTTGG	60.516
888	AGAT	2	11	240	GATATTGGCGTGACTGGAGTTC	59.885	TCTACACTCTTTCCCTACACGAC	60.012
890	AGAT	4	5	278	GAGTTCAGACGTGTGCTCTTCC	61.927	TCTACACTCTTTCCCTACACGAC	60.012
895	AC	6	8	165	GGGACATGTGAGTGCATAGAAC	59.818	CCACGACTCTCATTTCCTGGTG	61.692
900	AC	152	7	213	TTGGTTCCTCTATCTCGTTGTTC	58.948	GAAGGATAAAGACACCACCCAAG	59.76
907	AG	190	13	195	CTCTTCCGATCTCTAAGCACATG	59.459	GAACCATCATCAGAGGCTCAATG	60.2
911	AG	391	13	299	AAGCAAACCTATTTCCAGAGTCC	59.44	TGAGACTCATTGGTGTTGGTTTC	59.886
915	AG	60	16	229	TCTACACTCTTTCCCTACACGAC	60.012	GGTGCTGAAGACTAAATCACGAC	60.383
918	AG	156	15	295	TTGAACAACAGTCAGCTAAGCAC	60.447	AAAGGAAACGTAGCATTCTCCAC	60.013
921	AG	243	14	305	ATTGAATGCTTCGTCTGGTCTTC	60.076	AGCCGGTGTTCCTGTAAATGAC	61.641
924	AC	63	7	202	ATTGCGTCACGGTATCTATTGAG	59.458	ATCTCTTCGTGTTCAACTGCTAC	59.519
931	AG	138	10	286	CGGGATCTCAAAGACAAATCCTC	59.889	GGATGTCCCTTTCTGCCTCATG	61.78
939	AGAT	4	5	270	ATATATTGGCGTGACTGGAGTTC	59.134	TCTACACTCTTTCCCTACACGAC	60.012
940	AGAT	10	5	265	GATATTGGCGTGACTGGAGTTC	59.885	TCTACACTCTTTCCCTACACGAC	60.012
943	AG	112	9	246	CTTCCGATCTCTGTCGTTTCTAG	59.157	CTCTCCTCATGCGTTCTACTTTG	59.892
954	AGAT	5	14	206	GTGTGCTCTTCCGATCTCTATCC	61.067	TCTACACTCTTTCCCTACACGAC	60.012
957	AGAT	4	16	270	GATATTGGCGTGACTGGAGTTC	59.885	TCTACACTCTTTCCCTACACGAC	60.012
958	AGAT	14	5	226	CAGGCTGCCATTTCATAATTACC	58.888	TCTACACTCTTTCCCTACACGAC	60.012
961	AGAT	2	13	248	GATATTGGCGTGACTGGAGTTC	59.885	TCTACACTCTTTCCCTACACGAC	60.012
968	AC	244	7	213	TGAAGAAATGTTAGAGCGAAAGGG	60.073	TTTCCTCTATTTGCTGGCATCC	59.481
972	AC	18	6	243	CGCATTGCATGTTGTCTTATCTG	59.713	ACCGGTGTCCCTATAAATACTGG	60.137
976	AC	176	7	235	AACAATCATGGTTTATTAGGGCTC	58.061	TGTAAGCGTGATTGTATTTCGAG	58.052
980	AC	236	7	306	TTTGCGAATATCTCACTATGCCG	60.015	AAGTCATCAAACCAGGATTCAGG	59.438
984	AC	42	11	248	CGGGTCTGTTTATTCCCTTCATC	59.888	ATCGACTGTACCCAACTTAGAGG	60.074
989	ACGG	7	6	172	CTTCCGATCTCTTTGCCGTTTAC	60.688	TGAGCACGAACTAGGATGAGTAG	60.137
990	AG	27	9	160	TCTACACTCTTTCCCTACACGAC	60.012	GGTGATCAAGTTATGGAGTACGG	59.392
995	AGAT	2	6	267	CTAGCACCTGTCTCTTTCTTGG	59.166	ACCAATGCAATGTCGAATCAAATG	59.896
1001	AGAT	3	5	237	CCTGTCCTCTTAGCCAATTCAAC	60.075	TGTGCTATGTGGCTGACTAATTG	59.825
1002	AGAT	19	5	351	CTAGCACCTGTCTCTTTCTTGG	59.166	GAATTTCACCTCCCTGCTGATG	60.077
1015	AG	30	10	228	TTCTCTCCGACATTTCAACACAC	59.952	TTTGTATGGTTTCTCATCGGTGC	60.324
1019	AG	170	12	187	TTTCTGTATTTGTTGCCTCCCAG	59.948	GATCTGTTCAGCGAAATGGAGTC	60.445
1026	AC	26	9	177	AAGCACGGACAAATGAAAGAAAG	59.147	TTCATCCACACAATTTCCTCTCC	59.44
1035	AAC	69	13	194	AATCTCAAGGGCAAGCACAATAG	60.074	CTAAATGAGCAGAACAGAAGGAAC	58.585
1037	AC	87	8	170	AAGCCCAAACACTCGAATATGAC	60.075	CTCTTCCGATCTCTTCCTTTGTG	59.579
1041	AGAT	12	6	240	CTAGCACCTGTCTCTTTCTTGG	59.166	ACATCACAACTCCGATTGTCATG	60.076
1044	AC	8	6	229	TCTACACTCTTTCCCTACACGAC	60.012	GTGCTCTTCCGATCTCTTCATTC	59.953
1049	ACGG	17	9	244	CTTCCGATCTCTTTGCCGTTTAC	60.688	TGCTCTTCCGATCTCTTAATGTG	59.076
1053	AG	48	12	265	TCTACACTCTTTCCCTACACGAC	60.012	GTGCTCTTCCGATCTCTTTAAATG	58.714
1057	AC	122	7	224	TCTACACTCTTTCCCTACACGAC	60.012	TATTCTTCTCCGTCTCCACCAAG	60.326
1062	AAGT	23	7	277	TCTACACTCTTTCCCTACACGAC	60.012	GAGTTCAGACGTGTGCTCTTCC	61.927
1063	AC	53	17	297	AAATATTCCAATGGCGAGGGATG	59.947	AAGTGGATAAAGCATTGTACCGC	60.386
1067	AG	914	14	268	AGTTGAGAATACGGCACAGTTTG	60.262	TGTAGCACAAGACTAAACGAAGC	60.015
1069	AC	185	7	245	TCTTCCGATCTCTCTGTTTACCG	60.387	TCTACACTCTTTCCCTACACGAC	60.012
1072	AC	211	7	360	AAAGCTCCACAAAGAAGGAATCC	59.947	TGAGTATTATACCAACGCACTCC	58.824
1073	AC	56	8	206	AGGGAGGATAGGCTAAATGTGAG	59.88	TCTTCCGATCTCTAAGGTCATGG	59.884
1075	AC	387	8	239	TCTTCGTCTTCCAAGTCATTTCG	59.768	TCTACACTCTTTCCCTACACGAC	60.012
1110	AC	88	7	227	TCTACACTCTTTCCCTACACGAC	60.012	GCTCTTCCGATCTCTCCAATTTC	59.952
1111	AG	199	10	175	GGTATCCAGCAATAGAGTGACAC	59.39	CCTATCGAGACTAAAGTGGGAGG	60.2
1114	AG	84	10	288	AATGAGAACAATACTGGCCACAC	60.012	AGTATGAGGTCTCTTCTTCCAGG	59.497
1124	AG	51	9	171	CATCTATCCTCCACAAGCATTCC	59.698	TGCTGTATCCCTTCAATATGTGC	59.634
1131	AG	12	20	209	GCGACACAATAAACTCAACCAAG	59.528	GATATTGGCGTGACTGGAGTTC	59.885
1151	AC	148	7	245	GATATTGGCGTGACTGGAGTTC	59.885	TCTACACTCTTTCCCTACACGAC	60.012
1153	AG	5	33	161	TAAAGAATGCGAACCTTCCTCTC	59.261	TTTATTTCAAACCGGCAGCAATC	59.518
1167	AGAT	8	9	213	GTGCTCTTCCGATCTCTGAAATC	59.953	TCTACACTCTTTCCCTACACGAC	60.012
1183	AG	54	15	240	CCGATCTCTGAATAAGTGCATGC	60.568	TCTACACTCTTTCCCTACACGAC	60.012
1187	AC	93	6	186	TCTTGTTAAATGAGATGGAAACGC	58.823	CATTGACTTTGTGGATCTCGCTC	60.69
1192	AC	51	7	207	TGTATCGACTCTCTCACCGTTTG	60.878	GAATTTGTGGATGATGCAGGAAC	59.332
1194	AGAT	21	6	242	AGCTAGCACCTGTCTCTTTCTTG	61.078	TGTGGAACGTGCTCATACAAAG	59.949
1200	ACGG	8	15	183	TGGTATAAGCACGAACTAGGATG	58.569	CCGCAAGTCTCTATCTATTACCG	59.029
1211	AG	5	9	327	TTAGGAATTACGGTGTGTCTTGG	59.196	AGATCTCCAGCCATGATAGTGTC	60.2
1213	AG	4	16	153	GGCATGTGTATTAAAGGTTTGTCC	59.357	TAAGAGGCAGAATCAGCACTATC	58.562
1217	AGAT	2	5	226	CTAGCACCTGTCTCTTTCTTGG	59.166	GCAACACACCCAAACCCTAATG	61.051
1219	AGAT	8	6	370	CTAGCACCTGTCTCTTTCTTGG	59.166	TTAAACAATAGGTAGCAGCGGAG	59.325
1221	AGAT	2	5	236	CTAGCACCTGTCTCTTTCTTGG	59.166	ACATCACAACTCCGATTGTCATG	60.076
1224	AGAT	10	8	174	TGGAAATCAACAAGACGTCTGTG	60.2	CAGGCTGCCATTTCATAATTACC	58.888
1227	ACC	5	5	156	GATCCCTCCAGTCCCTCTAGTC	61.271	CATGTCATTTGCATTGTTCAGCC	60.384
1252	AG	8	11	170	TGTGCTCTTCCGATCTCTTTAAC	59.266	GTCAACGTTCTCTGTGGTTTGG	60.718
1259	AG	4	14	152	AAATAAACTAAGAGCGTTGCCAC	58.713	TCCGATCTCTAAATTCTGGGACG	60.45
1261	AGAT	2	15	210	GTGTGCTCTTCCGATCTCTATCC	61.067	TCTACACTCTTTCCCTACACGAC	60.012
1266	AG	3	13	168	GCTCTTCCGATCTCTAAGCTAAG	58.962	GGCATGTGTATTAAAGGTTTGTCC	59.357
1279	AC	77	9	273	TCTACACTCTTTCCCTACACGAC	60.012	GATATTGGCGTGACTGGAGTTC	59.885
1283	AG	15	8	224	TTCTCTCCGACATTTCAACACAC	59.952	TTTGTATGGTTTCTCATCGGTGC	60.324
1294	AC	5	8	335	AAAGTAAATGGAACTGAGGGACC	59.116	CATGTGAAAGGCTGAATTCTTCG	59.341
1296	AG	30	9	170	TGGAAATTCATGCGATACGACTG	60.2	GTCTTCTTGGCTAATTCCGTGAC	60.384
1299	AC	13	17	291	AAATATTCCAATGGCGAGGGATG	59.947	AAGTGGATAAAGCATTGTACCGC	60.386
1302	ACGG	6	16	187	TGGTATAAGCACGAACTAGGATG	58.569	CCGCAAGTCTCTATCTATTACCG	59.029
1305	AG	25	9	296	AATGAGAACAATACTGGCCACAC	60.012	AGTATGAGGTCTCTTCTTCCAGG	59.497
1309	AG	10	18	236	GATCTCCACTCTTTCCCTACACG	60.946	GATATTGGCGTGACTGGAGTTC	59.885
1310	AG	13	13	236	GGTTTATTCAATGCGCCTCAATAC	59.78	AAATCGGAGCAATACAAGTTGAG	58.207
1326	AAG	31	11	151	CCTTAATGGGACGTGATATTGGG	59.697	CCATACGTGACAATCGACTTCAC	60.442
1327	AC	8	18	355	AAAGTAAATGGAACTGAGGGACC	59.116	CATGTGAAAGGCTGAATTCTTCG	59.341
1329	AC	161	9	418	GGATTGTGTGACGAAGCTATGAG	60.2	TTGTGGTCGTGAAAGGGTTAAAG	60.137
1355	ACGG	11	10	248	CTTCCGATCTCTTTGCCGTTTAC	60.688	CGCTCTTCCGATCTCTTAATGTG	60.016
1356	AC	6	7	171	TGGAATATGGTTGATGCCTGAAG	59.566	TTTCCTCCGTGAGTCCTTTCAG	60.731
1371	AG	2	10	152	TTTAAGACTTCCACGATGACCCG	61.381	TTCCACTTTCAGATACGAAATGC	58.212
1372	ACGG	7	9	244	CTTCCGATCTCTTTGCCGTTTAC	60.688	CGCTCTTCCGATCTCTTAATGTG	60.016
1405	AC	13	7	237	TCTACACTCTTTCCCTACACGAC	60.012	TCTTCGTCTTCCAAGTCATTTCG	59.768
1415	AC	5	9	195	GTGTAATTTGAGGACAGCGAGAC	60.383	GATATTGGCGTGACTGGAGTTC	59.885
1416	AC	2	7	150	CCGATCTCTCTGCAATTAACTCTG	60.015	CGTGGTAATTGAATGTTTGCACC	60.077
1426	AG	8	7	166	TGGAAATTCATGCGATACGACTG	60.2	GTCTTCTTGGCTAATTCCGTGAC	60.384
1441	AC	10	7	225	AAAGACACCAGAAGAGATCGAAG	58.949	TCCGATCTCTGTTAGTTGTACCC	60.074
1444	CCGG	10	7	184	CTTCCGATCTCTTTGCCGTTTAC	60.688	TGAGCACGAACTAGGATGAGTAG	60.137
1455	AGAT	30	7	239	TCTTCCGATCTCTGACCTGAAAG	60.326	TCTACACTCTTTCCCTACACGAC	60.012
1466	AG	27	9	153	GATATTGGCGTGACTGGAGTTC	59.885	TAGGCTCCTACTTTCAACATTGG	58.931
1470	AC	137	8	226	GTGTGCTCTTCCGATCTCTTAAG	59.645	TTAATCCCTTGCCTGAGTTTCAC	59.695
1473	AC	17	7	249	GAATAGCCGAGTGTATGTCTTGC	60.261	ATACGTGGGTGGAAGATATAGGG	59.689
1474	ACT	105	7	335	TAAACACAAGGCAAACGTTAGGG	60.449	GTTTCTGCCTTCCAATGAAACTG	59.457
1480	AGAT	2	13	202	GTGTGCTCTTCCGATCTCTATCC	61.067	TCTACACTCTTTCCCTACACGAC	60.012
1483	AG	2	13	200	CAGTATTTCCTTGGCGAACTCTC	60.138	ATTAATGGACAAACACCTGGAGC	60.011
1494	CCGG	6	5	199	CTCCAGAAAGCGATATGTTACGG	60.016	TCTACACTCTTTCCCTACACGAC	60.012
1510	AG	114	17	216	ATACGCATTTCTCTGACAACTCG	59.893	AAGACACCAAATTGCTATCTCCC	59.503
1513	AC	5	7	238	CTCTCTCTCAGAAGGACTCTCG	59.559	GCTCTTCCGATCTCTCCAATTTC	59.952
1520	AG	113	13	170	TCTACATACCTCAAGATCTCGCG	60.262	TTGAAATAAATGCAAACCCACCG	59.452
1529	AC	62	7	156	AGACACAGTAGAGGGAAAGCTTC	60.516	AATTGGACGGATTTCTCTCGATG	59.64
1535	AG	73	13	180	GAAGCCTCCAAGAATCGCATATC	60.323	CTCTTCCGATCTCTTGTTGCTTC	60.138
1542	AC	59	7	177	ATTGACTGAAAGGGATATGCACG	59.887	ATTTAGTCGCATTGCTACCATATG	58.277
1552	AG	16	15	334	GCAATTCCACCGATGATTGAATG	59.707	GGTGCTGAAGACTAAATCACGAC	60.383
1567	AG	7	9	246	CTTCCGATCTCTGTCGTTTCTAG	59.157	CTCTCCTCATGCGTTCTACTTTG	59.892
1621	AC	221	6	166	CACAACGAGGAGGTTTGTAGTG	59.95	TCTTGTAGAGGGCCTATGAAGTG	60.073
1628	AG	12	10	158	TCTACACTCTTTCCCTACACGAC	60.012	TCGCGTCCCAGAAATAAACTAAG	59.58
1636	AC	13	6	183	TTGCACCCAAAGAACCCAAATC	60.668	CTCTTCCGATCTCTTAAGCCACC	61.257
1660	AC	11	16	300	TGAGCATTATGAAGAGTTCGCAC	60.138	GCTTACCGATACGTTTCCATTTAC	59.019
1661	AG	17	11	180	TGAGACTCATTGGTGTTGGTTTC	59.886	CATCAATCTCGGATATCAGTAGGC	59.417
1666	AG	196	9	244	TTATTCAAACACTCCGCACGTAG	60.077	CCACAAGCTCGATATTATCCACG	60.077
1678	AG	3	7	230	TTGTCAACTTTCTTCGTTCTGAC	58.287	GTGAAAGGAAGTGGAGATCATCG	59.89
1683	AGAT	2	5	252	GATATTGGCGTGACTGGAGTTC	59.885	TCTACACTCTTTCCCTACACGAC	60.012
1685	AC	50	12	370	TGAGCATTATGAAGAGTTCGCAC	60.138	TCTACACTCTTTCCCTACACGAC	60.012
1686	ACGG	4	10	174	CCGCAAGTCTCTATCTATTACCG	59.029	TGAGCACGAACTAGGATGAGTAG	60.137
1687	AGAT	16	5	239	GTCTGAACGCTACTAGTAATGGG	59.148	TCTACACTCTTTCCCTACACGAC	60.012
1694	ACGG	11	6	162	GATCGGGCTGAAACTTGGTATG	60.142	CCGCAAGTCTCTATCTATTACCG	59.029
1696	AC	143	8	343	ATGGACACACAAAGTTACACTGC	60.449	CAAGACTGCTATCCTGTGTATCC	59.138
1705	ACGG	24	8	240	CTTCCGATCTCTTTGCCGTTTAC	60.688	TGCTCTTCCGATCTCTTAATGTG	59.076
1715	ACGG	3	8	150	GATCGGGCTGAAACTTGGTATG	60.142	TCTCCAGAAGCCGATATGTTACG	60.759
1716	AC	8	6	228	CGGGTCTGTTTATTCCCTTCATC	59.888	TGCTCTTCCGATCTCTGAGAAG	60.076
1718	ACGG	4	10	222	CCGCAAGTCTCTATCTATTACCG	59.029	CAGAATGCAGCTTAATGTGTACC	58.841
1721	AG	2	17	263	CGACCAAATCAATAAGCAAGTCG	59.409	TATCTGAATGTTCTGGGTCTTCC	58.418
1727	AG	3	14	160	GGCATGTGTATTAAAGGTTTGTCC	59.357	TCCGATCTCTAAGAGGCAGAATC	59.948
1729	AG	12	16	178	ATACGCATTTCTCTGACAACTCG	59.893	AAATAGAAACACATGAAGTACGCC	58.583
1731	AC	11	7	208	AATGTTCTCGTGACATTGTGCC	60.529	TCATATTCAACTTTGCTGGACCC	59.758
1738	AG	8	11	158	CATCTATCCTCCACAAGCATTCC	59.698	GTATCCCATCCCTTCAATATGTGC	60.073
1740	ACGG	6	10	166	CCGCAAGTCTCTATCTATTACCG	59.029	TGAGCACGAACTAGGATGAGTAG	60.137
1744	AG	28	14	197	GCGACACAATAAACTCAACCAAG	59.528	GATATTGGCGTGACTGGAGTTC	59.885
1745	AG	18	12	156	GCAGGAGGTGGAATTCTGTATTAG	59.712	GGTGCTGAAGACTAAATCACGAC	60.383
1754	AAGT	18	5	264	TTATACAGCCAGAGTGATGAAGC	59.07	TCTACACTCTTTCCCTACACGAC	60.012
1756	AC	148	7	188	ATCTCACAAACTACAGCAGGTTC	59.448	TTTGTGTGAGACGTCCGGATAG	60.852
1762	AG	13	9	268	CAGCGCATCTTGTCGTCTATTTC	61.045	ATGACAGCAATGAGACGGATTTC	60.138
1768	AG	105	11	259	TGTGCTCTTCCGATCTCTATGG	60.142	CAAGAACGCAAACATTCCGATTC	60.139
1773	AC	2	12	297	AAGTGGATAAAGCATTGTACCGC	60.386	AAATATTCCAATGGCGAGGGATG	59.947
1780	AAAAG	36	8	201	TCGACTTATTACTGCTCTACGGG	60.2	AAGTCTCTGTCGGTAATGCAGTG	61.379
1781	AG	90	9	252	GCCATTGTTTCTGAAATTCCGAC	59.831	AAACCCATAAAGTCGCATTATACG	58.465
1785	AC	76	6	349	GTAGCTTCTCATCTGACTCATCG	59.216	AAATGGACTGCGAATGATGATGG	60.45
1787	ACGG	9	9	184	CTTCCGATCTCTTTGCCGTTTAC	60.688	TGAGCACGAACTAGGATGAGTAG	60.137
1791	AGAT	41	6	217	TCTCTTTCTTGGCGAATTAATTGG	58.572	GCCAAGAACTTCTATCGACTGAC	59.892
1795	AT	2	8	206	TCTTCCGATCTCTAAGGTCATGG	59.884	AGGGAGGATAGGCTAAATGTGAG	59.88
1804	AC	833	9	169	TTATGGAAATGGGCGTACAAGAC	59.824	ACACGATTATGAATGGGAAAGGG	59.567
1807	AG	21	10	206	TTTAAATGATACGGCGACCACC	59.819	GTATAATGAACTACAGGGCGTGG	59.704
1812	AG	8	30	159	TCGGGTTCAAAGGGTTAATCATC	59.506	GTATAATGAACTACAGGGCGTGG	59.704
1830	AGAT	3	15	215	CGAGATCTACCCTCTTTCCCTAC	59.949	GTGTGCTCTTCCGATCTCTATCC	61.067
1834	AC	7	6	154	CCGTAAAGTGGATGTGGTGTTAC	60.323	ATGTATTAAAGTCGTGGCTGGTG	59.826
1835	CCGG	7	6	172	CTTCCGATCTCTTTGCCGTTTAC	60.688	TGAGCACGAACTAGGATGAGTAG	60.137
1846	AC	15	7	242	TCTTCCGATCTCTCTGTTTACCG	60.387	TCTACACTCTTTCCCTACACGAC	60.012
1851	AGAT	4	5	279	GATATTGGCGTGACTGGAGTTC	59.885	TCTACACTCTTTCCCTACACGAC	60.012
1867	AG	2	11	235	AGCTGAATAAGTGCATGCTGTTC	60.634	TCTACACTCTTTCCCTACACGAC	60.012
1878	AAC	217	5	231	GCTCTACAACTTTCTCTTCGACC	59.831	GATATTGGCGTGACTGGAGTTC	59.885
1884	AG	141	13	181	ATCACATCACCTTAATTGCTGGG	59.82	CTTTAACAGACAGTGGGAGTGAC	59.703
1892	AAAAG	32	9	206	TCGACTTATTACTGCTCTACGGG	60.2	AAGTCTCTGTCGGTAATGCAGTG	61.379
1894	AC	23	10	350	TCCCGAAGAAGGACAATCAAATC	59.508	AAGCACGGACAAATGAAAGAAAG	59.147
1898	AC	31	10	212	TCCGATCTCTAAGGTCATGGTC	59.548	AGGGAGGATAGGCTAAATGTGAG	59.88
1956	AG	35	11	259	CTCGTGCGTTCTCTATGGTAAAG	59.956	TCTACACTCTTTCCCTACACGAC	60.012
1958	AG	68	15	159	AACTCTTGAATATCACCGCACAC	60.076	TTTGTGGTGATCGATTATGCCTG	60.138
1960	AG	10	9	237	GATATTGGCGTGACTGGAGTTC	59.885	TTTCTTCATCGGGAACTTCACAC	59.951
1963	AC	11	8	307	GGGACATGTGAGTGCATAGAAC	59.818	ATTTCACCAACTTCCCGATGTTC	60.263
1991	AG	2	13	275	AGATATTGGCGTGACTGGATTTC	59.637	GATCTCCACTCTTTCCCTACACG	60.946
1992	AC	3	10	150	ATTTAGCGGATGGAGGTGGTATG	61.022	CGAGATCTACCCTCTTTCCCTAC	59.949
2005	AG	14	8	282	CGGGATCTCAAAGACAAATCCTC	59.889	GGATGTCCCTTTCTGCCTCATG	61.78
2017	AC	21	8	222	TCACTTGAGTTGCCGAGAAATTC	60.262	GTGCTCTTCCGATCTCTGTGAG	61.233
2021	AC	2	9	262	TCTACACTCTTTCCCTACACGAC	60.012	GATATTGGCGTGACTGGAGTTC	59.885
2028	AGAT	39	6	166	TGGAAATCAACAAGACGTCTGTG	60.2	CAGGCTGCCATTTCATAATTACC	58.888
2038	AG	8	7	175	GCAAATGAAGGGAAATAACGCAG	59.893	TCCGATCTCCTTATATCATTGGC	58.428
2058	AC	62	7	252	GATGAAGTTGATCCTGAGGTTCC	59.573	GATCTCTTCGAATCCACTGTGTG	59.892
2067	AC	12	8	203	GGCAATTTCCTCTTCTTTCACAC	59.208	ACAAGAGAAGTGGAAGAAATGTTC	58.143
2070	AC	2	7	183	CGGGTCTGTTTATTCCCTTCATC	59.888	ATTAGGCTTTCAATGGGTTTAGC	58.174
2072	AT	4	9	264	AATCTCAACTCGGCTACCAATTC	59.574	TGAGCATTATGAAGAGTTCGCAC	60.138
2082	AG	2794	15	252	ATCGTGTGACATTTGTAGTGTCC	59.766	AGATCTACACTCTTGCCCTACAC	60.074
2106	AG	69	10	281	GATATTGGCGTGACTGGAGTTC	59.885	TCTACACTCTTTCCCTACACGAC	60.012
2109	ACGG	5	5	254	CTTCCGATCTCTTTGCCGTTTAC	60.688	TCTACACTCTTTCCCTACACGAC	60.012
2117	AG	1403	15	259	TCTTGCGGAGTATCAGAACTGG	60.599	TAGGAAACATGAAATGCAAGCAC	58.953
2122	AG	36	18	261	GATATTGGCGTGACTGGAGTTC	59.885	TCTACACTCTTTCCCTACACGAC	60.012
2132	AC	23	10	193	GATGAATTTCCCGAGTCAAGAGG	59.889	AGACCTACACTCTTTCCCTACAC	59.691
2143	CCGG	11	6	174	TCAAACTTGGTATGAGCACGAAC	60.262	CTTCCGATCTCTTAGCCGTTTAC	59.709
2144	AC	198	7	167	CCGTACTCATCGCACTTTAATGG	60.505	ATTGCAACCGATGAGTTACAATC	58.523
2145	AC	91	7	150	ACATCACAGATCACTTTCGTTCC	59.765	GAAATTGAACCATTAGCAGAGCG	59.403
2147	AG	14	10	189	CATCTATCCTCCACAAGCATTCC	59.698	TGCTGTATCCCTTCAATATGTGC	59.634
2157	CCGG	12	5	231	CACTCCATGTATCTATTGGTGCG	60.014	CCGCAAGTCTCTATCTATTACCG	59.029
2162	AC	8	7	357	TGTCGAATGAAGTGTTTGAGACC	59.952	AATTTCACCAACTTCCCGATGTC	60.263
2166	AG	6	11	168	ATACGCATTTCTCTGACAACTCG	59.893	AAATAGAAACACATGAAGTACGCC	58.583
2170	AG	13	10	189	CTCTTCCGATCTCTAAGCACATG	59.459	GAACCATCATCAGAGGCTCAATG	60.2
2180	AG	86	13	283	TCTACACTCTTTCCCTACACGAC	60.012	GATATTGGCGTGACTGGAGTTC	59.885
2183	AC	3	8	182	CGATGTTACTCAAATACGTCTCCC	60.016	TTCCGATCTCTTTGGTTTGTGC	60.207
2186	AGAT	22	8	253	CGCTGTGACCAATCTTTCAATTAC	59.664	TTGAGAAACGTCGTGCATATTTC	58.794
2206	AGAT	122	5	255	TGTGCTCTTCCGATCTCTACAAC	60.884	TCTACACTCTTTCCCTACACGAC	60.012
2212	AGAT	86	8	356	GGAATACAGGCCATAATGTCGTG	60.262	CCCTATTCTGTCTCGAATGAACG	59.708
2215	AG	8	10	187	TCGTCTTATCCAATGTACCAGTG	58.759	AAACCCACAATGCTCTAAATTCTC	58.499
2218	AC	9	7	187	AGGAGCGTTTGATGGAATAATTG	58.259	TCGCGCTAATTCTTTCACTAATTC	58.72
2235	ACGG	9	8	254	CTTCCGATCTCTTTGCCGTTTAC	60.688	TCTACACTCTTTCCCTACACGAC	60.012
2243	AGAT	4	5	190	AAGGTGGAGGTAATTTCTTGGTG	59.372	GGTCGATTCGCTTGTAACTCAC	60.396
2245	AGAT	8	6	222	GTACAGCCTGAATTGTGTCTCTG	60.076	ATCCACAGATTGCAGCATTTGTG	61.135
2247	AG	2	20	197	TGAGACTCATTGGTGTTGGTTTC	59.886	ATCAATCTCGGATATCAGTAGGC	58.179
2266	AG	5	25	208	GAGGATCTCGAAGCATGCCTAC	61.366	GATATTGGCGTGACTGGAGTTC	59.885
2271	AC	54	9	171	TCTACACTCTTTCCCTACACGAC	60.012	AAGATGACGCAATATAAGTGGCG	60.261
2272	AC	6	11	207	CTTCCGATCTCTAAGGTCATGAC	58.894	AGGGAGGATAGGCTAAATGTGAG	59.88
2275	AG	36	8	186	GACAGTGAGATGATTTCCCTGC	59.817	AAGTAATTTCCCACCCATGCAAG	60.264
2286	AG	63	11	232	TCTACACTCTTTCCCTACACGAC	60.012	GCTCTTCCGATCTCTCTATTTGG	59.205
2290	CCGG	4	5	242	TTTCCCAGAAGTGACTATTTCGG	59.193	CCGCAAGTCTCTATCTATTACCG	59.029
2309	AC	2	13	302	AAATATTCCAATGGCGAGGGATG	59.947	AAGTGGATAAAGCATTGTACCGC	60.386
2310	AC	9	6	152	GCGTGATGAATTTACAACCTACC	58.846	TCTTTCGTACTTCAGAACAGAGAC	59.002
2315	ACT	62	8	199	GTGGGCTGCTCGTATAAGATTC	59.692	GTATACGAGGGAAGAAAGGCAAG	59.641
2320	AAT	80	6	242	CTTACGACGCTTTCTGTGCATC	60.959	TAAGGCACAAACTTGGTATGAGC	60.012
2343	AG	55	10	161	GCAATTACAACAGATGCACCATG	59.892	TGGATTGGCGTTTGTTTATCTTG	58.956
2344	ACGG	5	12	188	TGAGCACGAACTAGGATGAGTAG	60.137	CTTCCGATCTCTTTGCCGTTTAC	60.688
2351	AGAT	8	6	252	GATATTGGCGTGACTGGAGTTC	59.885	TCTACACTCTTTCCCTACACGAC	60.012
2356	AAC	115	5	267	CAATAGATAACGAACACACTCCTG	58.18	TGGCCCTATTCTCATTCTCAGTC	60.391
2393	AC	27	9	184	TACGTCTCGATGTTACTCCCAAG	60.386	TCTCTTCAGATGGCTTTGGTTTG	59.948
2394	AAAAG	14	7	196	TCGACTTATTACTGCTCTACGGG	60.2	AAGTCTCTGTCGGTAATGCAGTG	61.379
2396	AC	101	7	324	TGATGGGTAACTCGAGACTCTTC	60.074	AAATGCGAGAGAAGGTGTAAAGG	59.762
2408	AG	8	11	158	TTTAAGACTTCCACGATGACCCG	61.381	TTCCACTTTCAGATACGAAATGC	58.212
2411	AG	3	9	193	CATCTATCCTCCACAAGCATTCC	59.698	TGCTGTATCCCTTCAATATGTGC	59.634
2420	AC	4	7	160	ATTCAATAGGATCGAAACCGTCC	59.387	CGCTCCACTTCGATATATCTTGC	60.138
2425	AC	16	9	173	TTTCTCTTCGCCGCTGAATTATG	60.446	GATATTGGCGTGACTGGAGTTC	59.885
2436	AG	15	9	212	AAAGCTCTCCATTCAGTCGCAG	61.696	GCTCTTCCGATCTCTGTTCATTTC	60.489
2438	AG	12	17	228	AAAGCTCTCCATTCAGTCGCAG	61.696	GCTCTTCCGATCTCTGTTCATTTC	60.489
2444	AC	2	9	234	TCTACACTCTTTCCCTACACGAC	60.012	GTGCTCTTCCGATCTCTTCATTC	59.953
2446	AC	16	8	167	CTGTACGCAAATGTTCTACCGAC	60.684	TTCGAATTAACCTGTAGCCACTG	59.513
2456	AC	470	6	175	TCTGGGAACTTGCTTAATTAGGC	59.504	GGTAATCCTCTCTAGCCACCTTC	60.453
2457	AC	25	6	300	AGGGAACAGGAACAAGAAACATG	59.884	TCTACACTCTTTCCCTACACGAC	60.012
2462	AG	9	9	259	TGTGCTCTTCCGATCTCTATGG	60.142	TCTACACTCTTTCCCTACACGAC	60.012
2487	AGAT	9	11	178	CAAACTTTCACAGACAAGTAGGTG	58.947	TGAATCCTTCGTGCGACATTTAG	60.138
2490	AG	6	16	152	TCATCCTGTATTCATGGTTCACC	58.995	ATCGCATATAAACATGTTGGCCC	60.513
2491	ACGG	6	11	188	CTTCCGATCTCTTTGCCGTTTAC	60.688	TGAGCACGAACTAGGATGAGTAG	60.137
2494	ACGG	22	5	246	CTTCCGATCTCTTTGCCGTTTAC	60.688	TCTACACTCTTTCCCTACACGAC	60.012
2495	AG	11	18	188	TCCGATCTCTAAGAGGCAGAATC	59.948	CTCACTCTAGCCCGTTTACTTTG	59.829
2505	AG	3	14	178	GAGTTCAGTCGTGTGCTCTTCC	61.927	TCGGGTTCAAAGGGTTAATCATC	59.506
2506	AG	6	8	199	TTGTCAACTTTCTTCGTTCTGAC	58.287	CTCTTAGTTCAGTTCTGAGACGC	59.587
2525	AG	12	15	192	ATTCTGCCTCTGGAGTGATAGAC	60.137	GATATTGGCGTGACTGGAGTTC	59.885
2529	AG	155	10	249	TAGGAAACATGAAATGCAAGCAC	58.953	TCTTGCGGAGTATCAGAACTGG	60.599
2535	AC	96	10	259	CTCTTCCGATCTCTAAGGTCGTG	60.754	TCTTCCGATCTCTCTGTTTACCG	60.387
2538	AC	30	8	210	TTTATTGCTACTCCTGCTTTCCC	59.504	CTAGCACCCACTTCCTACCAAG	60.863
2561	AG	146	13	263	GCAACGCTCTTAGTTTACCTCTG	60.383	TCGCGTCCCAGAAATAAACTAAG	59.58
2594	AG	24	12	153	AACTCTTGAATATCACCGCACAC	60.076	TTTGTGGTGATCGATTATGCCTG	60.138
2595	AGAT	349	5	257	TTGAGAAACGTCGTGCATATTTC	58.794	CGCTGTGACCAATCTTTCAATTAC	59.664
2622	AC	16	8	189	GACGTGTTCTCTTCCGATTTCTC	60.139	ACAAGGGAAGATTTCTGTTTCGG	59.949
2629	CCGG	4	8	217	TCTAATTTCGTGCGTATTGGTGC	60.69	CTGTCAGGAGCGACAAGTTACG	61.976
2633	AG	6	7	248	GCCATTGTTTCTGAAATTCCGAC	59.831	AAACCCATAAAGTCGCATTATACG	58.465
2635	AC	160	9	171	TCTTACTTGGTGCGTCAACTATG	59.517	TCACAGGATAATGTACGAGTCCC	60.137
2638	AG	57	16	198	CTCTTCCGATCTCTGAGCACATG	61.555	GAACCATCATCAGAGGCTCAATG	60.2
2646	AC	48	8	205	TTTATTGCTACTCCTGCTTTCCC	59.504	CTAGCACCCACTTCCTACCAAG	60.863
2657	AGAT	3	5	213	TCTCTTTCTTGGCGAATTAATTGG	58.572	GCCAAGAACTTCTATCGACTGAC	59.892
2664	AC	8	8	219	TTAATCCCTTGCCTGAGTTTCAC	59.695	GGTGGGCAGCTTAAAGGATAAAG	60.388
2675	AC	5	8	280	AGAGTGAAGTGCTGGAAATCAAG	59.698	GATATTGGCGTGACTGGAGTTC	59.885
2707	AG	140	11	157	GTGAGACATTGCAGTACAGGAAG	60.076	CTTCCTGAGTACACGAAGGTTTC	59.768
2708	AC	67	10	253	CTCTTCCGATCTCTAAGGTCGTG	60.754	TCTTCCGATCTCTCTGTTTACCG	60.387
2715	AG	2	9	167	CATCTATCCTCCACAAGCATTCC	59.698	TGCTGTATCCCTTCAATATGTGC	59.634
2723	AC	46	8	199	GATATTGGCGTGACTGGAGTTC	59.885	TCTACACTCTTTCCCTACACGAC	60.012
2725	AGAT	39	6	213	TTCCGATCTCTCCTGCAAGTTAG	60.639	TCTACACTCTTTCCCTACACGAC	60.012
2728	AC	2	12	345	CATGTGAAAGGCTGAATTCTTCG	59.341	AAAGTAAATGGAACTGAGGGACC	59.116
2732	AGAT	21	7	264	ATGAAGGCTGCTTGTACGATATC	59.452	CCTGTCCTCTTAGCCAATTCAAC	60.075
2740	ATC	7	6	248	GATTTAGTGACTGGCGAGAGATG	59.707	TACAGTGGCAGATGGACTAAGAG	60.074
2748	AG	2	19	199	ATGCAATGCTCTGACATGTACTC	59.888	CGCCACATAAACTGCCATATATG	58.78
2750	ACGG	11	7	250	CTTCCGATCTCTTTGCCGTTTAC	60.688	TCTACACTCTTTCCCTACACGAC	60.012
2754	ACGG	2	5	242	CTTCCGATCTCTTTGCCGTTTAC	60.688	TCTACACTCTTTCCCTACACGAC	60.012
2758	AG	10	16	194	TCATCCTGTATTCATGGTTCACC	58.995	AGACAAACCACTTATTCAGCACC	59.949
2775	ACGG	2	10	240	CTTCCGATCTCTTTGCCGTTTAC	60.688	CGCTCTTCCGATCTCTTAATGTG	60.016
2776	AGAT	2	10	174	CAAACTTTCACAGACAAGTAGGTG	58.947	TGAATCCTTCGTGCGACATTTAG	60.138
2788	AG	67	10	176	AATAACAGTCTTCGAGTTTGTTGG	58.462	GCCATTAAGTTAAGTGCCTGAAAC	59.599
2791	AG	2	15	192	AACCATTTCCAAGAATCCTGGAG	59.434	ATCGTTCACCAGAGGAGATACTG	60.137
2795	AC	9	12	206	TCTTCCGATCTCTAAGGTCATGG	59.884	AGGGAGGATAGGCTAAATGTGAG	59.88
2797	AC	122	6	164	CTTCCTGAGACTTCCTTCCTGAC	60.828	ACTGGTGTTGCTTTGATAACTCC	59.949
2800	AAAAG	4	10	211	TCGACTTATTACTGCTCTACGGG	60.2	AAGTCTCTGTCGGTAATGCAGTG	61.379
2801	AGAT	67	5	186	TGGAAATCAACAAGACGTCTGTG	60.2	TCACCTGTCCTTCCCATAATTTC	58.924
2802	ACGG	14	7	342	CCGCAAGTCTCTATCTATTACCG	59.029	TGAGCAATCTGAACAGTTAGCAC	60.013
2805	AC	71	7	258	TCTACACTCTTTCCCTACACGAC	60.012	CTTCCGATCTCTTGTGCTGTATC	59.707
2808	AG	9	9	217	AACCATTTCCAAGAATCCTGGAG	59.434	TGCCTTCGTCTGATGTTACTCAG	61.131
2813	AG	23	7	258	CAAACGAAGAGACAGAAGGTAGC	60.077	CAGAACTGAACTAAGAGCGTTGC	60.868
2822	AC	19	7	230	TCTACACTCTTTCCCTACACGAC	60.012	GTGCTCTTCCGATCTCTTCATTC	59.953
2832	ACGG	6	5	164	CTTCCGATCTCTTTGCCGTTTAC	60.688	TGAGCACGAACTAGGATGAGTAG	60.137
2842	AC	19	7	176	TGGTTTCTCTCCATATAGCCCTG	60.136	TATTCTTCTCCGTCTCCACCAAG	60.326
2852	AG	2	8	179	GATCTGTTCAGCGAAATGGAGTC	60.445	TTTCTGTATTTGTTGCCTCCCAG	59.948
2895	AC	2	7	199	ATCTCTTCGTGTTCAACTGCTAC	59.519	ATTGCGTCACGGTATCTATTGAG	59.458
2912	AGAT	32	6	321	AATGAAAGGTCTCAGAAGGCATG	59.758	GGTCGATTCGCTTGTAACTCAC	60.396
2924	AC	9	9	241	TTGCCTTCAAACTTTCATGCAC	59.3	TTACTTCATGGTCCAATGCTGAG	59.507
2947	AGAT	2	6	265	TTGAGAAACGTCGTGCATATTTC	58.794	CGCTGTGACCAATCTTTCAATTAC	59.664
2961	AC	35	10	251	TCTTCCGATCTCTCTGTTTACCG	60.387	TCTACACTCTTTCCCTACACGAC	60.012
2966	AGAT	70	5	261	ATAGTCCCTCTTTATGTAACCGAG	58.124	GACGCTCTTCCGATCTCTATAGG	60.385
3028	AC	15	7	162	CCCGTGACTTTGATACATTCCTAC	59.955	CTTCCGATCTCTTGTGCTGTATC	59.707
3046	AG	6	16	204	TCTACACTCTTTCCCTACACGAC	60.012	GTATAATGAACTACAGGGCGTGG	59.704
3055	AC	110	6	344	GTATGGGCGAGATGGATAAACAC	60.014	AGGTCGAAGTTTGTCTCAACTTG	59.889
3072	AG	75	10	268	GATATTGGCGTGACTGGAGTTC	59.885	TCTACACTCTTTCCCTACACGAC	60.012
3082	AC	30	6	253	TCTTCCGATCTCTCTGTTTACCG	60.387	TCTACACTCTTTCCCTACACGAC	60.012
3087	AC	2	13	284	TGGATAAAGTATTGTACCGCTGC	59.639	AAATATTCCAATGGCGAGGGATG	59.947
3108	AGAT	7	26	254	GTGTGCTCTTCCGATCTCTATCC	61.067	TCTACACTCTTTCCCTACACGAC	60.012
3144	AG	63	9	248	TCCGATCTCTTTCCAGCAAATTC	59.825	GTGTGCTCTTCCGATCTCTTGG	61.749
3145	AC	2	7	222	TCTTCCGATCTCTCTGTTTACCG	60.387	GTGCTCTTCCGATCTCTAAGGTC	61.005
3147	AAG	86	6	194	CGGATGGTTTGGAATCTATGACC	59.95	TACATAGTTGCCTCCATTGCTTG	59.823
3161	AAT	8	6	203	AACAACAAATCTCCACGTTTCTG	58.837	AAACTATACGGTGCGATATGAGG	58.955
3166	AC	19	10	249	CTCTTCCGATCTCTAAGGTCGTG	60.754	TCTTCCGATCTCTCTGTTTACCG	60.387
3194	AC	3	10	176	TTTCTCTTCGCCGCTGAATTATG	60.446	ATATATTGGCGTGACTGGAGTTC	59.134
3211	AG	22	15	154	CGGTGCAATTATTGTGGAGAAATG	59.957	AAATTCACTTAACTCCACTGCCC	59.947
3214	AC	2	11	193	GATGAATTTCCCGAGTCAAGAGG	59.889	AGTTCTACCCTCTTTCCCTACAC	59.688
3253	AGAT	4	6	219	TGATCAAGCGCCTGAGATGATG	61.567	CTGTACGAGAATAGAAAGGATTGC	58.238
3256	AAGT	4	9	263	GAGTTCAGACGTGTGCTCTTCC	61.927	CGCTCTTCCGATCTCTAGAATATC	58.95
3282	AGAT	41	5	150	CAGCACACCCTCTTGTATTGATG	60.386	CCGATCTCTTTCTCAAGTTCTGG	59.579
3292	AC	103	7	266	TCTACACTCTTTCCCTACACGAC	60.012	CGAGCAATACGACAGGAATTCC	60.206
3294	AC	41	7	245	ATATTTCTTTCGGGCTTAGGAGG	58.802	CTTCCGATCTCTCAAGCACATG	59.886
3327	AG	6	11	173	TGGGCTCTAATAAATTCACCGTG	59.572	CGTGTGCTCTTCCGATCTCTAG	61.034
3364	AC	8	7	163	CCACGACTCTCATTTCCTTGTG	60.014	GGGACATGTGAGTGCATAGAAC	59.818
3371	AG	14	11	152	TGTATTCGGTGCAATTATTGTGG	58.518	AAATTCACTTAACTCCACTGCCC	59.947
3384	AC	3	9	170	TTCGGATGGCTTGTACCCTATAC	60.453	GCGATGATGATATGTGGTCTGG	59.755
3394	AC	9	7	196	TGCTCTTCCGATCTCTGAGAAG	60.076	TCTACACTCTTTCCCTACACGAC	60.012
3403	AG	4	12	183	GGGCATTTAGAGAGTGGACAAC	59.751	GAAGAGATCCATCAGAGAGCCC	60.47
3405	AG	4	9	242	CTTCCGATCTCTGTCGTTTCTAG	59.157	CTCTCCTCATGCGTTCTACTTTG	59.892
3407	ACGG	3	7	195	TGAGCACGAACTAGGATGAGTAG	60.137	CGAGATCTACCCTCTTTCCCTAC	59.949
3424	AC	18	13	226	GATATTGGCGTGACTGGAGTTC	59.885	TCTACACTCTTTCCCTACACGAC	60.012
3446	AC	6	7	232	CATTCGAGATATTGGCGTGACTG	60.565	TCTACACTCTTTCCCTACACGAC	60.012
3462	AGAT	66	9	150	GAGATGATCTGGACGAATTACCG	59.523	GATCCGAAAGAACTTCCCTTATTG	58.398
3469	AGAT	14	5	251	TCTAGCACCTGTCTCTTTCTTGG	60.516	TGTGCTCTTCCGATCTCTTTCAG	61.134
3471	AC	55	9	276	TCTACACTCTTTCCCTACACGAC	60.012	TCTCGTTTGCATTATTCACTCGC	60.688
3477	AC	48	8	223	CTTGTTTGCAGGCCTGTTAATTG	60.015	GACAATGATAACGAGCCAAGGAG	60.2
3483	AG	39	9	202	TCTACACTCTTTCCCTACACGAC	60.012	AAAGCATTCCTCATCCACAAACC	60.515
3484	AG	51	11	234	TCTACACTCTTTCCCTACACGAC	60.012	CTTCCGATCTCTGTCGTTTCTAG	59.157
3495	AC	8	7	167	GGTAATCCTCTCTAGCCACCTTC	60.453	TCTGGGAACTTGCTTAATTAGGC	59.504
3505	AG	2	6	155	TCGCATCTCATATACACAGCATG	59.518	CGTGGCACCCTTGAAAGAATAG	60.336
3525	ACGG	4	8	236	CAGAATGCAGCTTAATGTGTACC	58.841	CTTCCGATCTCTTTGCCGTTTAC	60.688
3527	AC	7	6	319	TGATGGGTAACTCGAGACTCTTC	60.074	AATGTGAGAGAAGGTGTAAAGGC	59.444
3540	AG	31	10	263	TCTACACTCTTTCCCTACACGAC	60.012	GATATTGGCGTGACTGGAGTTC	59.885
3549	AG	8	8	172	AATAACAGTCTTCGAGTTTGTTGG	58.462	GCCATTAAGTTAAGTGCCTGAAAC	59.599
3560	AC	14	9	243	CTCTTCCGATCTCTAAGGTCGTG	60.754	TCTTCCGATCTCTCTGTTTACCG	60.387
3563	AC	13	7	233	GTATGGGATGAGGTTGTTCAAGG	59.823	CAAAGTCATATAAACACACGCGG	59.411
3580	AC	7	7	202	CAAGATTTGTCACGATTTCTGCG	59.898	TTTCCGTATTCATTGCAGCCAC	60.595
3581	AG	8	7	225	CCTGAACCTTGATGTCTCGAAAG	60.076	CCCATGTTGTACACTTGTTGATTC	59.301
3609	AG	5	16	194	CATAGCTTGCGGAGTATCAGAAC	60.015	TGAGTGAATTGAATAGATCGAGGG	58.925
3626	AG	85	10	237	ATCAAACATCAGTCGAAGCAGTC	60.076	TTTGTCGCATTTCAATTTCCACC	59.704
3633	AC	9	6	413	TCTTCCGATCTCTCTGTTTACCG	60.387	CTATATCTCCCGAACCGCTTGTC	61.371
3644	AC	44	8	284	GATATTGGCGTGACTGGAGTTC	59.885	TCTACACTCTTTCCCTACACGAC	60.012
3647	AC	7	8	179	TTCACCTGAAAGACCATCCTCAG	60.771	CAACGCTACCAACAACAACGTG	61.834
3655	AGAT	2	5	209	TGCTCTTCCGATCTCTTCTACTG	60.137	TCTACACTCTTTCCCTACACGAC	60.012
3660	AC	13	6	264	CGAGCAATACGACAGGAATTCC	60.206	TCTACACTCTTTCCCTACACGAC	60.012
3667	AG	119	9	282	CTCTGCATAGTTTCCAGTCACTG	59.828	GAAATTCACCGGCTTCATTTCTG	59.584
3689	AG	62	9	225	GCTCTTCCGATCTCTCTATTCAAC	59.54	GATGCTACGTCACAGGGTAATTC	59.953
3695	AC	84	7	221	TCTACACTCTTTCCCTACACGAC	60.012	CTCTCTGCAAGTGGTAGTTCTTC	59.518
3708	AC	39	7	264	GACGCTCTTCCGATCTCTATTTG	59.771	GTGTGCTCTTCCGATCTCTATAAC	59.542
3759	AGAT	44	5	374	ATAGTCCCTCTTTATGTAACCGAG	58.124	TCTACACTCTTTCCCTACACGAC	60.012
3760	AT	8	6	280	AATCTCAACTCGGCTACCAATTC	59.574	TATTTGCAGACATACCCAGAAGC	59.571
3762	AG	8	10	306	TTAGTTTATTTCTGGGACGCGAC	59.829	TTGTCAACTTTCTTCGTTCTGAC	58.287
3829	AGAT	2	8	214	GTGCTCTTCCGATCTCTGAAATC	59.953	CGAGATCTACCCTCTTTCCCTAC	59.949
3840	ACGG	2	5	275	GATATTGGCGTGACTGGAGTTC	59.885	TCTACACTCTTTCCCTACACGAC	60.012
3841	AG	46	10	165	GCACAATTCCATATACAAATGCAC	58.24	AATCATGCTCCTCTTCACATTCC	59.568
3861	AGAT	6	5	262	GATATTGGCGTGACTGGAGTTC	59.885	TCTACACTCTTTCCCTACACGAC	60.012
3875	AGAT	21	6	209	AGCACGGATTCAATCTAAAGCAG	60.138	TCTACACTCTTTCCCTACACGAC	60.012
3889	AC	2	8	151	GTAGAACAGCCATCCCTCATTTG	60.137	AACGCTGGACCATATTACCTCAC	61.203
3906	AC	9	7	214	GATATTGGCGTGACTGGAGTTC	59.885	TCTACACTCTTTCCCTACACGAC	60.012
3914	AG	40	9	190	ATTGATATTTCTCGACGTGCTGG	59.953	TTTGTTATACCTCCGCATCCAAG	59.572
3918	AG	92	9	206	TTCCAATGGATAATCACTCGTGC	59.888	CACAAACTTCCACAAATTGCTCG	60.26
3920	AC	12	7	278	ATGGACACACAAAGTTACACTGC	60.449	AAGAGCAAGACGTTCAAGACATC	60.014
3923	AC	34	6	172	AAGGCTCTTTAAATTTAGCGCTAG	58.398	CATGGGAGGTGAAGAAAGATTATG	58.14
3935	AGAT	53	8	151	CAGCACACCCTCTTGTATTGATG	60.386	GTGTGTAAATTTCACGTCCATTGG	59.84
3945	AG	14	9	159	GCAATTACAACAGATGCACCATG	59.892	TGGATTGGCGTTTGTTTATCTTG	58.956
3946	AC	18	12	162	TTTACCTCAACCACCTTCTTTCC	59.311	GCTCTTCCGATCTCTTGAATTAGG	59.776
3968	AC	46	7	261	TCTACACTCTTTCCCTACACGAC	60.012	GTGCTCTTCCGATCTCTTGAATAC	60.016
3982	AC	5	6	219	CTTGTTTGCAGGCCTGTTAATTG	60.015	GACAATGATAACGAGCCAAGGAG	60.2
4004	AC	32	8	328	CCGCTGTAGAAGGTAAAGTCAAC	60.077	TGTGAAATGGAAGCGGACTATTC	59.826
4031	AC	14	6	178	ATTGACTGAAAGGGATATGCACG	59.887	ATTTAGTCGCATTGCTACCATATG	58.277
4042	CCGG	2	6	176	TGAGCACGAACTAGGATGAGTAG	60.137	CTTCCGATCTCTTTGCCGTTTAC	60.688
4069	AG	32	7	268	TTGTCAACTTTCTTCGTTCTGAC	58.287	CTTAGTTTAGTTCTGAGACGCGC	60.441
4073	AG	37	10	150	AACATGGAAGGTACATTGCACTG	60.263	TGAATACTTCTCAACAGATGCGC	60.138
4078	AG	124	9	162	GCTCTTCCGATCTCTTGAATAATC	58.053	CTTAAAGTGATTTGCTTGGCTGG	59.518
4105	AG	5	10	164	TCCTTATTTGCTAGCCACTGAAAG	59.831	TTTGATGTCCAGCGAGATTCAAG	60.076
4107	AC	3	8	204	GCTCTTCCGATCTCTTAATAGCAC	59.838	TGCTATGTAACCACGCATCAAC	60.078
4110	AC	11	6	186	ATTTAGCGGATGGAGGTGGTATG	61.022	AAACTGACTATAGGGAGGAGACC	59.237
4123	AT	52	7	184	CTATAACCGGCAGTGTGTGATTC	60.2	CATTGCGTGATCTCTTAGGATGG	60.014
4132	AC	4	9	150	TCATAAGCATACAGGTAAAGCGC	59.952	CTACCGCCAGTGAGATAGAATAGG	60.613
4140	AG	2	7	167	TTATTCAAACACTCCGCACGTAG	60.077	GACAATGACCTCTCAAATCGTTC	58.54
4156	AG	2	13	188	GATATTGGCGTGACTGGAGTTC	59.885	ATTCTGCCTCTGGAGTGATAGAC	60.137
4157	AGAT	6	5	255	CTCTTCCGATCTCTTCTTTGCAG	59.891	TCTACACTCTTTCCCTACACGAC	60.012
4165	AGAT	24	6	239	GTGCTCTTCCGATCTCTTCCAC	61.493	GGTCGATTCGCTTGTAACTCAC	60.396
4173	ACGG	2	7	207	ACCGCAAGTCTCTACCTATTACC	60.137	TGCTCTTCCGATCTCTTAATGTG	59.076
4181	AC	24	9	409	TCTACACTCTTTCCCTACACGAC	60.012	CTCCCTGGGATGGATTAGTGATG	60.772
4187	AG	3	13	198	TTGAACAACAGTCAGCTAAGCAC	60.447	GAACCATCATCAGAGGCTCAATG	60.2
4194	AC	27	12	223	CCAGACCCACATGAAATACTTGG	60.074	TGGGTGAGACTTATACCGAACTC	60.074
4195	AG	30	10	242	TCTACACTCTTTCCCTACACGAC	60.012	GTGCTCTTCCGATCTCTTTCTTG	60.138
4196	AG	7	9	214	CATTCTTCCACACCTAAAGCTGG	60.325	ATTTCTTCCGTCAGTCAGCTTTG	60.262
4207	AC	51	6	211	TAGTGACCGCTACATATCATCCC	60.011	ATGCTGAACAGATTGTCGACTTC	60.076
4241	AC	31	11	204	TCTACACTCTTTCCCTACACGAC	60.012	TGCTCTTCCGATCTCTGAGAAG	60.076
4261	AG	76	6	164	GAGAAAGGAAGCTAAGACCATCG	59.642	CCAGAACTGAACTAAGAGCGTTG	60.322
4286	AC	59	7	209	AAGCACTTACAGCAACTTACGAG	60.015	GATATTGGCGTGACTGGAGTTC	59.885
4294	AGAT	2	9	155	CAGCACACCCTCTTGTATTGATG	60.386	GTGTGTAAATTTCACGTCCATTGG	59.84
4295	AC	3	6	165	CCGTACTCATCGCACTTTAATGG	60.505	ATTGCAACCGATGAGTTACAATC	58.523
4299	AC	16	7	175	AGAATGAGGCCGAGAATAAATGC	59.95	CCCAGAGACTCCTTAGGTAGTG	59.48
4328	AT	2	6	261	TCTACACTCTTTCCCTACACGAC	60.012	CTCTTCCGATCTCTCTGCTTACC	60.758
4353	AG	28	13	176	TGGTAAAGCACTTCCTAAATCGC	60.075	ATTCAGCGTGCAGACCAATTATC	60.448
4358	AAG	5	9	152	CCTTAATGGGACGTGATATTGGG	59.697	CTCAAGCCCATACGTGACAATC	60.142
4371	AC	40	7	302	TTACATCACATCTCCCGGCATTC	61.516	AATCCAAATCTGCCTCAATTCAG	58.177
4388	AG	29	6	288	TTGTCAACTTTCTTCGTTCTGAC	58.287	TGTTAACAACGCTCAGAGAACAG	59.953
4408	AGAT	2	5	194	AAACGAACTGTAAACGCCGATC	60.586	GGTCGATTCGCTTGTAACTCAC	60.396
4431	AG	2	9	233	ATTTCTTCCGTCAGTCAGCTTTG	60.262	GATCGACACTCTATCCCTACACG	60.569
4465	AGAT	35	6	250	ATAGTCCCTCTTTATGTAACCGAG	58.124	TTTCCTATTTCACAGTTGCAGGG	59.948
4471	AC	36	8	247	AAATTTGTTGCATAATTTCGCCG	58.546	ATTTGGGAAGTAACGATCACAGC	60.075
4477	AG	62	10	160	TCGTCTTGTGTATAAGCAAGCAC	60.077	TAAACTCCATGGCTTCCGAAATG	60.075
4486	AG	78	17	214	TCTACACTCTTTCCCTACACGAC	60.012	GATATTGGCGTGACTGGAGTTC	59.885
4487	AC	31	7	364	TCTACTCTCTTTCCCTACACGAC	59.509	TCTCCATAAAGTTCTGTCGAAGC	59.266
4500	AG	2	19	187	CTCATGGTTACAATATCCGCCAC	60.262	ACCATAATTGCAGCCACAGTTAG	60.074
4509	AG	22	17	152	TATGTCTTGAGAGTCTTGCTGTG	58.95	AGACATCGTGTGACATTTGTAGTG	60.075
4529	AC	3	7	283	AGCAATAATCCACTTCAAACTCCC	60.072	ATGATGGCTGCATTGGTAATAGG	59.693
4533	AG	7	10	206	GTTCTACCGGCAATCAGATCAC	59.885	AAATTTGTCAACCGGAAGAAACG	59.398
4587	AC	11	6	231	TCTACACTCTTTCCCTACACGAC	60.012	AGAGGAGTGAACATATTGGTTGC	59.507
4588	ACGG	4	6	277	TCTACACTCTTTCCCTACACGAC	60.012	ATTTGAGTTCACCATCGGATGTC	59.825
4650	AG	4	10	162	TCGCGTCCCAGAAATAAACTAAG	59.58	TTTAGTTAAATTCTGGGACGCGC	60.631
4668	AC	10	7	260	GTGTGCTCTTCCGATCTCTATAAC	59.542	GACGCTCTTCCGATCTCTATTTG	59.771
4677	AC	4	6	242	CGAGCAATACGACAGGAATTCC	60.206	TACAGCAACTTACGAGCTTTCAC	60.015
4685	AC	3	7	172	AATTGGACGGATTTCTCTCGATG	59.64	CTACACTCTTTCCCTACACGACG	61.179
4702	AC	3	12	253	CATGTGAAAGGCTGAATTCTTCG	59.341	CAACACACGATCACACATGTAG	58.428
4708	AGAT	12	5	214	CTCTGCTACTTTCCCTCTGCTTG	61.693	CTTCCGATCTCTTGCCTGATTG	59.884
4722	AGAT	11	5	157	ATAGTCCCTCTTTATGTAACCGAG	58.124	AGTTGAGTTGGTGAGATCTGGTG	61.02
4724	AGAT	30	5	313	ATAGTCCCTCTTTATGTAACCGAG	58.124	GTTTCCGAAATGCTTGAGTTGG	59.439
4795	ACT	2	8	217	GGGCTGCTCGTATAAGATTCTAC	59.271	AATTGGGCATGGTTGTATACGAG	59.886
4815	AG	31	9	199	TCCAAACTCATGCAGAATCATCG	60.138	TCGCCAGAAGAAGGAATATCTCG	60.76
4818	AG	2	14	260	TCTACACTCTTTCCCTACACGAC	60.012	GATATTGGCGTGACTGGAGTTC	59.885
4829	AG	6	8	183	CTCTTCCGATCTCTAAGCACATG	59.459	GAACCATCATCAGAGGCTCAATG	60.2
4841	AGG	9	7	184	TGAAGGAGGACGAGTCGATAATC	60.2	CGGTACTTCTTCATGCGACTCC	61.798
4843	AG	54	9	215	GAGTTGGTGGCAAACTTTAAAGC	59.953	CTGAAACCCACCGAAATCTCTC	59.754
4861	AGAT	2	15	268	TTGTTGTTTAATGATACGTCGACC	58.598	ATATATTGGCGTGACTGGAGTTC	59.134
4896	AC	3	6	186	TCTTGTTAAATGAGATGGAAACGC	58.823	CATTGACTTTGTGGATCTCGCTC	60.69
4899	AGAT	2	7	234	ACTTGAGAGACGTGCAAATGTTC	60.508	GTGTGTAAATTTCACGTCCATTGG	59.84
4902	AC	21	7	159	AACATAGTTTCCATCCAATCGGC	60.137	GGTGGAATAAGTGAGTTTCCAGG	59.76
4924	AC	4	11	317	CTTCGTCTTCCAAGTCATTTCGG	60.628	TTCCAAAGTTGAACGATTGAGGC	60.758
4925	AAGT	2	7	265	GAGTTCAGACGTGTGCTCTTCC	61.927	TCTACACTCTTTCCCTACACGAC	60.012
4926	AGAT	5	5	292	GATATTGGCGTGACTGGAGTTC	59.885	TGATAACACCAAATGAGATCCACC	59.585
4947	AGAT	2	6	190	TTTGCAACAGGTTTCACTTTCTG	59.267	AAACCATACAGCCCTTGACGAAG	61.889
4959	AC	4	9	207	GATATTGGCGTGACTGGAGTTC	59.885	TAGTGACAAATTAAGCGGCTCAG	59.828
4983	AC	43	8	181	ACTTGGCATGAGTAATTGGGTTG	60.263	GGAAGAACTTGTATACGAAGGCC	59.89
4984	AG	3	12	151	TCATCCTGTATTCATGGTTCACC	58.995	TCCAAGAAGCGCATATCAACATG	60.448
4990	AC	7	8	174	TCACAGGATAATGTACGAGTCCC	60.137	TCTTACTTGGTGCGTCAACTATG	59.517
5007	AGAT	2	5	271	CATTCGAGATATTGGCGTGACTG	60.565	TCTACACTCTTTCCCTACACGAC	60.012
5011	ACGG	3	6	170	GATCGGGCTGAAACTTGGTATG	60.142	CCGCAAGTCTCTATCTATTACCG	59.029
5014	AG	17	16	219	TACAGAGTCTTAGAACAGCCCAG	60.01	GGAAACGAGCGAATAGAACACTC	60.443
5050	ACGG	9	5	156	CTTCCGATCTCTTTGCCGTTTAC	60.688	TGAGCACGAACTAGGATGAGTAG	60.137
5053	AC	34	8	196	GATCTCTCACCAGGAACACTCG	60.916	TTGAACTACGGAGAAGGCAATTG	60.013
5068	AC	34	8	318	TCTACACTCTTTCCCTACACGAC	60.012	ATAAGGGAGCAGACACGGATTC	60.667
5075	AGAT	7	5	178	ATAGTCCCTCTTTATGTAACCGAG	58.124	CCTCATGATGAATTAATGGCACG	58.964
5078	AG	3	15	257	TTCCGATCTCTGCATTCTGTAAG	59.076	GTGCTCTTCCGATCTCTAGGTC	60.465
5092	AC	5	10	191	TACTCACACACTTAATGCGCATC	60.138	AGTTCGTGCTCATACCAAGTTTG	60.262
5112	CCGG	4	5	160	CTTCCGATCTCTTTGCCGTTTAC	60.688	TGAGCACGAACTAGGATGAGTAG	60.137
5150	AAC	4	6	324	AATCTCAAGGGCAAGCACAATAG	60.074	GACTTAATCCCAAACTACAGCCG	60.138
5186	AC	3	8	157	TGCTATGTAACCACGCATCAAC	60.078	GATATTGGCGTGACTGGAGTTC	59.885
5198	AG	44	11	201	ACGCATTATTTCACGTTGGTTTG	59.771	GAATCTCAATTTCGACACGCATG	59.716
5206	AG	16	10	160	CATCTATCCTCCACAAGCATTCC	59.698	TGCTGTATCCCTTCAATATGTGC	59.634
5212	AC	96	8	277	TCTACACTCTTTCCCTACACGAC	60.012	GATATTGGCGTGACTGGAGTTC	59.885
5214	AC	2	29	151	CGGAAGATAATGCTCTGAATGTTC	58.772	TTTGATAGGTTTCGACTTAGCCG	59.58
5238	ACGG	6	7	166	CAGGTCGATATATGAGGTTTGCC	59.765	CACGAACCAGGATGAGTAGATTTC	59.956
5245	ACT	2	9	218	GTGGGCTGCTCGTATAAGATTC	59.692	ACAATTTGGCATGGAGGTATACG	59.886
5260	AC	2	6	220	TTAATCCCTTGCCTGAGTTTCAC	59.695	GTTCTCTGCCGATCTCTTAAAGG	59.642
5272	AC	40	8	241	TTGCAGTGAAGTTACTATTGCCG	60.323	TAAGTAGAGTTGCTGGTATGCTG	58.756
5300	AG	25	10	187	ATTCCGGATCACAGACTTCCATC	60.956	CCACTATGGTCTAACTGTTTGGC	60.075
5313	AG	20	11	239	GTGTGCTCTTCCGATCTCTAAAG	59.645	TCTACACTCTTTCCCTACACGAC	60.012
5328	AG	43	10	396	AATATCCTTGAGTGCATGCGAC	59.883	AACACCTGATCCACCACATTATG	59.503
5330	AG	7	10	215	GATGCTACGTCACAGGGTAATTC	59.953	GCGCTATTCAACACTCTATATGGC	60.664
5342	AG	55	11	267	AGTCCATGGAAATTGCAAGACTC	60.011	AACTGGCACCATTCAACCATTAG	60.263
5349	AC	2	8	347	CATGTGAAAGGCTGAATTCTTCG	59.341	AAAGTAAATGGAACTGAGGGACC	59.116
5356	AC	28	6	187	AAATTCGATGCTTTGCTTGGTTG	60.015	CATTGACAGCGACACAGAATCTC	60.687
5365	AG	16	9	184	CTATAACCGGCAGTGTGTGATTC	60.2	CATTGCGTGATCTCTTAGGATGG	60.014
5378	AG	4	8	259	GATATTGGCGTGACTGGAGTTC	59.885	TCTACACTCTTTCCCTACACGAC	60.012
5383	AGAT	72	5	369	ACTTGAGAGACGTGCAAATGTTC	60.508	ATAGATTCAGTTCCGGATCCCTG	60.2
5385	AC	40	6	272	TCTACACTCTTTCCCTACACGAC	60.012	GATATTGGCGTGACTGGAGTTC	59.885
5386	AC	14	6	164	CCGTACTCATCGCACTTTAATGG	60.505	ATTGCAACCGATGAGTTACAATC	58.523
5407	AGAT	25	5	188	ATAGTCCCTCTTTATGTAACCGAG	58.124	TCTGCACAAATGAACCCTAAGTG	59.949
5425	AC	14	7	162	TCTACACTCTTTCCCTACACGAC	60.012	GTAATATCGCCACATCCAACCTC	60.014
5434	AC	52	6	253	CCGATCTCTGCGGTATATTATTCC	59.479	TGCTCTTCCGATCTCTCCTTATG	60.2
5450	AC	42	9	187	TCTACACTCTTTCCCTACACGAC	60.012	GTGTGCTCTTCCGATCTCTTAAG	59.645
5485	AC	13	9	264	TCTACACTCTTTCCCTACACGAC	60.012	GATATTGGCGTGACTGGAGTTC	59.885
5520	AG	2	7	160	GTTTCAAGTCGACTCTCACAGAC	60.016	AGACACTTGGCAAATACTTTCGG	60.262
5531	AG	2	15	154	CGGTGCAATTATTGTGGAGAAATG	59.957	AAATTCACTTAACTCCACTGCCC	59.947
5546	AC	28	6	193	TCTACACTCTTTCCCTACACGAC	60.012	TAACTCAGAGTGAAAGAAACGCG	60.016
5562	AT	4	7	252	CTTCCGATCTCTATCCAGCGAAG	61.124	CTCTTCCGATCTCTCTGCTTACC	60.758
5570	AC	5	11	224	CCAGACCCACATGAAATACTTGG	60.074	TGGGTGAGACTTATACCGAACTC	60.074
5579	AT	4	9	252	TCTACACTCTTTCCCTACACGAC	60.012	GTGCTCTTCCGATCTCTTTATGG	59.704
5585	AG	2	17	222	ATATTTAATTTCAGCGCGACCTG	58.658	TCCGATCTCTAAGAGGCAGAATC	59.948
5591	AG	2	7	176	CTTTCCATACACGACGCTCTTC	60.143	TTCCTGTCCATTTCTGACCTTTC	59.377
5634	AGAT	20	6	219	TGGTAAAGAACAGCAACAGTTGG	60.388	TCTACACTCTTTCCCTACACGAC	60.012
5665	AG	9	9	183	GCTTCTGTTGATTCTCCTTTCCC	60.325	ATGTCACGACCTACAGATAAGGG	60.137
5712	AC	2	10	175	TCACAGGATAATGTACGAGTCCC	60.137	TCTTACTTGGTGCGTCAACTATG	59.517
5773	AC	2	7	179	ACTTGGCATGAGTAATTGGGTTG	60.263	GGAAGAACTTGTATACGAAGGCC	59.89
5774	AG	4	12	189	GCTTCTGTTGATTCTCCTTTCCC	60.325	ATGTCACGACCTACAGATAAGGG	60.137
5787	AGAT	23	6	162	CAGCACACCCTCTTGTATTGATG	60.386	ACATAGATGAACGAGACCCATTC	58.818
5805	AG	7	7	186	ATTGATATTTCTCGACGTGCTGG	59.953	TTTGTTATACCTCCGCATCCAAG	59.572
5809	AG	51	8	184	CGGTATGCAAATTCTTACACGAC	59.168	AAACACACTCCTCAGTAAATGGC	59.949
5820	AG	2	11	200	CTCATGGTTACAATATCCGCCAC	60.262	ATGCAATGCTCTGACATGTACTC	59.888
5821	AC	73	6	176	TGCTCTGTACACTTTGGGAGAG	60.47	CTCCAGGAAGTAATACCCAATCC	58.802
5826	ACT	44	6	201	TGTTTCCCATCATCCCTACTACC	60.072	TTTGAATCACTGTATTAAGGCGAC	58.344
5829	AC	36	7	328	CTCTTGTCCGCGATTATTACCTC	59.77	TTAATGTAAGCTCTGTGTACCGC	59.58
5830	AG	18	7	214	GTATTGCGAATTCAGGGAGAGTG	60.2	TCTGTTTGTCCCATTTCCATCAC	59.948
5830	AG	18	7	285	GTATTGCGAATTCAGGGAGAGTG	60.2	GCAACATTCACAAGGCAATACTC	59.584
5836	AG	22	13	208	TTCACGATCAAACACTTCCACAG	60.2	CAATTGTGAGGAGGGTGTTTCAG	60.512
5839	AGAT	38	6	344	CTAGCACCTGTCTCTTTCTTGG	59.166	TTACGTTTAGCTGCGATTCTTGC	60.93
5850	AC	37	10	272	TCTACACTCTTTCCCTACACGAC	60.012	GATATTGGCGTGACTGGAGTTC	59.885
5866	AC	34	6	156	TGTACTGCATGATTCTGTGCATC	60.138	TTATTACTGCACAGGATTCGCAG	59.89
5869	AC	34	8	156	GCCAATATTCCGAATCGATTTGC	59.833	TCTAGGGAGGTTTGTTTGCTATG	58.931
5872	AC	28	9	185	AAGACTTCCAACACGAACAGATG	59.951	TTCATTCTCGAACTGATCAACCC	59.512
5877	AG	37	10	211	TCTACACTCTTTCCCTACACGAC	60.012	AATTATGTGTACTCTCAACCGCC	59.575
5906	AT	2	7	235	TCTCTGGACTTGGCAGATATACG	60.2	TCTTCCAATCTCTCTGCTTACCG	60.639
5910	AT	28	8	169	GTGTGCTTCGCTCTATTGAATAC	58.673	TGGTGCTGCAAATGTTGATATTTC	59.595
5935	AG	2	6	151	TAAGACCACCGAAGAGACTGAAG	60.263	CAGAACTGAACTAAGAGCGTTGC	60.868
5946	AG	9	25	226	CTAAGGTGTCAAATATCCGCCAC	60.2	ATGCAATGCTCTGACATGTACTC	59.888
5947	ACGG	2	11	222	CCGCAAGTCTCTATCTATTACCG	59.029	TGCTCTTCCGATCTCTTAATGTG	59.076
5970	AC	3	6	187	CATTGACAGCGACACAGAATCTC	60.687	AAATTCGATGCTTTGCTTGGTTG	60.015
6015	AG	2	14	215	GGAAACGAGCGAATAGAACACTC	60.443	TACAGAGTCTTAGAACAGCCCAG	60.01
6019	AC	5	6	231	GTATGGGATGAGGTTGTTCAAGG	59.823	CAAAGTCATATAAACACACGCGG	59.411
6069	AT	2	14	251	CGACGCTCTTCCGATCTCTTATC	61.413	CTCTTCCGATCTCTCTGCTTACC	60.758
6080	AC	2	6	167	TCACAGGATAATGTACGAGTCCC	60.137	TCTTACTTGGTGCGTCAACTATG	59.517
6098	AG	3	14	198	TTCCGATCTCTTCTGAAATGGTC	59.007	CACTATCCTGTCCAAGTAGCAAC	59.577
6113	AG	11	8	179	GAACACCTTCTGCTACTTTCGC	60.588	TGAATACTTCTCAACAGATGCGC	60.138
6120	AG	5	21	204	GTATAATGAACTACAGGGCGTGG	59.704	GATCTACACTCTTTCCCTCACCG	60.946
6133	AC	36	9	153	GTGCTCAAGAGAAGATTTCCTCG	60.138	CATATTCGCTTCTCTTCCATCGC	60.626
6139	AGAT	2	5	239	TCTTCCGATCTCTTCATCCTGTC	60.137	TCTACACTCTTTCCCTACACGAC	60.012
6157	AAT	34	6	236	AAGCGAGCCAAATATGAAGAAAG	58.519	ACACCATATACGACCTATGAACC	58.306
6165	AG	15	10	170	TGGTAAAGCACTTCCTAAATCGC	60.075	ATTCAGCGTGCAGACCAATTATC	60.448
6174	AGAT	2	5	230	TGAGCTACAAGTGAATCGCAATG	60.385	TCTACACTCTTTCCCTACACGAC	60.012
6265	AC	18	7	254	CTTCCGATCTCTCTGACAATTCG	59.709	GATCTCTTCGAATCCACTGTGTG	59.892
6284	AG	23	7	230	ACATCTCTCCCGTGGAACTTAAG	60.578	CATTCCAGACTTCTTAGCCTTGC	60.386
6286	AGAT	4	6	190	ACTTGAGAGACGTGCAAATGTTC	60.508	CTCCTTCTACTCAACCGATTTCC	59.328
6296	AG	13	22	188	TCTACACTCTTTCCCTACACGAC	60.012	GATATTGGCGTGACTGGAGTTC	59.885
6306	AG	6	9	275	TCTACACTCTTTCCCTACACGAC	60.012	GATATTGGCGTGACTGGAGTTC	59.885
6311	AC	7	6	243	CTTCCGATCTCTTTCACACACG	60.079	GATATTGGCGTGACTGGAGTTC	59.885
6320	AC	23	7	242	ATCTCTCCGAGGAATTGAACTCC	60.39	TGCTCTTCCGATCTCTTCCATTG	61.202
6321	AAAT	14	5	323	TTGGTTCATTGCACGTCTATTGG	60.572	CTCTAGAACTTACGCACAACCTC	59.585
6338	AC	2	14	220	CCAGACCCACATGAAATACTTGG	60.074	TGGGTGAGACTTATACCGAACTC	60.074
6360	AG	45	9	250	AATAACTCCCGCACCATTAAAGG	59.821	GATATTGGCGTGACTGGAGTTC	59.885
6361	AGAT	755	5	195	ACTTGAGAGACGTGCAAATGTTC	60.508	CCATTCTGCGAAACGTTATAGTG	58.922
6369	AGAT	25	7	178	TATGGTCGCAAACTTACCCAATG	60.075	TGTGTGGATTGAGGGTAAAGTTG	59.632
6408	AT	2	6	214	TCTACACTCTTTCCCTACACGAC	60.012	CTCTTCCGATCTCTCTGCTTACC	60.758
6409	AG	26	22	283	GACGCTCTTCCGATCTCTTTATG	59.771	GGTAGAAATATAGGGCGCCATTC	59.825
6412	AC	25	7	221	TCTACACTCTTTCCCTACACGAC	60.012	GATATTGGCGTGACTGGAGTTC	59.885
6426	AG	30	8	244	AAAGTTGGCGAGAAAGTGTTACC	60.448	GAGATCTGTGTGGTTTGGTCTAC	59.515
6428	AG	31	8	259	TATTGAGGAAGACACACACCCTG	60.77	GTGTGCAAGAAATATGGAGCAATC	59.719
6458	AG	47	11	187	TCTACACTCTTTCCCTACACGAC	60.012	CTTCCGATCTCTTTCTCCTAACG	59.151
6478	AT	2	6	207	TCTACACTCTTTCCCTACACGAC	60.012	GTGCTCTTCCGATCTCTCATATG	59.272
6522	AC	41	9	272	TCAGGCTTCTATTGCAGTTTACC	59.508	ATCTCTTTATTGTACGCTCTGGC	59.39
6527	AG	5	16	150	TATGTCCTGAGAGTTGTGTCTGC	60.826	ATCGTGTGACATTTGTAGTGTCC	59.766
6532	AT	2	7	244	ACGCTCTTCCGATCTCTGTATTC	60.757	CTCTTCCGATCTCTCTGCTTACC	60.758
6557	AAAG	2	25	205	TTTGCCTTCTCCTCTTCAATCAG	59.442	ATCCCTTTAAAGATCACGCTGTC	59.574
6560	AG	10	17	283	TCTACACTCTTTCCCTACACGAC	60.012	GATATTGGCGTGACTGGAGTTC	59.885
6583	AG	26	8	185	GAACCAAATCATGAGCACCAAAC	59.767	TTAATTCCTCATTCGTGTGACATG	58.341
6630	AC	21	8	251	GATCTCTCGCTTCAAACCATTTC	58.848	TCTTCCGATCTCTTGAAAGTTGC	59.765
6631	AT	6	13	265	GCTTACCAGTACGTTTCCAATTAC	58.893	GTTTCGGTGCATTTGTCGTCAC	61.898
6643	AAC	16	5	191	AAATCGCATTGACTGACTTCATC	58.528	TTTCTGGCTTCTCTGGAGGTTAC	60.77
6699	AC	2	10	163	TCATAAGCATACAGGTAAAGCGC	59.952	GACCGCCAGTGAGATAGAATAGG	60.823
6705	AGAT	14	5	195	ACTGTTCTCTGGGTAAACGATTG	59.45	GGTCGATTCGCTTGTAACTCAC	60.396
6737	AG	2	15	256	CTCATTCTCCGGGAGCAGATAAG	61.073	CGAGATCTACCCTCTTTCCCTAC	59.949
6743	AGAT	14	5	270	TTCTCTGCAGACGGTGATCTATC	60.449	TCTCTTTCTTGGCGAATTAATTGG	58.572
6758	AG	2	7	164	TGGTAAAGCACTTCCTAAATCGC	60.075	ATTCAGCGTGCAGACCAATTATC	60.448
6762	AG	2	8	183	CTCTTCCGATCTCTAAGCACATG	59.459	GAACCATCATCAGAGGCTCAATG	60.2
6765	AGAT	4	6	184	CTGTGCGAGTGAGAGTTCCTAC	61.166	TCACCAACGCTAAGACGACTAC	60.847
6784	AG	7	18	182	TTCAGTATAAATCCTTCTCCACCC	58.535	TACTCACAGTATACGGACTCCAG	59.32
6805	AC	8	8	274	TCTACACTCTTTCCCTACACGAC	60.012	TCTCGTTTGCATTATTCACTCGC	60.688
6811	AG	45	10	292	TCATCCAACTTCCGTCAACAATC	60.013	CGGATGACCTCTTATATTTGGCG	60.076
6849	AAC	21	6	257	TCTACACTCTTTCCCTACACGAC	60.012	TGTGCTCTTCCGATCTCTAATTG	59.076
6873	AG	4	16	178	TTCAGTATAAATCCTTCTCCACCC	58.535	TACTCACAGTATACGGACTCCAG	59.32
6928	AG	22	8	253	TCTACACTCTTTCCCTACACGAC	60.012	TGTGCTCTTCCGATCTCTTCTAC	60.387
6970	AAG	24	8	303	CGTCGACTTAACCAGCATAATTTG	59.492	TAGTTAGTCCGTAGTATAGCGCC	59.765
7056	AC	14	7	192	CTCCTTTGGCATGTCATTTGATG	59.33	TGTCATCACGGAAAGTTGTACTG	59.704
7077	AC	2	7	160	GGTAATCCTCTCTAGCCACCTTC	60.453	GGGAACTTGCTTAATTAGGCTTTC	59.115
7098	AC	6	10	158	TTTACCTCGACCACCTTCTTTCC	61.019	GCTCTTCCGATCTCTTGAATTAGG	59.776
7102	AC	7	8	282	TCTACACTCTTTCCCTACACGAC	60.012	GATATTGGCGTGACTGGAGTTC	59.885
7126	AC	34	7	256	TCTACACTCTTTCCCTACACGAC	60.012	TAGAGCGACGTGTCAGAAAGTAG	60.629
7133	AC	11	9	206	TCTACACTCTTTCCCTACACGAC	60.012	CTTCATCCGAGACAGATTCATCC	59.454
7199	AAG	15	6	193	CTTGAAAGATTGGGTCAGACTGG	60.012	CTGTGCGGATGTCCTTTGATTG	60.911
7204	AT	2	8	259	CTCTTCCGATCTCTCTGCTTACC	60.758	CTTCCGATCTCTAAGGTCATGAC	58.894
7252	AG	26	8	165	ATTCTTTAAATGCTCCTCTGCCG	60.137	TCGGCGACATTATGAGAAAGTAC	59.398
7267	CCGG	2	6	164	TGAGCACGAACTAGGATGAGTAG	60.137	CTTCCGATCTCTTTGCCGTTTAC	60.688
7277	AG	6	6	176	ATTTCAAATTCTCATGCCACGAC	59.021	GATTTCTCCAATTGCGATACTCTC	58.534
7320	AT	4	8	267	GTGCTCTTCCGATCTCTATCCAG	60.821	TCTACACTCTTTCCCTACACGAC	60.012
7439	AAT	8	7	321	GATATTGGCGTGACTGGAGTTC	59.885	CCACAGACACCTTGGTTCTAAAC	60.2
7439	AAT	8	7	197	AATAAAGCGAGCCAACTGTGAAG	60.571	CCACAGACACCTTGGTTCTAAAC	60.2
7442	AG	33	19	323	TCAGACCTTTCTTCACTCTGGAG	60.2	TAAACCTCAATTCGACGTATCCC	59.077
7466	AG	2	7	157	GCTCTTCCGATCTCTTGAATAATC	58.053	CTTAAAGTGATTTGCTTGGCTGG	59.518
7492	AC	5	8	175	TCACAGGATAATGTACGAGTCCC	60.137	TCTTACTTGGTGCGTCAACTATG	59.517
7493	AG	3	11	208	ATGCAATGCTCTGACATGTACTC	59.888	TCTACACTCTTTCCCTACACGAC	60.012
7505	AG	14	16	287	TTTCATCCAAGGGCGTAACATAC	59.824	AGACTGACCGTAACACCAATTTC	59.701
7585	AC	22	8	229	TCTACACTCTTTCCCTACACGAC	60.012	GATATTGGCGTGACTGGAGTTC	59.885
7603	AGAT	30	7	260	TCTACACTCTTTCCCTACACGAC	60.012	GATATTGGCGTGACTGGAGTTC	59.885
7613	AG	24	10	193	CATAATGCCTCAAGTCATGGGTG	60.45	CCAAAGCATCAGAACAAACATCG	59.833
7616	AC	87	7	264	TGTAGATTCTGAAACCGGGAGAG	60.326	CTTCTTCAGCACACCTATTCACC	60.076
7623	AC	17	7	221	TCTACACTCTTTCCCTACACGAC	60.012	TGTGCTCTTCCGATCTCTAAATG	59.076
7625	AG	12	10	322	TCTGCAGATAATCAGCCCTATGG	60.518	GTTGATGCAGAAGATCGTAGGAC	59.954
7756	AG	28	9	199	CTTCCATCTCCACAAGTGCAATG	60.882	ATCTCTATTCACAACTGCCAACC	59.507
7763	AC	33	7	179	CTCTTTATTCATTAAATTCGCGCG	58.401	CTGTGTCTTTGGGTACTTCTTCC	59.7
7882	AC	24	9	299	TCTACACTCTTTCCCTACACGAC	60.012	GTTAGCAAGACACAAATTCACCC	59.21
7883	AG	19	9	260	CGACGCTCTTCCGATCTCTATTG	61.654	GCTCTTCCGATCTCTACCAAATG	59.704
7906	CCGG	2	5	160	TGAGCACGAACTAGGATGAGTAG	60.137	CTTCCGATCTCTTTGCCGTTTAC	60.688
7944	AC	5	10	361	AAAGTAAATGGAACTGAGGGACC	59.116	CATGTGAAAGGCTGAATTCTTCG	59.341
7950	AG	10	12	241	TCTACACTCTTTCCCTACACGAC	60.012	CTTCCGATCTCTGTCGTTTCTAG	59.157
7986	AAC	25	5	192	TTGCCTGGCGATATTTCACAAG	60.337	TTAAGGATAACTGGCCAGCAATG	59.821
8059	AG	2	7	211	GAGTTGGTGGCAAACTTTAAAGC	59.953	CTGAAACCCACCGAAATCTCTC	59.754
8188	AG	12	12	164	GAGAAAGGAAGCTAAGACCATCG	59.642	CCAGAACTGAACTAAGAGCGTTG	60.322
8198	AAG	6	5	200	TATGATTGAGGCAGAAACTACGC	59.641	AAGCCATTTCTAGTCGTCAGATC	59.076
8266	AC	6	13	162	GGTTTGTTTGACACCATTCTTCG	59.709	TCTACACTCTTTCCCTACACGAC	60.012
8269	AGAT	11	6	161	CCTTTGTCTGCTGAGAAGATGTC	60.076	TCACCAACGCTAAGACGACTAC	60.847
8279	AC	29	10	313	CTTGGTTCACTGTCTCACCTAAC	59.703	GATCGAGGTTCTTGTCTGTGGG	61.435
8291	AC	45	8	152	GGTTTGTTTGACACCATTCTTCG	59.709	TCTACACTCTTTCCCTACACGAC	60.012
8331	AC	37	8	156	AAATTGAGAAGAATGGTGTGTGG	58.31	TTTCCACACTCGTCTTTCAACC	59.818
8335	AC	4	7	260	GATATTGGCGTGACTGGAGTTC	59.885	TCTACACTCTTTCCCTACACGAC	60.012
8357	AG	25	8	201	TTGGATGGCAAATATGTGGAGAC	59.821	GAAGAACATGCATCAAAGTGCAG	59.832
8379	AG	2	7	167	ACTTTCATTAGTCGCGTCTCAG	59.245	TCGAAGAGACGGAAGAGGAAAC	60.531
8382	AGAT	6	5	258	CATATGAAAGGTATCGACGAGCC	59.831	TCTCTTTCTTGGCGAATTAATTGG	58.572
8407	ACGG	2	14	169	CCGCAAGTCTCTATCTATTACCG	59.029	GAGCACGAACTAGGATGAGTAG	58.533
8409	AC	7	8	214	TTTCGATATATTGGCGTGACTGG	59.704	AGGATCTACACGGAGCTATCTAC	59.19
8460	AC	10	6	251	GTGTGCTCTTCCGATCTCTTATC	59.46	TCTACACTCTTTCCCTACACGAC	60.012
8466	AG	5	12	199	CTGTAACGTCGTTCTGTTGGTG	60.522	TTTACTGTGAGCATCGTACGTTG	60.077
8508	AC	7	7	261	GATATTGGCGTGACTGGAGTTC	59.885	TCTACACTCTTTCCCTACACGAC	60.012
8570	AAG	24	6	167	CGCTCTTCCGATCTCTTCTATTTG	60.075	CGTTAAGAAGGACATTTGCAAGC	59.833
8650	AG	2	17	275	TCTACACTCTTTCCCTACACGAC	60.012	GATATTGGCGTGACTGGAGTTC	59.885
8733	AAC	2	6	171	CAAGGGTAAGCACAATAGACTCG	59.891	GGATTGGCTAGAAATATCAACCAG	58.203
8853	AC	13	7	171	ATGGCACTCGTTGATAAATGGAG	59.887	TGTGCTCTTCCGATCTCTAAATG	59.076
8869	AG	14	8	165	TGCGAGAGGAAGTTATGCATAAAG	59.954	ACGAAGAGTTTCCAATTTCAGGG	59.949
8931	AG	11	10	185	TCTACACTCTTTCCCTACACGAC	60.012	CTTCCGATCTCTTTCTCCTAACG	59.151
8932	AG	17	7	157	TCGCATCTCATATACACAGCATG	59.518	CGTGGCACCCTTGAAAGAATAG	60.336
8958	AG	28	8	402	CTCCAGTCTTACTTACGCTTGTG	59.831	TCTACACTCTTTCCCTACACGAC	60.012
8998	AAT	9	6	207	GCTCTTCCGATCTCTTTATTTAGC	58.296	TCTTCTTCGGAGGTATCGAGATG	59.95
9052	AAT	25	6	163	TGGCTTATACGAACAGTGATATGG	59.231	AGCCGAAATAAGTGCTTTGAATTG	59.598
9112	AC	18	8	271	TCTACACTCTTTCCCTACACGAC	60.012	GATATTGGCGTGACTGGAGTTC	59.885
9159	ACT	10	14	363	AGACAAGGTTTCTACATTTGGGC	59.947	TAAAGTTTCGGCTACCAAGTCTC	59.201
9171	AC	18	6	154	TGCACAGAAGGAAATATTAGCGG	59.888	AGTGATATTTCCGTGTTACCGAG	59.081
9272	AAAG	8	5	204	TCTACACTCTTTCCCTACACGAC	60.012	TTAAATTCCTCCTGATCCGATGC	59.381
9276	AAC	8	6	176	CAAGGGTAAGCACAATAGACTCG	59.891	CTAACAATCGAGGAGAAACGGAC	59.893
9298	AG	2	18	166	GGCATGTGTATTAAAGGTTTGTCC	59.357	TCCGATCTCTAAGAGGCAGAATC	59.948
9412	AT	6	6	274	CTACACTCAAGACCTTTCCAACG	60.015	CTTGGCTATCTTCTCTTGACGTG	59.892
9581	AC	7	10	230	TTAATCCCTTGCCTGAGTTTCAC	59.695	GTGCTCTTCCGATCTCTTAAAGG	59.642
9641	AC	2	7	224	TTAATCCCTTGCCTGAGTTTCAC	59.695	GTGTGCTCTTCCGATCTCTTAAG	59.645
9642	AG	13	7	259	GATATTGGCGTGACTGGAGTTC	59.885	AGGGAATTGGAAACGGATTGATG	60.074
9691	AG	5	18	263	TCTACACTCTTTCCCTACACGAC	60.012	AGTTCAATATTGCAGGAGACAAGG	59.83
9695	AG	24	13	183	TCTACACTCTTTCCCTACACGAC	60.012	TTTCCACACCCTTAACAGCAAC	60.076
9720	AC	4	6	169	CTGTACGCAAATGTTCTACCGAC	60.684	GCTCTTTCGAATTAACCTGTTGC	59.589
9723	AAC	34	6	217	GGAGGCTTCTTACGATGATTACG	59.77	TCGAATTACCTTCTCGATTGTGC	59.892
9797	AC	14	16	383	TCGACTTATTACTGCTCTACGGG	60.2	GCTTACCGATACGTTTCCATTTAC	59.019
9830	AC	2	6	218	TCTTCCGATCTCTCTGTTTACCG	60.387	CTTCCGATCTCTAAGGTCATGAC	58.894
9852	AG	3	9	158	TCGCGTCCCAGAAATAAACTAAG	59.58	GCAACGCTCTTGGTTAAATTCTG	59.833
9872	AC	15	7	251	GATATTGGCGTGACTGGAGTTC	59.885	TCTACACTCTTTCCCTACACGAC	60.012
9886	AG	12	13	193	AGACATTCCATCTTATCCCGCTG	61.02	TTTCCCTTTAGCAACAGAGACAG	59.381
9912	AC	2	6	204	GATATTGGCGTGACTGGAGTTC	59.885	TCTACACTCTTTCCCTACACGAC	60.012
10015	AAT	2	5	152	TTAGAGCAGGTTAATTTCGCTGG	59.826	AATAAAGCGAGCCAACTGTGAAG	60.571
10030	AG	48	9	152	ATTCTCTCCAGCCCATAATTTGC	59.883	TAGAGACATACCCTTGCTGATCG	60.2
10051	AAT	2	6	176	GAGTTCAGACGTGTGCTCTTCC	61.927	AACCTTACAAATGGCCGAGAATC	60.075
10052	AG	7	11	176	CTTTAACAGACAGTGGGAGTGAC	59.703	TCACATCACCTTAATTGCTGAGG	59.507
10070	AG	14	6	178	TCCATCCCATCGTTTCAAGAATG	59.823	GACGCTCTTCCGATCTCTTCAAG	61.786
10098	AC	2	8	276	GAGTTCAGACGTGTGCTCTTCC	61.927	TCTACACTCTTTCCCTACACGAC	60.012
10100	AC	2	8	153	AGGTTTGTTTGACACCACTCTTC	60.075	TCTACACTCTTTCCCTACACGAC	60.012
10101	AG	15	9	156	TTTCCGAGGCAGAAATCATCAC	59.751	TTTCCACTCGTCACACTCAATTG	60.2
10110	AAT	7	6	200	GAGTTCAGACGTGTGCTCTTCC	61.927	AATAAAGCGAGCCAACTGTGAAG	60.571
10110	AAT	7	6	173	AATAAAGCGAGCCAACTGTGAAG	60.571	CCTGGTTTAAATATACTTCGCTCG	58.541
10112	AG	2	11	183	CTCACAGTAAGACACAGCAATGG	60.323	TCTACCTAGGATCTCATGCCATG	59.69
10136	AG	8	8	184	TTAATTCCTCATTCGTGTGACATG	58.341	AACCAAATCATGAGCACCAAGAG	60.263
10139	AG	68	12	183	TAAGGCCACATAAATTACGCGAG	59.952	TTTATGGAAACGTGGAAGAGCAG	60.013
10145	AGAT	28	6	151	GTATGCGACACGTTGTTTAGTTG	59.598	GCTCTTCCGATCTCTCCATTAAC	59.456
10206	AC	3	6	218	TCTACACTCTTTCCCTACACGAC	60.012	GATATTGGCGTGACTGGAGTTC	59.885
10251	AC	16	7	249	ATCTCTCCGAGGAATTGAACTCC	60.39	TGCTCTTCCGATCTCTTCCATTG	61.202
10255	AGAT	23	5	205	CTCACTAACCCACTTAACAGCAG	59.765	GCACAAATTGTCCGAGAAATATGC	60.252
10273	AG	9	12	271	ATTGCCGCTGATAAGGTTCAATC	60.449	AGAGACTATATTTGCCTCAACCC	58.48
10310	AC	8	9	236	TCTACACTCTTTCCCTACACGAC	60.012	TTCCCAATTTCCCATCTACAACG	59.759
10336	AAC	24	9	194	AATCTCAAGGGCAAGCACAATAG	60.074	ATATCACAAGGCATACATCAGCC	59.442
10382	AT	9	7	313	TCACAACACACCTAAATGACTCC	59.383	ATCTCAATTGGTGTTGCGTTAGG	60.324
10408	AC	7	8	223	TTTGGGATACTTGGGATGAGAGC	60.901	TAAATCTCTCCCTTACGAGCGTC	60.448
10579	AC	6	11	178	TCTACACTCTTTCCCTACACGAC	60.012	GATATTGGCGTGACTGGAGTTC	59.885
10674	AG	9	8	199	GAAGAACATGCATCAAAGTGCAG	59.832	TTGGATGGCAAATATGTGGAGAC	59.821
10705	AC	23	7	260	AAGCTAATCTGGTCGATCTCCTC	60.2	GATATTGGCGTGACTGGAGTTC	59.885
10708	AG	28	15	195	TTTGGAGATATGCAGTGTGGATC	59.317	ATCGTGTGACATTTGTAGTGTCC	59.766
10753	AC	12	6	220	AAGAGAGTAATCCCGGAAGAAGG	60.073	ACTTTGTTCCTGCTTCTTGTTTC	58.764
10764	ATC	2	5	217	TCTAGGCGTTGTATGTAGGTGAG	60.137	TTGCACAGGATAGAGACAAATGG	59.507
10791	AC	2	8	173	TCTTACTTGGTGCGTCAACTATG	59.517	TCACAGGATAATGTACGAGTCCC	60.137
10816	AGAT	5	5	172	ACTTGAGAGACGTGCAAATGTTC	60.508	TTTCAAACGATACCACATTTGCC	59.207
10857	AG	11	8	208	GTCTGTGATCGAGTAGAAACCAG	59.337	TCAGCCAATTAAGTCGCTATCAG	59.39
10860	AC	14	6	164	GCGTAAATGTGCTTTCCTTTGTC	60.078	AAATAAATTCGGCCATTGGTGCC	61.452
10868	AC	20	10	234	TAACAGATGAGGGTAGATGGTCG	59.884	CCCATCATCCCTACCGAACATC	61.059
10892	AG	2	15	210	TCTACACTCTTTCCCTACACGAC	60.012	GATATTGGCGTGACTGGAGTTC	59.885
10909	AGAT	14	5	214	TTTGCAGCCTGTAGTAAAGTCAC	59.951	ATGCCTTGCTTTGTAAATTTGCC	60.013
11135	AG	3	6	227	TCCGATCTCTCCAAACATATCCC	60.2	TGCTCTTCCGATCTCTTTATTGG	59.07
11340	AGAT	2	6	174	TATGGTCGCAAACTTACCCAATG	60.075	TGTGTGGATTGAGGGTAAAGTTG	59.632
11404	AG	8	8	236	AGCAAGAAGAGGACACATTACCC	61.086	ATCAGCAACATCGCAACAAATAG	59.089
11405	AC	10	6	301	TCTTTCACAATCACCACGAATCC	60.013	GTCTCACTCATTCGCATACATGG	60.261
11443	AAC	22	5	250	GTGTGCTCTTCCGATCTCTTAATC	60.016	CAAGTAGGTATAACAGAACGGCC	59.642
11608	AAGT	15	5	359	TGTATGGATGATGACGACCCAC	60.666	GCCAGCATGAGTTATAAGCTACG	60.322
11609	AG	16	8	259	GAAGGTGCATTGAAAGAAGAGTG	58.963	ATCTCTGTTTGCCACTATTGACG	59.827
11611	AC	11	7	157	TGTAAAGTCGATCCATGTCTGTG	59.267	CCGTGTGATATCAGTGATTGCTC	60.261
11815	AT	10	7	199	GTAGAATGGCTGGGACTTGTTG	60.012	GTGCCTCATCGTAGTTCTCATTAG	59.779
11818	AG	2	11	156	TCTTAGTTAAATTCTGGGACGCG	59.58	GCGTCCCAGATATAAACTAAGAGC	59.837
11857	AG	8	6	172	TCTATTCCAAACTTCCTCCCAAG	58.601	TTAGGCTTTGAGTGTTTGCGTTC	61
11881	ACGG	4	7	189	CACGAACCAGGATGAGTAGATTTC	59.956	GATATTGAGTTCACCACCGGATG	59.951
11960	AC	10	18	254	AAGCTCTTCCGATCTCTAAGGTC	60.137	CCGATCTCTCCGTTTGTAATAATG	58.301
12037	ACGG	2	7	236	CGCTCTTCCGATCTCTTAATGTG	60.016	CTTCCGATCTCTTTGCCGTTTAC	60.688
12073	AG	14	13	201	TTCTCACAGCAAGCGTTCATTAC	60.568	TCTGCAAGATCTCCCTTACAGAG	60.073
12120	AG	11	8	159	CAAAGGAAAGGAAACATGAGTGC	59.457	GAGTTCAGACGTGTGCTCTTCC	61.927
12125	AAT	8	7	179	TTGGTCTAAATGGCACTTTCCTC	59.695	GCATATACGGTCTATGTACTAGGC	58.942
12142	AAC	37	6	204	TGTGCTCTTCCGATCTCTAAATG	59.076	TCTACACTCTTTCCCTACACGAC	60.012
12149	AC	2	6	272	GATATTGGCGTGACTGGAGTTC	59.885	TCTACACTCTTTCCCTACACGAC	60.012
12195	AG	8	7	269	GATATTGGCGTGACTGGAGTTC	59.885	TCTACACTCTTTCCCTACACGAC	60.012
12221	AC	30	7	168	GTTATTGGCGTGACTGGTGTTC	60.844	TCTCTATCGCATAACTCAATTTGC	58.228
12283	AG	22	12	303	TCCGAATCCTCTTGTACATCCTC	60.137	CACTCAAAGGGATTTCTCTGCTC	60.075
12302	AG	7	12	245	ATCTCTTCACTCACCCACCATTC	60.835	TCTACACTCTTTCCCTACACGAC	60.012
12311	AG	16	16	248	CCTGAACCTTGATGTCTCGAAAG	60.076	GTGATAATTCTCCATGGCGCTAC	60.323
12315	AT	5	7	182	TGTGCTCTTCCGATCTCTAAGAC	60.387	AGATCGATCATATGTGTCTGTTGC	59.776
12350	AC	2	7	167	TCACAGGATAATGTACGAGTCCC	60.137	TCTTACTTGGTGCGTCAACTATG	59.517
12377	AG	4	16	210	AAAGCCTGGAATGCAGTGAATG	60.534	TCTACACTCTTTCCCTACACGAC	60.012
12388	AC	22	6	157	AATTCTGAACGTGGTGTGAAGTG	60.447	TGGAAAGATCTGCTACGTCATTG	59.578
12419	AT	2	7	251	GTGCTCTTCCGATCTCTATCCAG	60.821	TCTTCCGATCTCTCTGCTTACC	59.814
12437	AC	5	9	197	ACGGAGGATAGGCTAAATGTGAG	60.453	GAGCATGGACATTGGATTACAGG	60.2
12603	AT	16	6	209	GAGTTGTCTTTCCGGGAGATGG	61.443	TCCCAAGTCCCTATCTATAACCG	59.369
12623	AC	2	6	222	TAACTCAGAGTGAAAGAAACGCG	60.016	GAGGGTTCCAACAGCAATTATCG	60.695
12685	AG	3	6	277	TCTACACTCTTTCCCTACACGAC	60.012	TCTACACTCTTTCCCTACACGAC	60.012
12704	AG	15	9	193	ATTCATTGCACAGAATCCCAACC	60.579	TCTACACTCTTTCCCTACACGAC	60.012
12708	AG	3	8	291	TCCGAATCCTCTTGTACATCCTC	60.137	CACTCAAAGGGATTTCTCTGCTC	60.075
12773	AC	8	8	285	TTTAACTTCGTTTATCCTGGCGG	60.076	AGGAGAAGACACATTCATGACAG	58.94
12844	AG	10	9	251	TCTACACTCTTTCCCTACACGAC	60.012	AGCCTATCAACAAGGTGAGTGTC	61.081
12880	AGAT	2	16	172	ACCTCATTCTTTCTGGGTTAACTC	59.218	GAAATCCACTGCTTCCTTTGAAC	59.208
13020	AC	14	6	223	GGGAGGTGAAAGCTATCTCTAGG	60.2	CTATACTCATCTGCAAGCGTGTC	60.016
13127	AG	32	9	200	TCTACACTCTTTCCCTACACGAC	60.012	GTGTGCTCTTCCGATCTCTTATC	59.46
13256	AG	35	9	239	CAGTCAGTTTATTGTTTGTGCCG	59.773	GGGAATTCATCGACGAGTACTTC	59.709
13280	ACGG	7	5	220	ATTTGACTTCACCATCAGATCGC	60.138	TCAAACTTGGTATGAGCACGAAC	60.262
13285	AC	20	8	192	TCTACACTCTTTCCCTACACGAC	60.012	GATATTGGCGTGACTGGAGTTC	59.885
13374	AAG	16	7	186	GATTCCCAATATCACAGCCACAG	60.2	AAACACACGCACATTAATTCGG	59.185
13440	AC	13	8	217	GAGTTGAGGTGGATTAAGTTAGGG	59.346	TCCTAACCCATAGTCCGCTAATC	59.947
13464	AAC	8	6	211	TCTACACTCTTTCCCTACACGAC	60.012	GATATTGGCGTGACTGGAGTTC	59.885
13482	ACGG	3	11	186	GATCGGGCTGAAACTTGGTATG	60.142	GCCGTTTACTGCAAGTCTCTATC	60.2
13484	AAG	7	5	254	TTTGGATAGGTCTCGAAGTAGCC	60.389	AATCCTTGACTGCTTTCTCTGAC	59.446
13601	AGAT	5	5	225	TCTCTTTCTTGGCGAATTAATTGG	58.572	TTGTGAAATTAAAGCCAGTCTCTG	58.449
13606	AG	6	6	252	GCAATACACCTTGGTGAGATGG	60.077	CTTGCCACATTCACTTATTTGGC	59.829
13793	AC	9	8	164	CGATGGAGCGTGAGTATAAATTTC	58.844	TTCACGAATTTCTGCAACATCAC	59.216
13813	AG	13	8	195	TCTGTGGCTTGTTTGAGGATTTC	60.2	AATAAATCACCTTCAGCCACACC	60.011
13836	AAG	14	5	169	CTAATGACTGAGCAAACTTTGGC	59.275	AAGCCACTTCTAGTCGTCAGATC	60.636
13998	AC	16	6	221	TCAAATGAGACAGAAGAAGGCG	59.428	GCTCTTCCGATCTCTTCCATTTC	59.952
14028	AC	31	8	197	TCTACACTCTTTCCCTACACGAC	60.012	TGTATTGGTAAGATGGAGGAGGG	59.814
14128	AC	8	6	272	TCTACACTCTTTCCCTACACGAC	60.012	GATATTGGCGTGACTGGAGTTC	59.885
14200	AAT	7	5	276	TGCTCGTAAAGATGGTTGATATGC	60.253	ACTGGATTGCATGTTTCTGGAAG	60.263
14211	AAG	7	5	357	TGATCAACACAGCCATGAATGAG	60.075	ACTGCCTTATCACTCTCCTGTAC	60.074
14265	AG	2	9	175	TGTCTCTAAGTTTGTGATCCTGG	58.619	TAAAGAATGCGAACCTTCCTCTC	59.261
14285	AC	9	7	150	TCTACACTCTTTCCCTACACGAC	60.012	GTGTGCTCTTCCGATCTCTTTG	60.079
14372	AC	9	9	220	CCAGACCCACATGAAATACTTGG	60.074	TGGGTGAGACTTATACCGAACTC	60.074
14476	AC	4	7	158	GCTTGTCTGACCGATAAATTTCC	58.843	GTGTGCTCTTCCGATCTCTATAAC	59.542
14491	AG	4	8	161	TCTACACTCTTTCCCTACACGAC	60.012	ATTCTTGGGTTCTCAGAAACTCC	59.12
14558	AG	34	10	233	TCTACACTCTTTCCCTACACGAC	60.012	CCGATCTCTTTCTGGAATGTGTC	59.89
14695	AC	4	10	218	CCTTGTCACCGTCACATTGAAAG	61.059	CGTGTGTGTAGGACTTGATATGC	60.2
14885	AG	10	8	225	TCTACACTCTTTCCCTACACGAC	60.012	TCTCTATAGGAAGGCGCATACAC	60.263
14934	AC	4	8	221	TTGTGCCAATTTAATACGATGCG	59.403	GACCCATTGCTGTGAGAATTCG	60.656
14947	AC	12	6	195	CTGGATAACTAGGATAACACGCG	59.524	CTTGGTTGGACGTTCTCTGTTG	60.463
14982	AGAT	2	7	264	TCTACACTCTTTCCCTACACGAC	60.012	GATATTGGCGTGACTGGAGTTC	59.885
15013	AC	12	7	205	TGCATTTCACATTCAAATCTCCTC	58.81	AAAGTTCTGACGTGGAGTTTCTG	59.889
15162	AC	2	10	250	TCTACACTCTTTCCCTACACGAC	60.012	TGTGCTCTTCCGATCTCTTTCC	60.859
15421	AG	11	8	162	ATTTGGCAAATCGATCCGGAATG	61.008	TCCATGTGCTTATTATTAATGCGG	58.513
15493	AG	2	8	217	AATAACTCCCGCACCATTAAAGG	59.821	TGTGCTCTTCCGATCTCTATTATC	58.507
15722	AGAT	2	5	206	ATATCAACGCTTAGACGACCATG	59.458	GCTCTTCCGATCTCTCCATTAAC	59.456
15725	AC	13	6	210	ACGATATCTCTACGTGCTCAATTC	59.304	CGTTTCTGTCGCTTGTTGAATTC	60.079
15758	AG	15	10	266	TCTACACTCTTTCCCTACACGAC	60.012	CTCAATTTGCGATTTGTGGTCAC	60.078
15762	AT	3	6	263	TCTACACTCTTTCCCTACACGAC	60.012	CTCTTCCGATCTCTCTGCTTACC	60.758
15771	AAG	2	5	164	CGCTCTTCCGATCTCTTCTATTTG	60.075	CGTTAAGAAGGACATTTGCAAGC	59.833
15800	AC	15	6	191	TCACAGTGAAGGATGACGATGTC	61.131	AGAGAATTTCCTTGTGACACAGG	59.379
15915	AGAT	7	14	219	CATAGTGACCCTAACATTTCCTTG	58.084	GTCAGGCTTATTACTCAAGAGGC	59.639
15993	AAT	7	6	151	AAGCGAGCCAAATATGAAGAAAG	58.519	GTAGTCGAAGTGTGGGAAGATG	59.24
16007	AG	16	9	287	TCTACACTCTTTCCCTACACGAC	60.012	GATATTGGCGTGACTGGAGTTC	59.885
16024	AT	2	11	178	CCGCATGGCTACTATTTATCCAC	60.076	ACGTTTCCAATTACTGTACACTCC	59.774
16203	AC	5	7	224	GTATTCCAGTCTAATGAGGGTGC	59.385	ATTTGACGCTCTCTCTGGACAAG	61.382
16232	AAT	6	6	194	TCTACACTCTTTCCCTACACGAC	60.012	ATCATCAGACAGAATTGCTTGGG	59.821
16303	AG	10	11	199	TGCAGAAATATACCGAAAGTGCC	60.138	TGACGTATTATTATCGTTCGCTCG	59.902
16364	AT	2	6	259	GAGTTCAGACGTGTGCTCTTCC	61.927	CTTCCGATCTCTAAGGTCATGAC	58.894
16390	AAC	2	6	200	TTCCGAGCGCTAAATGATCAAAG	60.446	AGATCTACACTCTTGCCCTACAC	60.074
16475	AG	13	9	195	ATTCATTGCACAGAATCCCAACC	60.579	AATCTCCACTCTTTCCCTACACG	60.578
16486	AG	8	10	238	GATATTGGCGTGACTGGAGTTC	59.885	AGACATTAGTGCAGCATGAAGTG	60.075
16517	AG	8	8	180	CTATAACCGGCAGTGTGTGATTC	60.2	CATTGCGTGATCTCTTAGGATGG	60.014
16568	AG	16	15	208	TCATCCCAAAGTATCAACGACAG	59.261	GTGATAATTCTCCATGGCGCTAC	60.323
16653	AG	19	10	234	CTCTTCCGATCTCTTCCGTATCC	60.572	TCTACACTCTTTCCCTACACGAC	60.012
16656	AT	8	11	251	GTGTGCTCTTCCGATCTCTATAC	58.965	TCTACACTCTTTCCCTACACGAC	60.012
16667	AG	6	7	226	AATTAATGCAGTTATGGGCGAAG	58.576	CTCCCTAATGACAGTTTGAAATGG	58.568
16698	ACT	6	8	168	AAGCCAACAAATTATAAGCCGTC	58.767	TACACGCACTTATTAAGCCTTGC	60.385
16705	AG	9	6	230	ATGTGCATCTAGAGTGGGAGAC	60.075	ATTTCAGGCACAATAGACGTTCC	60.075
16715	AC	10	7	197	CCCTGTGACTCTCTGAAAGTTTC	59.701	TAAATTCAATATGGCCGCCTGTC	60.2
16837	AT	4	6	263	GTGCTCTTCCGATCTCTTAAACC	59.891	TCTACACTCTTTCCCTACACGAC	60.012
16843	AAC	2	6	237	GCTTAATCTTCCACTGACTTGTTC	58.826	CAAGTAGGTATAACAGAACGGCC	59.642
16931	AC	9	9	157	CTTCATCCGAGACAGATTCATCC	59.454	TCTACACTCTTTCCCTACACGAC	60.012
16932	AG	4	11	161	TATTTACGCACTCCACAGCCTTC	61.691	GCATGTTAGAGACGCAGGAATC	60.207
16943	AG	2	8	238	TTGTCAACTTTCTTCGTTCTGAC	58.287	AGGAAGTGAAGATCATCGAGGAG	60.137
16953	AC	2	6	188	GTGCTCTTCCGATCTCTTGAATAC	60.016	TTAGACCTCCAGCCAGAATTTCC	60.837
17000	AG	27	10	158	AACTATTTATCTTGCCCGTGTGC	60.386	TCTACACTCTTTCCCTACACGAC	60.012
17060	AG	2	10	270	GATATTGGCGTGACTGGAGTTC	59.885	TCTACACTCTTTCCCTACACGAC	60.012
17146	AC	11	8	365	TTTGCAGCCTGTAGTAAAGTCAC	59.951	AATTCGCCAGAGGTTATAGTGTC	59.072
17234	AC	4	9	156	TGTGAAATCTTTAATGATGCTCCC	58.317	GTTTCTTGCATTTCTTCACGCTC	60.078
17352	AG	8	7	258	CCCAACATTGTACTGACGACTG	60.014	ACCCAGCAATTTATCTCACATCG	59.887
17445	AC	8	7	238	AAATTGCTGCACTCTTCCATCAC	60.824	TTGAACTCAATGGCCCATAAAGC	60.578
17483	AG	9	7	160	GATATTGGCGTGACTGGAGTTC	59.885	AAACAATTTCTCGACTCACCCAC	60.2
17560	AG	13	9	223	TATAGAGATCTGACAGCCAACCC	59.882	AAGGTGTCTGAGAAGCAAAGTTG	60.137
17586	AG	6	8	234	GAGAATCTCACCACGGGATCTTC	61.257	CATCATAGCCATCCAGTTTAGGC	60.012
17695	AC	21	7	172	TCCGATCTCTTCTGACACCATAC	60.137	CAAGTTCTGTTGTTCCTCTCGAG	60.015
17895	AG	16	15	302	CTCGTTCAGGAAAGTGGTAATCG	60.138	CATCATTCTTTGTGTCATCAGTCC	58.884
17974	AAC	2	6	161	ACTCGAGTCTGGTATGGGAATG	60.075	TGTAAATTTCAACTCCCTGGCTG	59.948
17994	AC	4	9	220	ACATGTAAACGGTGTATACATGC	58.028	GCATAATAATCAGCCACGTTGTG	59.466
18010	AGC	8	5	226	GTCTCCTGATCTTAAGTGGATTCG	59.478	TCCACAAATCAACATCAACCCTG	60.2
18286	AG	30	9	188	TCTACACTCTTTCCCTACACGAC	60.012	AGTCATGTGCAGGAGGATTTATG	59.315
18305	AG	18	13	335	AATGGATCTCACGGTATGTAGAG	58.055	TTGTACCAAGTAGACTCAGAGGG	59.692
18306	AG	22	8	181	TACACTCTTTCCCTACACGACG	60.271	AATTAGATAAATGGCGTGTGACC	58.011
18320	AC	8	6	217	TGCGATATCATGCTCACTTTCAG	59.952	TTGCCTGTGGACAAGAGAATTTG	60.451
18324	AT	4	11	211	CGATCTCTCTGCTTACCGGTAC	60.782	GATCGGGCTCAAAGTTGGTATG	60.142
18350	AC	2	6	259	TCTACACTCTTTCCCTACACGAC	60.012	TCTTCCGATCTCTCTGTTTACCG	60.387
18511	AAT	8	7	204	GATAAGAAATGCGTAATCAGCGC	59.595	GCATATACGGTCTATGAACTAGGC	59.42
18549	AC	6	7	211	AACCGCTCTTCAGTATTCCTTTC	59.512	GAGTTCAGACGTGTGCTCTTCC	61.927
18645	AG	8	8	230	TCACGCCAATAATTCTATATGCAG	58.037	AGATTGCAAATAGTTCCTGGCAC	60.326
18747	AAT	6	5	311	GCATATACGGTCTATGAACTAGGC	59.42	ATTGTTTGATTTAGGGATTCGCC	58.504
18777	AG	16	9	164	CACTTCAGAAATTGTCCCTCTGG	60.012	GGGTGAGTTTGTGTTAGTTCGG	60.207
18838	AT	10	6	215	GTTGAATCTTTATGGACTCGTCAC	58.658	GATAAGCGCATTCCTCAACATTC	59.219
18856	AAC	8	6	254	AGCACGATGAATCAACCATAACG	60.446	AACTCCTTCTTCCATGGGTACAG	60.52
19023	AAT	46	5	342	GTAATCCTCCGCCATCTTGAAAG	60.2	CTTCAAAGACGCTATACCATCGG	60.016
19141	AAAC	8	7	177	AAAGCAAAGAGGATCACAACCAC	60.451	TGTTAGGGAGAAGAACAGGGAC	59.875
19292	AC	10	6	205	AGGGATATTGAACGGATAGGGAG	59.688	ATTCGTTTCATTGCGTGTGTTTC	60.017
19453	AGAT	34	5	203	GGTCGATTCGCTTGTAACTCAC	60.396	GGATTCCAAGCAGAAATGAAGTC	58.769
19489	AAT	8	5	229	AATCGAATGGAGCATATCTAGCG	59.331	CTTTCGTACGACCTCTCCTTAAG	59.092
19520	ACC	6	6	221	TCCAAAGATCGTTACATAGTGCG	59.645	CTGAGGAGTCGCAATAACTAACC	59.644
19718	AG	6	7	253	CCTATTCTTTGATTGTCTGGAAGG	58.079	AGGGCACTTCTCAATAGGGAATC	60.648
19728	ATC	8	5	225	CTTGTATTTCACCCTCCAGATGC	60.137	CTGATCCTCACACGTAGCAATTG	60.445
19788	AC	12	7	195	GCATGTTAACAGAGAGTAAACACG	59.139	CCGATCTCTCTGAAATATCGCAG	59.586
19857	AG	4	8	258	TCTACACTCTTTCCCTACACGAC	60.012	GTGTGCTCTTCCGATCTCTTATG	59.707
19903	AT	2	15	226	TCTACACTCTTTCCCTACACGAC	60.012	ACTATAGCCCTTCTTCTTCGGAG	59.883
19914	AC	4	13	240	CATTCCCTGACTGAAAGTGCTAG	59.826	AACACTCGCATCATTACCTCATG	59.889
20438	AG	10	7	237	TCTATACGCTCACATGCTGTTTG	59.891	AGCCTCAATCGCAACTTTATCTG	60.138
20487	AC	8	8	184	TCTACACTCTTTCCCTACACGAC	60.012	GATATTGGCGTGACTGGAGTTC	59.885
20549	ACGG	8	5	254	TCTACACTCTTTCCCTACACGAC	60.012	CTTCCGATCTCTTTGCCGTTTAC	60.688
20636	AC	3	9	173	TTACCCGTCGATTTGAATTCAGC	60.385	GATATTGGCGTGACTGGAGTTC	59.885
20641	AAG	4	5	226	ACTGCCTTATCACTCTCCTGTAC	60.074	GAAACTCCGCTGCAGAAAGATTC	61.178
20663	AG	3	9	152	CAACAAATTTAAAGCGCATCGTG	59.118	TCCTTTACTTCGTAATTTGTCCGG	59.835
20783	AC	6	6	150	TCTACACTCTTTCCCTACACGAC	60.012	AAAGAAACCTCAGCAATGTCCTG	60.2
21040	AG	4	6	233	TCTAATTACTCCTGCACGTCTCC	60.388	CCAAATGCATCTCGAGAGTGTC	60.143
21202	AAG	6	5	270	TCTACACTCTTTCCCTACACGAC	60.012	GATATTGGCGTGACTGGAGTTC	59.885
21316	AC	4	7	211	AAGAGAGTAATCCCGGAAGAAGG	60.073	ACTTTGTTCCTGCTTCTTGTTTC	58.764
21399	AG	9	8	171	ACAAATATGCCCGTGATTCAGAG	59.887	TCGGGAACTAATATTTGTGTTGTC	58.033
21448	AC	3	14	246	ATATCCTAGCCAACATTCACTGC	59.379	GCCCATGAACAAACACCACTAG	60.531
21544	AG	7	9	232	TCACAACTCAAATGTTTCACTGC	59.085	AAGCACACGTTCCAAACCAAATC	61.498
21752	AC	10	6	198	ATCACGAAACATCATCTACAGGG	59.07	GTGCTCTTCCGATCTCTGCTAC	61.295
21972	AC	13	8	160	TCTACACTCTTTCCCTACACGAC	60.012	GTGCTCTTCCGATCTCTCATAAG	59.211
22129	AG	10	8	242	CAGCAGAATTCACCTTACTCTCG	59.892	TCTCTGGGAAATGGGCAATAAAG	59.499
22180	ACC	9	7	150	CCGTAACACTCTCAGGCACATC	61.745	CTGATGATGTGGATGATTTGCCAG	61.03
22323	AT	6	7	186	GTGATTGCAGCGTGGGATATATG	60.631	GCTTTAGTATTTAAGGACTGGGTG	58.087
22348	AC	2	7	248	CTCGGCTACCAATTCCACTAATG	59.951	CTCGTCGTTTGTTAGGAAATTGG	59.038
22363	AG	3	8	193	TGCAGAAATATACCGAAAGTGCC	60.138	TGACGTATTATTATCGTTCGCTCG	59.902
22409	AT	2	9	256	TCTACACTCTTTCCCTACACGAC	60.012	CTCTTCCGATCTCTCTGCTTACC	60.758
22412	AG	10	6	379	GTCTCATTTGTTTGCTATGCTGC	59.894	GTCTACCACACTTACCCATTGAG	59.261
22495	AG	6	7	191	ACAGAGACCCTTTGATGAGTCTC	60.263	GCACAACACTCTAATGGATTGGG	60.636
22576	AC	2	6	161	GATGCTGTACAGATGAGTTCCTG	59.641	GTGTGCTCTTCCGATCTCTTATC	59.46
22644	AG	6	8	285	TCTACACTCTTTCCCTACACGAC	60.012	GATATTGGCGTGACTGGAGTTC	59.885
22691	ACGG	2	5	186	GATCGGGCTGAAACTTGGTATG	60.142	ATTTGAGTTCACCATCGGATGTC	59.825
22782	AC	7	8	228	CCGACTCCTGGCAATGAATTAG	59.883	AAATTTCAATCACCACCCGTATG	58.443
22795	AT	23	6	251	CTTGGAATTGCATTTGGGATTCG	59.891	CAGAGAGTTGAAGGGAAAGGTTG	59.95
22833	AC	6	7	152	TTTACCTCGACCACCTTCTTTCC	61.019	GCTCTTCCGATCTCTTGAATTAGG	59.776
22909	AG	11	9	177	TCTACACTCTTTCCCTACACGAC	60.012	TCGCACTTTCAGAGGGTAATTTC	59.763
23040	AG	13	8	243	GCAAGACAATTTCCATTTCCAGC	60.076	GAAATACCTTCCCTTTGGCCTAC	59.821
23054	AG	2	13	191	TTTGGAGATATGCAGTGTGGATC	59.317	ATCGTGTGACATTTGTAGTGTCC	59.766
23089	AT	2	14	240	TCTACACTCTTTCCCTACACGAC	60.012	CTCTTCCGATCTCTCTGCTTACC	60.758
23173	AC	4	7	232	TCGTGATTCAACCCAAAGAGAAG	59.7	TTATATTTGCCCGACATTGGAGG	59.632
23192	AC	25	8	294	TGTAGTAGTTAGCAGGTGGGAAC	60.263	AGAGTACAAAGTATCTGTGGCCC	60.58
23218	AG	2	10	207	AGAATGCTTGGTAGTGAACGTAG	59.266	GATATTGGCGTGACTGGAGTTC	59.885
23249	AC	9	8	256	GACCCAGTATTGATGTCACTGTG	59.827	TGGGTGAGAAGAAATTGGGAAAG	59.627
23361	AGAT	4	17	176	ACCTCATTCTTTCTGGGTTAACTC	59.218	GAAATCCACTGCTTCCTTTGAAC	59.208
23443	AG	8	7	214	ATGCCACTCTCATGAACTTTGAC	60.012	CTTTATCTGTCGAGTGTAGGCGG	61.547
23454	AG	7	6	164	CTTCCGTCTCTTCGATGATCTTG	59.709	CTTCGAAGGAGAGGTGCAGTTG	61.94
23460	AC	2	9	197	TGCTCTTCCGATCTCTGAGAAG	60.076	TCTACACTCTTTCCCTACACGAC	60.012
23503	AG	4	17	262	GTGTGCTCTTCCGATCTCTTATG	59.707	TCTACACTCTTTCCCTACACGAC	60.012
23681	AGAT	2	5	219	GATATTGGCGTGACTGGAGTTC	59.885	TCTACACTCTTTCCCTACACGAC	60.012
23700	AG	4	9	192	GAGCCCATCAAAGAGACTTATGC	60.2	AATGACACAAACAGGCTGATTAC	58.386
23949	AG	6	7	215	CTGAAGCACAAACCCAAAGATG	59.108	GCGCTCTACTTACCACTGTTTG	60.334
24252	AAT	6	5	253	ATTGGCGAAAGGACGGGATAAG	61.513	AATTCTCCTTCACATGTGCTGAG	59.761
24253	AG	2	8	271	GATATTGGCGTGACTGGAGTTC	59.885	TCTACACTCTTTCCCTACACGAC	60.012
24264	ATC	3	5	164	TTACGCTTAACCCTTTAACGACC	59.766	AATATGCATGGAAGCCTTCAACC	60.39
24268	AC	3	7	263	ACTCTATGCCTCAGATGTTCCTC	60.137	ATTTACCATTCAGATAGCCACGC	59.95
24316	ACGG	2	5	250	ATATATTGGCGTGACTGGAGTTC	59.134	CTTCCGATCTCTTTGCCGTTTAC	60.688
24395	AC	5	6	245	GTGCTCTTCCGATCTCTAAATGG	59.704	TACCATCACCTCTTCTAGCTGTG	60.074
24417	AG	19	11	179	TTTCCACACCCTTAACAGCAAC	60.076	TCTACACTCTTTCCCTACACGAC	60.012
24452	AT	2	6	168	CCTTCACGGTCTCCACATAATTC	59.889	TCTACACTCTTTCCCTACACGAC	60.012
24567	AG	2	13	278	GACTTGAGTTCAGACGTGTTCTC	60.016	TCTACACTCTTTCCCTACACGAC	60.012
24570	AC	4	8	216	GATATTGGCGTGACTGGAGTTC	59.885	TCTACACTCTTTCCCTACACGAC	60.012
24743	AT	4	7	157	TTGTGAAGAAACTCCAGTATTGTG	58.148	ATCGTAATTCATGTAGACGCTGC	60.016
24744	ACGG	2	6	215	ACCGCAAGTCTCTATCTATTATCG	58.579	CGCTCTTCCGATCTCTAAATGTG	60.016
24755	AG	3	10	259	AAGTCTGCATACGAGATATTGGC	59.452	TCTACACTCTTTCCCTACACGAC	60.012
24944	AAT	3	6	189	GGCATATACAGTCCATGAACTAGG	59.289	CTGCCAAGGAGATGAGTAAACTG	59.826
25220	AT	10	9	285	CTCACGGAGGAAATGACGTTAG	59.567	TGTTTGCTCAAGAACAAGGTTTC	59.017
25425	ACGG	2	6	203	CCGCAAGTCTCTATCTATTACCG	59.029	GCATTCCTAGGGTTAACGTGTAC	59.891
25454	AG	17	10	222	TCTACACTCTTTCCCTACACGAC	60.012	GTGTGCTCTTCCGATCTCTAAAG	59.645
25654	AC	5	7	250	CTCAGAGTGTCGAGATCCTAAGG	60.2	TCTATTTGTCATCATTGGGCGTG	60.138
25699	AC	5	12	182	TTGTTGTATGTTTACTGCCAGGG	59.948	GTCAAGTCCTCAAATATGGAGGC	59.887
25824	AC	7	7	192	CTAGGTCAGTTGCCGGATAAATG	59.951	AACTAGAAGGATGAATGCTCCCG	60.956
25993	AG	10	10	155	CTCTTCCGATCTCTTCCATACCC	60.514	AGGGTAGGATGGAATTCACGTAC	60.39
26015	AT	8	6	211	CGCTCTTCCGATCTCTTTGAAAG	60.444	GGTCATCCACAGAAAGCACATAG	60.138
26021	AGAT	6	5	204	GGTCGATTCGCTTGTAACTCAC	60.396	GGCACATAGATTACCGTTGCTTC	60.752
26094	AG	11	8	241	CTTCTTGAATTAAATCGCCGTGC	59.957	GCGTCACAATGGTTTCGGAATAG	61.234
26140	AG	16	7	248	CGGTAAATAAACGTTGGCAATGG	59.894	GCGTATTGGTTATTCAAATCATGC	58.312
26206	AAC	24	7	207	GACTCGAGTTTGGTATGGGAATG	59.889	TCTTCCGATCTCTCTTACACAAC	58.45
26272	AAT	4	6	165	TTTCTTTCTTCACAGTTGGCTCG	60.447	ACCATTTCATGAGACTGACAGGG	61.088
26282	AC	6	11	155	TCCAATACATCACTGGCTTCTTC	59.254	AAGATGACCATAGAGTTGCACTG	59.257
26429	AC	6	7	161	GGGATATATCAGATTGCAGTGCG	60.138	AGTCTCTAAGTGGGTGCTCAAAC	61.018
26529	AC	6	7	193	CAATGGACCTGAACGCGATAATG	61.054	GTAGTGTTTCCAGAGACAAGTGC	60.261
26547	AG	10	20	154	ATCTTCATCAAGCATCGCATTCG	60.813	CCATCAATCGTATTCTTAGAGGGC	59.834
26657	AGAT	9	6	217	CTTGAGAGATGTGCAAATGTTCG	59.346	AGTCCGTCTTTCAACATTCCTTG	59.95
26941	AG	8	6	150	ACATTGTACCTCACTTGCTCAAC	59.95	CAATATTAGGTCACGCACAAACC	59.093
27179	ACG	10	6	165	TTACAATGTAACAAGCGTGCCAG	60.816	AGCATCTTCCTCATCGCTATCG	60.853
27267	AAC	4	7	159	AGCAAACCTCCTCTGAACAAATC	59.948	GGGATTTGTAGTTTGGGAGGTAC	59.505
27485	AG	8	7	191	AGTCATCTCTGGCTCTCTGATG	59.811	TCCAAAGAGCAGGGATTCTCTC	60.274
27610	AC	6	6	205	AGGTCTTGCGAGTTTAGTGTTTG	60.2	CTTGTCTCACCCGATAACAGTTC	59.829
27670	AAC	9	14	157	TTTCAAGGGCAAGCACAATAGAC	60.513	GTAAGGTTTGGAACGAAGGTGTC	60.508
28005	AG	10	6	211	GTCCACTTTGAATGTCCTGGAAC	60.511	CGATATTTCTGCCCATCTTACCG	60.076
28251	AT	6	6	175	ACCATCTACAAATTCGACACAGAC	59.835	TAAAGTGAAAGCCAAATTTGCGG	59.704
28515	AG	27	9	384	ATGTGGCACTTGTTGGTATACAC	60.012	TTGACACAATCTCTCTTGAAGGC	59.699
28665	AG	14	7	189	CCCACCACTGAGAATTGTTCAG	59.946	ATCATCGTCTCCCATGCAATTTG	60.45
28802	AC	6	9	266	TCTACACTCTTTCCCTACACGAC	60.012	CGTGTGCTCTTCCGATCTCTTC	61.792
28826	AG	4	6	174	GCCTTGAGTCTTTCTGATGTTCC	60.324	TGTGCTCTTCCGATCTCTTACTG	60.636
29023	AC	6	8	172	TCTACACTCTTTCCCTACACGAC	60.012	GATATTGGCGTGACTGGAGTTC	59.885
29095	AC	3	8	232	CCGACTCCTGGCAATGAATTAG	59.883	AAATTTCAATCACCACCCGTATG	58.443
29170	AC	4	7	248	CTTAATCCTGGACCGGGTATCAG	60.767	TGGTACCTGGTCAACATATAGCC	60.391
29191	ACGG	4	7	151	TCTCCAGAAGCCGATATGTTACG	60.759	AGATCGGGCTGAAATTTGGTATG	59.886
29408	AG	22	6	213	CAACAAATGAGTGCAACGTCTAG	59.287	TTTAGAAATTCACCCATTCGCCG	60.634
29524	AG	21	9	193	TCATCTCGCTTCGTCTAAATTGAC	59.957	GAATCCTCAAGTTTCCGAGGTG	59.754
29626	AG	7	7	332	GAGGCTGCAGATGTAATGGATTG	60.511	CGCTTTCGTCATCCATTTGTATG	59.47
29723	AG	5	6	161	GTCTCCATTGTACATAGCACGAG	59.708	TGTGCTCTTCCGATCTCTACTG	60.077
29786	ATC	4	5	161	TCTCTGTTGGGATAGGCTATGAG	59.626	CCATTAGCGACGATTTGTGGAG	60.461
29794	AC	2	10	184	GGCAATCAGTCCTAATATTTGTGG	58.69	CTTCCGATCTCTTGGTTGATGAG	59.641
29816	AC	19	9	183	TTCCAACTTATTTCAGCCGAGTC	59.763	GCCGCATAAACACACAATTTAGG	59.893
30058	AC	9	8	252	TCTACACTCTTTCCCTACACGAC	60.012	GATATTGGCGTGACTGGAGTTC	59.885
30092	AGAT	4	10	261	TCTACACTCTTTCCCTACACGAC	60.012	TCTTCCGATCTCTACTATGCCAC	59.949
30262	AG	26	9	287	CCTCTCTGCACACAATCTAATCG	59.953	AGTCATGTGCAGGAGGATTTATG	59.315
30299	AT	8	7	255	TTCCACGGACCAATGGAAGATTC	61.648	TCAACCAGGAGCATGGAAATTAC	59.758
30305	AC	9	7	260	CAAGAAGGTATGAGAAGTGGAGC	59.576	TTTGTTGTCCAGATGCATCACTG	60.512
30551	AG	6	6	178	GAGTGAGTCATTTGAGAGGAAGG	59.262	ACGGGATAGGAGATAGACAAACC	59.882
30643	AG	4	8	285	TCTACACTCTTTCCCTACACGAC	60.012	GATATTGGCGTGACTGGAGTTC	59.885
30662	AC	34	6	227	AAGTTCACTTCCGAATAGTTGCG	60.323	CTCGTCTCGGCTATTATTGCTTC	60.077
30697	AC	4	10	172	CAATATGTAAACACTGTCTGCGG	58.851	GTTTGAGGCCGATCTGAGAAAG	60.078
30728	AC	3	6	150	TTAAATCCTTGTGCTATCGGAGG	59.066	CTGTTTCATTTGATAAACGTCGGG	59.665
30908	AG	14	14	206	TCTACACTCTTTCCCTACACGAC	60.012	AAAGTCTGGAATGCAGTGAATGG	60.263
31020	AC	11	7	153	TCGTAGTCAAATTCTCCATGTCC	59.01	GCCAATTAGCGTAACGACCTATG	60.566
31207	AG	5	6	280	TGAACATCAATACAGCAAGCCAC	60.573	TCCTCGCCTTATTATCTCATCGG	60.325
31328	AG	13	6	246	TGCGAATAGTGCAAGATTGGTTG	60.879	GTGCGCATTTAATTGAGGGAATC	59.708
31490	AC	8	11	308	AAGAGAGAATCAACCCAAAGTGC	59.948	AAGTGCCTCAAATGGGATAATCG	59.886
31592	AG	2	7	257	TATTGAGGAAGACACACACCCTG	60.77	GTGTGCAAGAAATATGGAGCAATC	59.719
31632	AAC	6	6	250	TCTACACTCTTTCCCTACACGAC	60.012	CTTCCGATCTCTTAGGACAAACG	59.647
31706	AT	2	10	216	GTTTCGGTGCATTTGTCGTCAC	61.898	GTGTGCTCTTCCGATCTCTTCC	61.493
31801	AG	7	7	197	TTTCACTGCCCACAAAGAAGTAG	59.886	GAATTTGGGATAGGAATGACGGG	59.949
32009	ATC	5	5	155	GTAGACTTTCAGTTGCACGTTTG	59.471	ATCTCTTCGTGTTCAACTGCTAC	59.519
32278	AG	4	7	194	CAAGGTGGAGAGTTTCTGGAAAG	59.95	TATGTTCTGTGGTTGGCATTTCC	60.263
32354	AGAT	4	10	267	TCTACACTCTTTCCCTACACGAC	60.012	GATATTGGCGTGACTGGAGTTC	59.885
32400	AC	4	10	232	AGGTATAGGTTTAGTGGGTTCGG	60.073	ATTGTGGAGAGATTAGCCCTGAC	60.645
32516	AAG	5	5	194	TCTTGTTCAGCCGGGTTTAATTG	60.512	CCCATCGTGCAAATGTGAATATTC	59.779
32677	AG	5	6	298	GGTGGGCAAATGAATTTAATGGC	60.138	CATTCTGCGACTGTTCTAATTGC	59.408
32855	AGG	5	6	174	AATGCTCTCAACGTTGGTGATC	60.013	GATATTGGCGTGACTGGAGTTC	59.885
32940	AGC	5	8	300	GGAGCACAGAAGAATGATTCCAG	60.138	TTTGCTGGTAAAGTTCATGGAGG	59.948
33060	AT	5	7	278	CCATATTTCAAATTAACCCGCGC	60.016	CTTTGCCTCATTGTTGCGTCAG	61.666
33170	ACGG	2	9	224	CGCTCTTCCGATCTCTTAATGTG	60.016	GCCGTTTACCACAAGTCTCTATC	59.891
33408	AG	2	7	229	TCTACACTCTTTCCCTACACGAC	60.012	CCGATCTCTTTCTGGAATGTGTC	59.89
33455	AG	4	9	159	TTCCATCCTTTCTCACAACATCG	59.763	GGGTGTGAAAGGCAAATAAACTG	59.454
33588	AG	3	13	167	TCTTGAGAGTTGTGTCTGCTGG	60.99	AACACCATCTCTATTTCCACAGG	58.929
33591	AC	11	10	185	TCTACACTCTTTCCCTACACGAC	60.012	GCTATTTCACACTAGACCTTCCC	59.323
33747	AAG	4	5	316	TATTCCTCGACCATTTCTTGTCC	59.003	CCTCATATGAAACTTCCTTCGCC	60.2
33750	AG	4	9	180	AGAGATGATTAATTGAACCCGCG	59.951	ACTGAGGGCTAAATCATGAATCG	59.384
33756	AG	2	27	170	CTCTGAGAAACCAATTTGCCTTC	58.957	TTCTCTCTCATCATTTGGCCTTC	59.252
33821	AG	8	6	164	ATCATCATTCATTGGGTGCTCTG	59.884	AAGGGATTTCAGGTGTGTGCTC	61.59
33844	AG	4	6	175	GCTCTTCCGATCTCTCCCATATAG	60.434	AAGATACAGTGTTCCATTGGCTG	59.759
33847	AG	18	10	214	TCTACACTCTTTCCCTACACGAC	60.012	GATATTGGCGTGACTGGAGTTC	59.885
33907	AG	8	9	256	TCTACACTCTTTCCCTACACGAC	60.012	GATATTGGCGTGACTGGAGTTC	59.885
34012	AG	10	8	192	TCCATTTCAATCATATCGTTCGTG	58.472	AAAGACTTCCCAGAGTGTATCCC	60.264
34028	AC	2	8	192	GAGATGAAACTCCTCACTTTGGG	59.761	CTTGTGCGTTTCCTATCTCTTGG	60.385
34070	AC	8	6	186	ATCAACCTTCCTGCATTGAGAAC	60.011	TCACCAAAGAGTGTCATCTTTCC	59.381
34101	AG	3	15	280	TTTCATCTCTCTTTGTCCAACCC	59.377	GATATTGGCGTGACTGGAGTTC	59.885
34301	AC	3	20	175	AACCCTATGAACTTCTTGGTGTC	59.122	CTTCCGATCTCTCCTTGGGAAC	60.925
34555	AAT	2	6	230	CATGTGTTGTAGGGCTCTTTGG	60.272	GAGTTCAAACGTGTGCTCTTCC	60.779
34659	ACGG	2	5	159	GATCGGGCTGAAACTTGGTATG	60.142	CCGCAAGTCTCTATCTATTACCG	59.029
34714	AG	4	8	184	TCATTCCAATTGCTCGATACGAC	59.953	CCGTAAAGCATTGAATAACCAGC	59.401
34821	AG	10	10	169	ATATATTGGCGTGACTGGAGTTC	59.134	CATAAGTTTGATGTTCGTGCAGC	59.896
34905	AG	8	10	296	GTGACAGGAAAGTATAAGTGTGGG	59.833	TCTTCTTCATACATTTGATGCGC	58.594
34909	AGAT	2	15	175	ATCTCTTGAAATCCACTGCTTCC	59.505	ACCTCATTCTTTCTGGGTTAACTC	59.218
34925	AT	9	16	257	CGATCTCTCTGCTTACCGGTAC	60.782	CTTCCGATCTCTATCCAGCGAAG	61.124
34934	AC	6	11	236	AAATGTTGGAAGGTGTGTTAGGG	59.883	GTGGTGTTGAACTGCATCATTTC	59.769
34970	AG	3	6	179	AAACTGAGAGAGCATGCTATGTC	59.324	GATGCACCACAAATAATAGCACG	59.466
35030	AG	2	6	150	TCTACGTCACATAGGCATCACTC	60.449	TCCTGAAGACGGAATGAGATGAG	60.389
35241	AG	8	14	204	AAAGACTTCCCAGAGTGTATCCC	60.264	TCCATTTCAATCATATCGTTCGTG	58.472
35274	AG	2	9	207	CTTCTTGAATTAAATCGCCGTGC	59.957	TCTACACTCTTTCCCTACACGAC	60.012
35305	AAT	9	7	198	TTCTTGAACACAGATATCAGCGC	60.138	TCTACACTCTTTCCCTACACGAC	60.012
35430	AAT	4	9	180	TTGGTCTAAATGGCACTTTCCTC	59.695	GCATATACGGTCTATGTACTAGGC	58.942
35434	AG	2	10	205	ATCTCTTCACTCACCCACCATTC	60.835	CTCTCGATGCTACCACATAACAC	59.708
35598	AC	4	6	185	ATTGATAGACTTTCCTGCACTGC	59.824	CAGAGTGATCGAAGGTTAATGGG	59.64
35869	AG	6	8	265	GATATTGGCGTGACTGGAGTTC	59.885	TCTACACTCTTTCCCTACACGAC	60.012
35875	AGAT	2	5	217	TGGACCATCGTAATCTAAGAGCC	60.452	TCACCAACGCTAAGACGACTAC	60.847
36149	AC	2	7	234	TCTTCCGATCTCTCAGACCTTTG	60.326	TCTACACTCTTTCCCTACACGAC	60.012
36151	AAC	18	6	171	AATTCAAATCGGTTACCAGTTGC	58.955	TGAGCGATCTTGGAATGCTATAAC	59.775
36173	AT	10	6	198	GGTTGTGGAATTTGAACATTTAGC	58.292	TTGAATGACCGAATGATTGTGTG	58.712
36190	AG	2	15	152	TGTTGCTTCATCCTGTATTCATGG	60.133	ATATCAACATGTGGGCCCTACAG	60.965
36335	AG	8	14	212	CTCTTGCAAGTGAATTTCATGGC	59.83	TGAAGACGTGGAGACCTTTAGAG	60.263
36367	AC	4	9	190	AAGAAATGCTTCCATGTGACGG	60.272	GACTCTCATTTCCTTGGGCTACG	61.749
36424	AT	2	6	254	GAGTTCAGACGTGTGCTCTTCC	61.927	CTCTTCCGATCTCTCTGCTTACC	60.758
36429	AT	5	6	271	GATATTGGCGTGACTGGAGTTC	59.885	TCTACACTCTTTCCCTACACGAC	60.012
36737	AG	2	6	162	CTTCCGTCTCTTCGATGATCTTG	59.709	CTTCGAAGGAAAGGTGCAGTTG	60.783
36817	AAT	2	6	230	GTGCTCTTCCGATCTCTAAGGTC	61.005	TCTACACTCTTTCCCTACACGAC	60.012
36820	AC	6	9	196	TCCCAGATATGAAGAACCTCTAGC	59.949	TAATTGGGAGGTTGGGAGATTTG	59.175
36990	AC	8	8	189	TGGAAGGAAACAGATATGTGTGG	59.186	TGCTAAAGGTCCGCAATAATTTC	58.517
36998	AAG	7	7	181	GAAATTCGGCTCTTGTCCATGG	60.658	TCTTCCGATCTCTCAATGTTTGC	59.827
37031	AC	5	7	342	GTCGTACTGATTCCTGACTTTCC	59.582	ATTTCTCAGTCTGATCTTGCCAG	59.255
37058	AG	3	6	151	GTCTCATCGCATAAGAATCAGCC	60.323	TAAGATGGGTGACTTGGAAGGAG	60.264
37268	AGC	6	5	211	ATTGAAATTTCCCTTCCGTGTTG	58.884	TGCTAATGGTGTGCTGTGATTTC	60.573
37272	AC	5	8	179	GGGAGGGTAAATTTGCACATTTC	59.261	TTGAACTGCCGATTGATTCTACG	60.138
37340	AGAT	10	7	184	TCTACACTCTTTCCCTACACGAC	60.012	TCCGATCTCTGTAACTCCCAAAC	60.577
37375	AT	8	6	154	TGTGGGTCATGGATAGATACTGG	59.88	TCATTCCAACATCGCATATACTCC	59.532
37386	AC	9	8	205	TTGACACTTTAACTCCTTTCCCG	59.636	CGCAGCGGAAACCACAATAAAG	61.723
37474	AGAT	4	6	249	TCTACACTCTTTCCCTACACGAC	60.012	GATATTGGCGTGACTGGAGTTC	59.885
37753	AAT	4	5	196	TACGGTGACCTCTCATGGATATC	59.694	TTTGTTAACACCTCGAATGGCAC	60.757
37948	AC	4	6	161	GTTTACACACCCAGGTCTCAAAG	60.2	AGTGTGAGGTCATGCAAGAAATC	60.012
37948	AC	4	6	182	GAATCAGCCATTACCTCCAAGAC	59.887	ACTGTACAAAGCACCAATGTTCC	60.45
37958	AG	10	7	233	CTCGAGTCAACTATTCACACTGC	60.138	GGGTGTATAACTGAGAATTCCGG	59.387
38256	AGC	7	5	223	TTATCGCTTGTTTGATGTGACCG	60.629	CTTCCGATCTCTCTTTCACCTTG	59.579
38305	AC	2	8	350	GTTGGAGAGAACCGTATCCAAAC	60.076	GTCGCTGTTTAGAAGATATGGCC	60.261
38449	AT	4	7	213	GAGATATGGGCCTGACTGTACAC	61.013	CCATTGCTTAATTCTTCGCTAACC	59.483
38455	AAT	6	7	274	TTGAGATCGGAAATGAAGACGTC	59.582	ATTATGGGTCATTTGAGGGTTGC	60.073
38471	AT	2	15	216	CTTGGATGAGGGAGATTTCAAGC	60.137	CTTTCATTTCTTGCGACAAACCC	60.016
38546	AT	4	10	198	TGAGAGAGCAGTTGAATTTGTGG	59.95	TGTGTGCTTGTGACCTTATTGC	60.466
38707	AAG	4	5	282	CAAACTCGTCTGTAATTGCTTCC	59.036	AATGTATGGAAGAGTACTGGGAC	58.161
39017	AC	18	6	265	CTATTCACTGCTCCGAGTGATTG	59.953	AGACGCAATATGGCCATTAAACG	60.755
39063	AT	4	6	264	GACGCTCTTCCGATCTCTAATTC	59.526	TGCTCTTCCGATCTCTCCTAATG	60.2
39385	AT	6	9	191	CTTCAGGGCATCTCAATCCAATC	60.2	GAGTTCAGACGTGTGCTCTTCC	61.927
39525	AT	2	7	232	TCCGCATAGTTTCTTGATCTTCTC	59.414	CGATCTCTCTGCTTACCGGTAC	60.782
39679	AAT	2	6	152	GTCGAAGTGTGGGAAGATGAAAG	60.323	AATAAAGCGAGCCAACTGTGAAG	60.571
39866	AC	4	20	157	CTTCTGATTCTTCGCCGATATCC	59.83	TTAAAGTGAAGTTGTTGTAGCCG	58.343
40002	AAG	4	8	173	AATGATGACGATTCCAACCACAG	60.075	TCAGTTGCATCGTCGTCTTTATC	59.893
40599	AG	10	8	226	CATACAGAGTTCCATTGCCACC	60.077	ATTGCAAAGCTTCTGTTGTGTTC	59.643
40788	AC	4	7	180	TCTACACTCTTTCCCTACACGAC	60.012	TGACTTTCTCATCCCTCTCAGAG	59.756
41016	AAAT	6	5	187	TCCAGGATTGTTAAGCATCTCAAG	59.587	ACAATACATAACTCAGAAACACGG	58.04
41021	AG	2	6	224	CTCAGTGTCGGTGTTATTTCAGG	60.076	TGTGCTCTTCCGATCTCTTGTAG	60.636
41030	AC	8	6	170	GATACTTCGGATACAGTGTGGTG	59.396	GAAATGTGCCCTTTGTTGTTGG	59.884
41050	AT	2	6	261	GTAGTGCTAAATGTGGTGGATTG	58.523	TGAATCAGAAAGACGTGGATGAG	59.265
41140	AT	6	10	234	CGTGTGAAACAGTGCAACATAAG	59.775	GCATGGCTCATCGTTATATGCAG	60.935
41308	AC	4	11	167	TATTGGACAGCACTCAAGAAACC	59.697	GAGTTCAGACGTGTGCTCTTCC	61.927
41572	AC	2	7	152	TAGCCTTAACACGAAACTTGACG	60.015	ATCTCTTGAAAGCGGGTGTGAG	61.379
41692	ACGG	2	5	169	TGGTATAAGCACGAACTAGGTTG	59.013	CTTCCGATCTCTTTGCCGTTTAC	60.688
41783	AT	6	7	191	CGTGGGTTTGGGAATTATCAGAG	60.137	GCTACAAGGAGAGTAATTGCAGG	59.889
42067	AGC	11	5	220	CTGTCGATGCAAAGTGAAACTG	59.192	AGAAATTCAACCTCATGTCTGCC	60.011
42369	AC	8	6	194	ACCTATGACCACACGAATACAAG	59.01	TTCATCTTTCTGCGGAACTAGTC	59.266
42480	AGAT	4	17	216	ATTGGCTTGCCTGTATCTAAAGC	60.137	TTAGAGCTGGAAGGGACATAAGG	60.072
42658	AG	4	8	222	AGTGACTCTCTGTGATTGCTAATG	59.351	CATAGAGTGAGGAATTAAGCGCC	60.014
42740	AC	13	9	201	TCTACACTCTTTCCCTACACGAC	60.012	ACAATGCTCTGTGGGTAAATTGC	60.826
43077	AC	4	7	250	TCTACACTCTTTCCCTACACGAC	60.012	GATCTCTTCGAATCCACTGTGTG	59.892
43177	AGC	4	5	215	CCTTTGCGATTAATCCAGTACTTC	58.709	AAACTTGGAAAGAACAGTGTGTC	58.451
43200	AAT	6	5	296	CTTATTTAACCGCGCAACTTTCG	60.199	TTAAGTGCAGCCCGATTGTATAC	59.639
43215	AC	5	19	202	GTCCCAACAGTGTATACCAGAGG	60.892	TATCTCCTGAATTCACCCATCCC	60.136
43367	AC	2	7	176	CATCTCATGCTGGTATCGTTGG	59.949	ATTTCTCAGTCTGATCTTGCCAG	59.255
43378	AC	5	6	210	TTCATGAAGAGGGAGTGGAAATG	59.184	TGCAGCACATTATTACTACTCACG	59.956
43708	AG	4	11	244	TCTCTGGGACTATTAAGATGGCG	60.2	TCTTCCGATCTCTTAGGGCATAG	59.693
43754	AT	8	10	156	CTTTCCCTACACGACGCTCTTC	61.734	TGTAGTCCGTTTCCTTTCCAAAC	59.887
43929	AAG	6	6	188	ATAACAATAAGGCTGCGTGGATG	60.2	TTGTCTCCTCTTCTTCCCATTGG	60.774
43942	AAG	6	5	187	GCTCTGCCGATCTCTAAGAAAGG	61.56	TTTGAACCACTTCTAGTTGTCGG	59.639
43993	AG	4	13	150	GATTGGTGATGTAGAACTGGACG	59.891	AGATATTGGCGTGACTGGAGTTC	61.2
44048	AG	8	11	197	CTCCAATAGTGTGTCAAGTGAGG	59.514	ACCGTGGTGCAAATGTATGAATG	60.883
44070	AC	4	7	201	GTCTGGGAAATCTCTGGTGTTTG	60.262	TTCCGATCTCTGAAGTGTCCTC	60.011
44086	AG	4	12	261	ACACCAACAGAATCCCTATCCTG	60.583	GACTTGATCCTGGATAAACACGC	60.446
44094	AAAC	2	5	180	AGAGAATTTGTCCCAGAGCATTC	59.505	GAGTCTTCTGGCCACTTCTTTG	59.948
44133	AG	8	9	177	CGCTCTTCCGATCTCTAAACTTTC	60.252	CTTAATTCCTTCGCACACTCTCC	60.138
44380	AGAT	2	8	246	TCTCAGCAGTGGTTTAGGATAGG	60.073	GCTCTTCCGATCTCTGATAAGTG	59.211
44409	AG	4	7	195	TCTCTATGGGTGAATGTCAATTGG	59.34	CAATCACTCAAAGTATCCCTCGG	59.64
44423	AG	4	6	246	CTTGTATACATAGTAGGCGCCTC	59.023	AAGCAGAGAATGAGAAATCACCC	59.505
44466	AC	3	8	171	GATTGCGCCAAGTACAAATTGAG	59.894	TGGTATATATATGGACCCGTGCG	60.388
44489	ATC	6	5	267	CTGCACTGGACGACGATATTATG	60.078	CATTCGCCATAATAACATCGCAC	59.592
44583	AT	3	7	246	TCTTCCGATCTCTCAACTGGAAC	60.576	GCTCTTCCGATCTCTGAATTAGC	59.768
44630	AC	6	8	172	TCTACACTCTTTCCCTACACGAC	60.012	GCTCTTCCGATCTCTTAATACGC	59.833
44645	AC	2	23	155	GTTCGAACTGTGGTGAGGTGAG	61.871	CGATCTCTGTGGAACCATAAGTG	59.643
44733	AG	2	17	248	CTCATGGTTACAATATCCGCCAC	60.262	GTGTGCTCTTCCGATCTCTTTAC	59.892
44891	AT	6	8	321	GTTAGTCAATGAGTGTCGAGTGG	59.831	GAATATTGTGTTCGTGGAGGGAG	59.889
45028	AC	10	7	220	CGAAATGTTGACAGGAAATGGAG	59.028	TCGAAGTGTTATTTACGTTGCAG	58.488
45188	AGAT	2	11	260	TCTTCCGATCTCTCCTCTGAATG	59.885	CTCTTCCGATCTCTGTGCAATTC	60.2
45274	AT	2	7	200	CCTGGATCAATCGCATCACTTTG	61.001	TCGACGTTTATCATGGTCCAATG	59.89
45393	AG	4	6	178	CGCTGTGTGAGAATCAATACACC	60.689	TGGCTTGTATGTGATCTATTGGC	59.634
45609	AC	2	9	151	CTTCCCGACGATCATATTTCCAC	60.015	GTGTGCTCTTCCGATCTCTTAAG	59.645
45652	AT	4	15	239	TTCACTTCCAATGTCAACTACTTG	58.148	TGCTCCGAATATCACCAAACTTC	59.826
45664	AGAT	2	16	212	ATTGGCTTGCCTGTATCTAAAGC	60.137	TTAGAGCTGGAAGGGACATAAGG	60.072
45737	AC	15	6	296	TTCGAGAACATTTCCTGGCATTC	60.324	TGGGAGGTAAATGAGAGACAACC	60.519
46201	AG	4	8	239	TCTACACTCTTTCCCTACACGAC	60.012	GATATTGGCGTGACTGGAGTTC	59.885
46302	AAG	6	5	159	CCTTAATGGGACGTGATATTGGG	59.697	CTTCCGATCTCTAGTCCTGAGTC	59.951
46349	AC	5	8	200	GGACAAGAACACAATCTCCCAAC	60.511	AAACTTGCACACATATCTCCCTC	59.507
46545	AT	3	7	157	ATGCAAGAGAGTTTGATCAATGG	58.188	ATACAAACGGCCACTGAAAGTAC	60.013
46844	AG	13	6	224	ATATTTGTCCACTTTGCACATCC	58.439	AATCTTGTTGGATGGATTGTGTG	58.373
46881	AC	8	6	188	GACTCGTGTGTACTAAGAGTTGG	59.278	CTCTCGAGAAACTGAACTGCTC	59.504
46911	AG	2	6	246	TGCTTTCCATAGATTTGCTTGAG	58.193	TCTATGAGGATGGGAAGGAAACC	60.072
46946	AAC	4	13	201	GGCAGCATTCCCAGACAATAAG	60.402	TTCAGAGAACTTTGTGACCAACC	59.824
46990	AT	2	12	261	TCTACACTCTTTCCCTACACGAC	60.012	CTCTTCCGATCTCTCTGCTTACC	60.758
47877	AC	2	8	150	AACCACCATTAGTAGCAGGTCTG	60.833	CAATGGCTTTCGTGGTAGTGAAC	61.119
48152	AG	5	7	164	ATTCCTCAGCATTCGAAACATCC	60.137	TGTGGCCAAATATGCTGTGTATG	60.388
48190	AAC	12	7	241	TCTACACTCTTTCCCTACACGAC	60.012	TTTCGTCGTTAGCTTACAGTTCC	59.769
48285	AT	2	6	283	GATAACGATCGCAATTTGGCTTC	59.775	ACTTGCCTCAATTTGTTGTTGTAC	59.416
48352	AG	2	16	207	TCTACACTCTTTCCCTACACGAC	60.012	GATATTGGCGTGACTGGAGTTC	59.885
48411	AC	7	7	230	TCTACACTCTTTCCCTACACGAC	60.012	GTATGCGAACTATACCATGCTCC	59.829
48427	AC	2	7	185	CTTCTAAAGCACAAAGAGAAGCG	59.04	ACACACAGTATGATTCTCGCATG	59.891
48604	AC	4	7	264	TCTACACTCTTTCCCTACACGAC	60.012	TGTGCTCTTCCGATCTCTTACG	60.657
48656	AC	6	10	285	GCCATGCTCTGACATTCAAATTC	59.645	CTCTCTCAAGGTGATGCTAAGG	58.704
48663	AG	8	6	202	TCTCTGCAATCGTTAAACACTCG	60.077	GATCTCTGTGTGACGGTTAATTG	58.294
48707	AG	5	7	251	TCTCACTCTCTCTAAACCCATACC	59.581	GTGGTTTAAAGTTGTGTAGCGAC	59.224
48796	AG	6	6	189	CATACACCATTTCCCATTCCTCG	60.2	TCACAGTCTCTTCAGTCCATCAC	60.514
48898	AC	8	9	204	ACACTTATAAACCCGAAAGCACC	60.012	TAAGAAGTAGGCTCTCGAAACGG	60.634
48948	AAT	2	6	154	TATTCGGACTGTGTAAACCAACG	59.767	ATTGCGGTTCCGAGAATATAACG	60.015
49142	AG	2	6	210	GATGGATGGGTTGATTAGGGAGG	61.029	GTATGAAACTAGGCCTAAGTGCG	59.953
49179	AC	8	7	171	CCGTACTCATCGCACTTTAATGG	60.505	ATTGCAACCGATGAGTTACAATC	58.523
49218	AG	4	9	157	GGCCTTACTGAAATCAAGATATGC	58.757	TTCTGAGAAACAAGTCATGCCAG	59.95
49359	AC	4	15	240	TCTCTGTGGGCCTATACTTATGTC	59.949	GGACTGATTCAAACAAGTGCTAG	58.467
49568	ACT	3	9	215	CGGGAGATAGTCTACAAGAAGTTC	58.939	AGTTTGGACATCACTGGTCAAAG	59.886
49708	AGG	2	5	207	ATGTCCTTGAATACAGTTTGTTGG	58.44	CTCACTTGTCTCATGCCAGTTC	60.013
49745	AG	2	8	154	TCTACACTCTTTCCCTACACGAC	60.012	AACTATTTATCTTGCCCGTGTGC	60.386
49823	AAG	5	6	190	AAATTATGGCTGTGTGGATGTCC	60.074	GCCCTGCGAGATAGTATAATTGG	59.577
49942	ATCC	4	6	244	TCTACACTCTTTCCCTACACGAC	60.012	GATATTGGCGTGACTGGAGTTC	59.885
49943	AAT	2	5	183	GCCTCTGGAGCGAAATTACATAG	60.014	TTGACGTGCAATTATGATTTGCG	59.895
50045	AG	2	8	153	GGTGTATCGATTAGCAGGTTGTC	59.953	CTACGGCAACTTGATCAGGATAG	59.456
50415	AAT	2	5	263	TCTACACTCTTTCCCTACACGAC	60.012	GATATTGGCGTGACTGGAGTTC	59.885
50630	ACGG	2	6	150	CCGCAAGTCTCTATCTATTACCG	59.029	AATTGGTATGAGCACGAACTAGG	59.323
50809	AG	4	10	231	CTGGACTGGCAATTCATTCTGTG	60.882	GATATGGATCTTGCACCTGGAAC	59.95
50810	AC	5	18	195	TTTAAATGCGACCTCCCGTTAAG	60.076	AAGAAGAGGGAGGCTAACATTTG	59.183
50970	AT	5	10	163	ATACAAACGGCCACTGAAAGTAC	60.013	ATGCAAGAGAGTTTGATCAATGG	58.188
51009	AG	2	7	283	TCTACACTCTTTCCCTACACGAC	60.012	GATATTGGCGTGACTGGAGTTC	59.885
51065	AT	3	8	259	CGAGGGCGGTGTATATAACTTTG	60.015	TGTAATTACGAATGGAGAACGGAG	59.418
51211	AAAT	4	5	217	TTAAATGGAGGGTGAATGAAGCG	60.075	CTTCCGATCTCTCACATTGAAGC	60.2
51497	AT	6	6	207	TGTAAGACCAGCATTGTTGTCAC	60.2	CTCTTCCGATCTCTCTGCTTACC	60.758
51537	AAT	3	5	245	ATCTCTACGAAGGTAAGTGGTGC	60.638	CTTCCGATCTCTAACACTCGATG	59.218
52020	AT	2	14	255	CGATCTCTGCACCCTTCACATAG	61.56	CGATCTCTCTGCTTACCGGTAC	60.782
52096	AG	9	11	163	TCTACACTCTTTCCCTACACGAC	60.012	CTTCCGATCTCTGTTTGGTATCC	59.39
52109	AG	5	17	203	GAATAAACTTGTTCGGGACCAGG	60.324	TCAATTGAATCGCAGTGCTTTAAG	59.364
52297	AAC	7	7	239	GTTGATGTGTCTGGAGAATCTGG	59.826	ACTGTTCCTACTAAATCTGTGGAG	58.489
52479	AG	6	10	230	GGAATTTCCGGTCAAGTTCTCG	60.335	TTGCAGCAAAGAGGGACAAATAG	60.263
52726	AG	3	8	171	AACTCTTTCCTTGCATTTCTCAC	58.32	TCTACACTCTTTCCCTACACGAC	60.012
52937	AGAT	2	6	221	CTTCCGATCTCTTCCATGTTTGC	60.693	TCTACACTCTTTCCCTACACGAC	60.012
53039	AG	3	10	156	TGTGCCCATCATCTTTCATTTGG	60.578	CTTCATGCTGCATCGCTATCTAC	60.383
53057	AAT	24	5	193	GCGAAACTGATACTCAAAGCAAAG	59.901	TGTTGACCATTAAATAGCCCGAAG	60.133
53217	ATC	8	5	165	TGGTCTCTGTATAGTGTTCATGC	58.756	TTGTTGATTCCTTGTGATTGGGC	60.766
53217	ATC	8	5	259	CAATCATTTCAGTGAGGCTTAGAC	58.644	ATTGGGCGGGCTATGAATAAATC	60.011
53362	AG	7	11	206	TGCTTGCATTTATGTCTGTCCTC	60.075	GCACCTTACCTATCTTCTATACCC	58.492
53475	AT	4	6	238	TTTCACCTCAATCAATCTGCTAAC	58.267	TCTACACTCTTTCCCTACACGAC	60.012
53545	ACAG	6	5	297	GTCCATCTACCTGCTTCATTGTC	59.889	TCTACCGATGTCCTGAAATTCTC	58.503
53649	AC	4	6	210	CGTGTGTGTAGGACTTGATATGC	60.2	CCTTGTCACCGTCACATTGAAAG	61.059
54087	AGAT	7	5	289	GATATTGGCGTGACTGGAGTTC	59.885	ATAACTTTCCTACGCAATTCCGG	59.888
54091	AAT	5	5	218	TGCTATATATTCTTGGGATGTGCC	59.279	CGAAAGCCGCCTTATACTTCTC	59.951
54110	AAT	3	8	169	GCATATACGGTCTATGAACTAGGC	59.42	TTTGGGTAGGTCTCGAAGTAGC	60.273
54592	AG	4	6	269	GATATTGGCGTGACTGGAGTTC	59.885	TCTACACTCTTTCCCTACACGAC	60.012
54714	AT	2	6	224	GAGTAGCATCAACAAACTCCAGG	60.076	CTCTGCTTACCGATACGTTTCC	59.632
54716	AAC	3	6	167	GTACCAGTTTCCATACGCTCTTG	60.138	TCCGATCTCTCCAACATAATCTG	58.309
54832	AG	6	18	240	AATGCAATGAACGTCAATCCTTG	59.27	TGGTCATAAATTCACAGTGAGAGC	59.833
54902	AG	5	8	160	GTCAACTACACGAATCCCACAC	60.014	ATCACACAATTACCCTCAGCATG	59.822
54997	ACC	18	5	297	CTACTCTTCTCCGACGTACTCTC	59.954	ATCTCCACCAGTTCCAGAAGTAC	60.264
55076	AC	9	7	272	CTCAAGTGGAATCTGTCGCTTC	60.079	AAGTTGCTGAGTCAATTGAGGTG	60.2
55136	AC	5	8	187	TTTGCCTATCACTTCCGTTCCC	61.388	TCTCTTCTTTGCATCACATTCGG	60.076
55183	AAT	2	5	182	TCGTCTTATCCAATGTACCAGTG	58.759	CACAACACTCCATCTAGCATCTC	59.641
55349	AG	6	14	188	GATATTGGCGTGACTGGAGTTC	59.885	TCTACACTCTTTCCCTACACGAC	60.012
55365	AG	4	6	256	CATAATGCCTCAAGTCATGGGTG	60.45	GAGGGTGAGTTGATTTATCTGCG	60.2
55393	AG	2	11	206	AGTGAATTTCATGGCACCAATTG	59.196	TGAAGACGTGGAGACCTTTAGAG	60.263
55425	AC	11	9	174	CGCAATTCATCGCTGCAGATATG	61.709	TCTACACTCTTTCCCTACACGAC	60.012
55543	AT	6	7	222	AAGAAATGAGAATTCCCGTGGTG	60.012	GAAAGTCCATGTCAAAGGGTCTC	60.012
55588	AC	6	7	221	GATATTGGCGTGACTGGAGTTC	59.885	CATCTTCGCACTATAACCTCGTG	60.017
55590	AG	2	15	213	AAACTGGTGTCAAACTGCTGTAC	60.386	TGGACTGATGCACATTTATTGGC	60.638
55641	AT	2	6	251	GTGTGCTCTTCCGATCTCTAATTC	60.016	TCTACACTCTTTCCCTACACGAC	60.012
55676	AGAT	18	5	158	ATTCCAGAAGCAAGTTTAGTGGG	59.694	CAGCACACCCTCTTGTATTGATG	60.386
55712	AG	2	17	194	GATATTGGCGTGACTGGAGTTC	59.885	TCTACACTCTTTCCCTACACGAC	60.012
55722	AC	4	7	167	GTGTTTCCCTGCCACAAATGTC	61.304	ACTGCTTCGAATTTCTCTTTCAC	58.405
55864	AG	2	7	230	CTGCACTCTTTGTCAGTTCTACC	60.014	CTACACTCTTTCCTTACACGACG	59.59
55984	AC	6	7	197	AGCGAAATCCAGACTAATTCTTGG	59.893	TTGTATAAATCTGTAACGTGCGG	58.045
56049	AAT	4	10	152	CATTTGGCTATCTTCTCATTTGCC	59.477	TTTGCTCTGGAGGTTGGTAATC	59.085
56078	AT	2	11	252	CTTCCGATCTCTAAGGTCATGAC	58.894	GATATTGGCGTGACTGGAGTTC	59.885
56434	AC	2	7	207	CTGCAGTGTTGAAGTTCATTAGC	59.28	TGTGCTCTTCCGATCTCTACATG	60.699
56561	AAT	3	5	234	ATCCTAATATGCCAACACAGAGC	59.379	GCAGTGATAGTATGCAGTGTACC	59.705
56820	AAT	6	6	166	TTGAGATCGGTAATGAAGACGTC	59.087	AGACCTTTCAAACGATACCACAC	59.701
56843	AAC	6	7	314	TTTCACTTTCCCACCAAACAATG	59.005	GACTATCACTGTTTGCTGGACTG	60.076
56936	AG	4	10	212	ATTCGATAATTGAGTTGAGTCGC	58.107	AAGCAGTGGAGATTTGAAATGGG	60.263
57073	AG	8	6	168	AAACACACTCCTCAGTAAATGGC	59.949	CGGTATGCAAATTCTTACACGAC	59.168
57265	AC	2	13	228	CACCACGTATATTCATTCGACCC	60.015	GGGTCAATTTCTGTAGGGTAGTC	59.003
57387	AC	2	6	193	TCTACACTCTTTCCCTACACGAC	60.012	TGTATTGGTAAGATGGAGGAGGG	59.814
57531	AG	6	10	242	TTATTTGTAACCCGTTTAACCCG	58.141	TATTGAGCGTAACTTTGCCTCTC	59.579
57538	AG	6	13	285	TCTACACTCTTTCCCTACACGAC	60.012	GATATTGGCGTGACTGGAGTTC	59.885
57654	AC	4	17	180	ACACTTTCTAAATGCACTTGTCAC	58.941	TGCAATTATGGGAGTTGTCATCC	59.821
57948	AT	4	7	190	TCTACACTCTTTCCCTACACGAC	60.012	AATTTATTGGAAACTGGGCGTGG	60.828
58018	AC	10	6	288	TGAGGACATACAAACGAGGTTAC	58.95	AGTCTTATAAATGGTTGGTGTCCC	59.276
58113	AAC	6	6	197	TCTACACTCTTTCCCTACACGAC	60.012	TTATTGTACTGTGCCTTCTGTGC	60.013
58114	AT	3	6	262	CGCTCTTCCGATCTCTTAATGTG	60.016	GAGTTCAGACGTGTGCTCTTCC	61.927
58125	AAT	4	5	202	CCCTCTTTCAATTTGAGCAAGTG	59.206	TCTCTTTGCTCTGGAGGTTAGTC	60.263
58190	AATG	2	6	153	GGCTCCATGATTGATTCCTTCTC	59.949	ACTCATGCGTGTGTTATTCTTCC	60.076
58412	AG	6	7	163	TCTACACTCTTTCCCTACACGAC	60.012	GATATTGGCGTGACTGGAGTTC	59.885
58598	AT	4	7	260	TCTACACTCTTTCCCTACACGAC	60.012	GATATTGGCGTGACTGGAGTTC	59.885
58776	AT	4	10	175	GAACTCATCACCTTCATGCCAG	60.077	ATATACATCCCTTGACTCCTGCC	60.2
58807	AC	10	7	261	CTCTCTCAGGGCTCGAGATAAG	59.947	TTTGGAGCGGATATGCCTCTAAG	61.018
58877	AAC	3	8	180	TTGGGCAAGTTACACTCTCTCAG	61.018	GTAAGGGCTGAAAGGTCTGTGG	61.644
59503	AAG	8	5	238	TATCCACACGCAGAAAGTACTTC	59.268	TGTATGGGAAAGTGAAGTAACGG	59.196
59776	AC	10	7	238	TCTACACTCTTTCCCTACACGAC	60.012	GATATTGGCGTGACTGGAGTTC	59.885
59880	AG	12	8	189	ACGATGGCACTTGAATATTTAACG	58.95	GATGCGCCAAACCTTATAAACTC	59.154
59965	AG	8	7	178	TCGTGGCTATTCTACATTTACGAC	59.482	CCATTGGGCTAGAACCTACATTG	59.886
59981	AG	2	6	247	TAGGAAACATGAAATGCAAGCAC	58.953	TCTTGCGGAGTATCAGAACTGG	60.599
60278	AAT	8	6	249	TGGAGGCAATGTTGTTAATGAGG	60.011	GATATTGGCGTGACTGGAGTTC	59.885
60300	AG	2	12	213	TGTTGATAATTGTGAAGTGGCCC	60.263	GTTTAGTAATGGCCTATGTCGGG	59.701
60581	AAT	4	6	152	ATCTCTGCGATCCTTCTAGTGC	60.468	AGAATTGTTTGGGCCGAGAATC	60.011
60779	AT	3	16	210	AATCGTTCAAAGCGAGGTATCAC	60.138	GTGCTCTTCCGATCTCTAAGGTC	61.005
61177	AG	4	7	239	TAATGGTTCCTGAATGCGTACAC	59.826	ATTAAATCACCTCCCGCCAAATG	60.389
61668	AG	9	8	177	AATTGATGACTGGCGATGAATGC	61.005	GATATTGGCGTGACTGGAGTTC	59.885
61693	AC	4	6	164	CTCCATCTTCTCCAAACCCTCC	60.869	CTTTCCCATTTGTCTCTTCCTCG	60.076
61722	AAT	10	5	156	ACGCTCTTCCGATCTCTTACTAG	59.951	ACCAGATATATTTCGAAATTGCCC	58.196
61765	AG	10	6	184	AATTCATTTCCACAAACAGACGG	58.891	AGAGCATCTTCGAACACAAAGG	59.688
62054	AC	8	7	201	TGCATTTCACATTCAAATCTCCTC	58.81	AAAGTTCTGACGTGGAGTTTCTG	59.889
62176	AG	5	9	259	TTCACTAGATCTCAACTGTTGGG	58.619	GTGTTGGACTATGTGTTGGTACC	60.013
62365	AAT	2	5	248	TCTACACTCTTTCCCTACACGAC	60.012	GATATTGGCGTGACTGGAGTTC	59.885
62486	AG	4	10	193	TCTACACTCTTTCCCTACACGAC	60.012	GTGCTCTTCCGATCTCTTAGGTC	61.005
62603	AT	6	6	172	TTTGGGTGCTGTTGAAGAGAATC	60.2	TGCTCTTCCGATCTCTGAAATTTC	59.894
62688	AGC	6	5	210	TCTACACTCTTTCCCTACACGAC	60.012	ATGTCAATGCCACGGATAATGAG	59.95
62847	AAC	3	7	240	TCTACACTCTTTCCCTACACGAC	60.012	GTGCTCTTCCGATCTCTATCCAG	60.821
62875	AT	2	14	197	AAAGAACATTCAGCGATTTACCG	58.783	ATTATGGCCCTTCTTCCTTGGAG	60.907
62916	AG	5	6	267	AAATGAACTTCCAAGCACTCCTC	59.948	TCAAATTTCTTATCATCGCTGCC	58.585
62975	AG	4	8	217	CTCTGTTCTCCATTTCACTTGC	58.335	GCTCAATATATGTTGCCAGGTTG	58.895
63059	AC	4	16	239	ACGCTCTTCCGATCTCTCTTAAC	60.695	CTCTTCCGATCTCTTGGTTTCTG	59.579
63407	AGAT	2	5	187	CTCTCACAGACAGGCTCAGTAAC	61.129	TTGAGTGAGCCTACCCATTGAAG	61.086
63480	AG	14	9	177	TGAAGCATTGTTTCATTTGTGGG	59.387	TTCGCGCTTCATAAACCAACATG	61.422
63502	ATC	3	5	235	AAATCCATCTTCCTTCTCGCTTG	59.824	CTACTATAGGGCCGGAGATATAGG	59.217
63807	AG	6	8	178	AACACACGTCAATAACACTCAAG	58.349	CCTGTCTTTGAGATTTATTTGGCG	59.423
63835	AG	3	7	289	GATATTGGCGTGACTGGAGTTC	59.885	GATATTGGCGTGACTGGAGTTC	59.885
64176	ATC	5	5	168	ACCACTAGCAGCAAATTGGAATG	60.576	AATGGTGTTTGGAATTCGTGTTG	59.393
64207	AT	2	10	263	TTGATATGGAGTGCGCTTGAATG	60.448	ACGCTTCCAATTACTATACACTCC	59.171
64241	AC	6	8	223	ATGAGCATTGTATCCTTGGAACC	59.566	GCGACTTCTCTTTGAACATTTCC	59.281
64385	AC	4	6	164	TCTACACTCTTTCCCTACACGAC	60.012	TAGCCGAAGTGTGGTTAGAGTAC	60.325
64458	AG	6	9	169	GAAGCCTCCAAGAATCGCATATC	60.323	CTCTTCCGATCTCTTGTTGCTTC	60.138
64531	AG	4	9	168	TCTACACTCTTTCCCTACACGAC	60.012	CATGCACCCTTCAAAGTCAAATG	59.767
64580	AC	5	6	153	CCTAAACACAAATGCACTAACCC	58.955	GAATTGAGTATGCGTGAGTGGC	60.716
65021	AAT	2	5	221	CTCTTCCGATCTCTACCACAGAC	60.448	TCCGATCTCTATAATCCACCGAG	59.508
65176	AC	2	7	262	GACGCTCTTCCGATCTCTATTTG	59.771	GTGTGCTCTTCCGATCTCTATAAC	59.542
65386	AAC	3	6	273	TTCTGCTATTTCCAAACCTCCTG	59.44	CTTTCTGTACAAGCCAAGTGTG	58.534
65495	AC	3	6	231	AAAGCCAGAAGAGGACATCGAG	60.861	GACTTGTTTATGGGCGTTACAAC	59.28
65719	AAT	6	6	191	TGGTCTCAGAGGGATTTGTGATG	60.835	CCGATAATGGGATTTACTTTGTGC	59.241
65836	AT	4	7	252	CTTCCGATCTCTATCCAGCGAAG	61.124	CGATCTCTCTGCTTACCGGTAC	60.782
66097	AGAT	4	5	215	TGCGAAAGTAAACAGAAGCAATTC	59.544	GCTCTTCCGATCTCTTTGTTATCC	60.015
66185	AG	4	8	217	AGTGACATGTATCTCTCTCCGTG	60.137	AATTTCGTACTAAGCAACCCGAC	60.076
66322	AG	4	13	192	TCTACACTCTTTCCCTACACGAC	60.012	CTTCCGATCTCTAACACCTTTGG	59.577
66561	AG	3	7	161	CTTCATTCCTGCATGCTACCAAG	60.697	GTGTCTCGGTGGATTTAGTATGG	59.392
66909	AC	4	6	247	CAATCCCTCCATTGTTGACCAC	60.272	CGTTTATGACATTGACAGAAGGC	59.097
66994	AG	3	8	239	ATCTCTGTGGTCCTTCAAATTCG	59.51	GTGTGCTCTTCCGATCTCTCTAG	60.755
67055	AG	7	18	169	TCTACACTCTTTCCCTACACGAC	60.012	GATATTGGCGTGACTGGAGTTC	59.885
67239	AC	4	8	251	TGATAGTCCATACCATCGCTCTC	60.011	CAAGCAGTGAAACAGGTAAGCC	60.786
67244	AG	5	10	395	AATTTCACCGCTATGTCTTTCCG	60.385	GGTGAGGATGCTTGCACTTATATC	60.313
67708	AAT	4	5	156	CCTGAACCTTGATGTCTCGAAAG	60.076	TTGGTAATCAACGCTAAGTCGG	59.498
67711	AG	3	11	153	TGGATGAGGGCTATTCACTAGATC	60.01	CTGGTCTGAATTCAAGATGCTGG	60.387
67724	AG	6	6	175	TGTCATAATGAAATTCCCTTGTGG	58.247	GATTATTATCCTTTCGCCTCCGC	60.384
67900	AG	2	13	221	AAGAGATGTGTCAATATTGCAGTG	58.333	CAGTAATAGACCACACGCAGAAG	59.893
67906	AAT	6	5	207	CCAATGAATCACAGCCTATAACCC	60.254	TCAGAAGAAACCTAGTTCATTTGC	58.207
67927	AAT	3	6	215	GGTGTTATGAGTGAACTGACAGC	60.323	CACTTACTACCGCACACTCTTTG	60.322
68035	AAT	2	11	268	TCTACACTCTTTCCCTACACGAC	60.012	GATATTGGCGTGACTGGAGTTC	59.885
68055	AT	2	15	208	TCTACACTCTTTCCCTACACGAC	60.012	GATATTGGCGTGACTGGAGTTC	59.885
68233	AC	2	17	236	GACACAAATTGACTGGAGGGATG	60.325	ATGATTGCGCCTATTGAATTTGG	59.139
68263	AGAT	8	8	258	GTCTGTAACAGGCCTATGTCAG	58.972	AAAGACTGTGCTCCCATATCTGC	61.459
68284	AG	7	7	291	ATCATTTCGCCGTCTTATCATCC	59.765	GATATTGGCGTGACTGGAGTTC	59.885
68991	AAT	3	13	170	GGTGATCCTGACTTTGGTATCC	58.957	TGGTTCAGTCATAAATCAAAGTGG	58.197
69017	AC	5	8	251	GCTCTTCCGATCTCTGATGTTTC	59.953	TGTGCTCTTCCGATCTCTATATTC	58.507
69170	AG	3	6	170	GTCATGCCACAACTCTATCTGC	60.142	CTTATGGGACTCGCTCTGACATG	61.56
69184	AG	8	8	178	GGCTCATATCCCGACTTCAAGG	61.314	GATCCTGTGGTGAATTAGTGGTC	59.574
69264	ACT	4	7	258	GACGCTCTTCCGATCTCTTTATG	59.771	GAGTTCAGACGTGTGCTCTTCC	61.927
69334	AC	6	7	167	TCTACACTCTTTCCCTACACGAC	60.012	ACTGCACTATTTGGCTTTCTTCG	60.571
69406	AC	7	7	195	TCTACACTCTTTCCCTACACGAC	60.012	GATATTGGCGTGACTGGAGTTC	59.885
69500	AGG	6	7	196	TCTACACTCTTTCCCTACACGAC	60.012	GATATTGGCGTGACTGGAGTTC	59.885
69583	AG	6	6	257	TCCGATCTCTCACTACACCAATC	60.137	GAGTTCAGACGTGTGCTCTTCC	61.927
69726	AC	2	8	192	CCTATGGTCCATAAATCAAGCCG	60.013	GAGAGGACTACAGTAGGGAAGC	59.814
70050	AC	6	7	156	TCTACACTCTTTCCCTACACGAC	60.012	TTTATTTACCGCACAAACAGCCC	61.07
70400	AG	2	9	183	TCTACACTCTTTCCCTACACGAC	60.012	CTTCCGATCTCTTTCTCCTAACG	59.151
70539	AG	4	8	266	TTCTCAAACACCACCTTCTTTCG	60.138	TTGCTCATTACTGTGGTGAAGAC	59.7
70596	AC	3	7	176	TCTACACTCTTTCCCTACACGAC	60.012	ATTAAACATCCCGACTTACCTCG	59.074
70654	CCG	2	5	198	ATAACTCCGCGTCACTTTCTTTC	60.077	GATATTGGCGTGACTGGAGTTC	59.885
70893	AG	5	10	166	GATTATTGCAAACACGTGGCAC	60.08	AGAAATTCCAACGATTGCTCTATC	58.154
71082	AC	6	8	259	TCTACACTCTTTCCCTACACGAC	60.012	GTGTGCTCTTCCGATCTCTATTC	59.46
71116	AGG	6	5	235	ATGAATGAAGGAGAAATCGACGC	60.2	GCTTGGCTTCAGAATCATCCATC	60.759
71221	AG	3	14	259	GCAGGCACAACATAACCAATATC	59.147	GTGTGCTCTTCCGATCTCTAATG	59.707
71354	AAT	2	5	241	TCTACACTCTTTCCCTACACGAC	60.012	GATATTGGCGTGACTGGAGTTC	59.885
71367	AGAT	2	5	195	TCACCAACGCTAAGACGACTAC	60.847	TCACCACGGTTCCCATATATAGG	59.945
71420	AAT	2	7	187	ACGTGTGTAAGTATGTGGCTAATC	59.657	ATCAAAGATCACAAATAGGCGCC	60.449
71490	AC	5	7	232	GTAAGTCCGCTCTAACCAGGATC	61.007	TCCACACTTCAGATTCAGCATAG	59.005
71581	ACC	5	5	240	CATTCTCGAAAGCTTCCATTTGC	59.894	AGAACTCTGCCTCATTTGTCTTG	59.698
71800	AG	2	6	255	TATTGAGGAAGACACACACCCTG	60.77	GTGTGCAAGAAATATGGAGCAATC	59.719
71838	AG	2	8	160	CTGACGCATCTGTAATTTGTTGC	59.896	CTGCAACCCTTCCTATCCCAAC	61.719
71921	AT	4	6	260	GTGTGCTCTTCCGATCTCTTTAC	59.892	CTCTTCCGATCTCTCTGCTTACC	60.758
72004	AT	2	7	263	GATATTGGCGTGACTGGAGTTC	59.885	TCTACACTCTTTCCCTACACGAC	60.012
72042	AGC	5	5	254	TTGCATCCTTCGCATCATTCTTC	60.695	AAGCAACACAACGGCATACAATC	61.37
72067	AC	3	6	151	TTAATGTAAGCTCTGTGTACCGC	59.58	AGATCTACACTCTTTCCCTACACG	60.133
72289	AC	3	17	214	TCCTGGGTCGACTTATATATGGG	59.433	CGGATGTTTCTTTGACGGGAAG	60.59
72377	AT	2	6	262	GTGCTCTTCCGATCTCTAAGGTC	61.005	CTCTTCCGATCTCTCTGCTTACC	60.758
72424	AT	2	6	254	GATATTGGCGTGACTGGAGTTC	59.885	CTCTTCCGATCTCTCTGCTTACC	60.758
72509	AAG	6	5	153	CTTCTAGTTGTCAGATCGGCATG	59.953	CACAGAGTATTCGTCAAGGAGTC	59.337
72560	AC	2	8	178	GGGAACTTGCTTAATTAGGCTTTC	59.115	GGTAATCCTCTCTAGCCACCTTC	60.453
72560	AC	2	8	162	AGGCTTTCAACATCATACTCCTG	59.252	GGTAATCCTCTCTAGCCACCTTC	60.453
72603	AG	4	7	224	TTTCATGCAGATTGAAGTGGAGG	60.011	ACACGAGCAAGAGATTGTAAACC	60.014
72637	AGAT	3	6	153	GCGAGAAGACGGTGTTATAAAC	58.242	GGTCGAGATATGTGCACTAGAAG	59.213
72821	AG	4	9	171	ATTCTCAGTACGTTCTCTCTTGC	59.02	TTGCAGGCTGTAGTGAGTCAATG	61.882
72953	AAT	3	8	244	GTCGATTGAGGAATAGAATGCCG	60.322	ATTTCACATCCTGGCACTGTTTG	60.764
73533	AG	2	9	155	AGTCAAGGAGAGTTTGGAGACG	60.469	GGATGGTGAGAAGTAAATTGAACC	58.571
73632	AGG	2	5	176	GAATGAGACAATGCCCATGGATG	60.762	CATGAGCAGTTTGGGAATCGTG	60.911
73634	AG	2	18	175	CTCTAATTTAGGCCGTTCATCCG	60.015	TGTAGGAGGCAGGTCATCTTATC	59.882
73692	AG	5	18	211	GATATTGGCGTGACTGGAGTTC	59.885	CAACATGAGCACACATAGTCAGG	60.385
73736	AGAT	6	5	311	TTGAAATTACAGCCAGTCACAGC	60.511	CTAGCACCTGTCTCTTTCTTGG	59.166
73948	AGAT	4	6	263	TTCAATTTGTTCCATTTGTGTGC	58.026	GGTCGATTCGCTTGTAACTCAC	60.396
73955	AC	15	8	194	GATATTGGCGTGACTGGAGTTC	59.885	TCTACACTCTTTCCCTACACGAC	60.012
74149	AC	15	6	245	GTGTGCTCTTCCGATCTCTGTG	61.74	GACGCTCTTCCGATCTCTAAATG	59.771
74187	AG	2	10	187	AGACATTCCATCTTATCCCGCTG	61.02	TTTCCCTTTAGCAACAGAGACAG	59.381
74336	AGAT	3	5	195	AGGGTTTAGTTGACAAGTTTCCAC	60.133	TCTACACTCTTTCCCTACACGAC	60.012
74390	AAT	2	5	188	TGGTCTCAGAGGGATTTGTGATG	60.835	CCGATAATGGGATTTACTTTGTGC	59.241
74659	AG	3	9	235	TCATCGATGTTTGTCTCGCTTTC	60.383	TCAACAAGCCAACCCATATTACC	59.756
74692	AG	3	13	161	CCACCATCCTACCAGAAAGAAAG	59.507	TTCACTGTTCACTGATGTAGCAC	59.703
74840	AT	2	6	211	TACTCGCATGCTTCGTTTACTAC	59.649	CTCTTCCGATCTCTCTGCTTACC	60.758
75017	AG	2	12	156	TCGGTCTCTTCGATGGTCTTAAC	60.634	CTACACTCTTTCCCTACCCGAC	60.337
75083	AT	4	6	287	GATATTGGCGTGACTGGAGTTC	59.885	TCTACACTCTTTCCCTACACGAC	60.012
75207	AGAT	4	11	165	TTCAATCACAGACACAAGAAGCC	60.2	ATAGTCCCTCTTTATGTAACCGAG	58.124
75259	AG	2	8	221	CCCTCGTCCTTAGTAGAGTGTTG	60.635	TTTATGTCACGCTGCCCTCATC	61.763
75333	AG	2	14	164	GACTTGATCCTGGATAAACACGC	60.446	CTGAAACTCTGCATTCCCACTC	60.012
75339	AGG	9	7	170	ATTTCAGTCTCGTCCACAAAGTC	59.703	AAGACACCGCCTAAATCAATGAC	60.075
75503	ATC	3	5	239	GATCTCTCCAAGGGCATCATTTG	60.2	TCTACACTCTTACCCTACACGAC	59.51
75716	AG	2	10	168	TCTACACTCTTTCCCTACACGAC	60.012	ACATCTTCTGGTCAAAGTGATGC	60.012
75729	AG	2	8	166	CACACTCTGTCACGTATAATAGGC	59.78	TGACCCACAATTTCCTTCAATCC	59.946
76511	AGAT	12	6	192	TCTACACTCTTTCCCTACACGAC	60.012	TCCTTCTAGCAAATCAACAGTTCG	60.074
76640	AG	2	9	210	CTGCTGTGAAACATGAATGAAGC	59.832	TGTTCCAAATGAGGCAGACTTTC	60.2
76947	AAAC	5	5	188	TCTACACTCTTTCCCTACACGAC	60.012	GATATTGGCGTGACTGGAGTTC	59.885
77002	AATCT	4	6	157	CTGACAAATTCGCAGTAGGACC	60.078	ATCGCAAATTGGTCCTAATGTTC	58.513
77057	AC	6	6	238	CTGATTGGAAATTAGCCGTGGAG	60.448	CTCTTCCGATCTCTGAGACTCTG	60.2
77146	AG	2	6	162	ATTCAGCGTGCAGACCAATTATC	60.448	TGGTAAAGCACTTCCTAAATCGC	60.075
77226	AATAT	3	6	190	TCTGTTCTACCGATCTTCTAACAC	58.573	CATATTGGCTTGGTACCACACTC	60.137
77474	ACC	3	6	213	TCTAAGGGCCTGGTGTTGTTTG	61.528	TGCTGTCTATGGATGTTGGAATC	59.317
77931	ACC	3	7	253	TTGGGACTTCTATTGCTAGCCAG	60.897	TTTGGCTTAGGTGTTGTCGTTTC	60.695
78201	AC	8	8	181	TGGCTCTTACTCAAATCTATCTCC	58.365	ATCTCTCCGGGAATACTTCAGAC	59.883
78758	AT	2	6	178	AATAAAGCGAGCCATCTGTGAAG	60.138	TTGAGTTGCACATTGTCCTAGAC	59.7
78814	AG	2	6	150	CCAACAATATCATTCTGAAGTGGG	58.628	CCCAAACGTACAAAGACTAACCC	60.262
78869	AAC	2	7	199	ACACTCTCAGTCCCAGTAAACTC	60.2	GAGTTCAGACGTGTGCTCTTCC	61.927
78978	AG	4	10	260	TCTACACTCTTTCCCTACACGAC	60.012	GATATTGGCGTGACTGGAGTTC	59.885
79019	AG	2	12	158	TCATCTAGAAAGTTGGAAAGAGGG	58.726	CACTCCAGACTTGTCAGGGATG	61.121
79074	AAC	8	7	150	GATCTCAAGGGCAAGCACAATAG	60.448	TGTGCTCTTCCGATCTCTTACAG	60.636
79299	AG	2	7	235	TCTACACTCTTTCCCTACACGAC	60.012	GATATTGGCGTGACTGGAGTTC	59.885
79345	AT	6	6	156	ACTGCCTATCTACGCCTTATTCC	60.515	TAGGAGGCGAGAATTTAGAGGAG	59.63
80060	AG	2	6	250	CTGCATGCTGACACATCTGTTTG	61.666	GGGTTTCACACTTGACCAAATTG	59.641
80256	AGC	3	5	206	TCTTTGCATCCTTCTTGTTGTCC	60.2	CTGGAAGTACTTGGCACTGATG	59.753
80486	AAG	2	5	174	AACATTGATCAACGAAGAAGACG	58.48	GTGTTGGATGATGGTTAGGGTTG	60.325
80880	AT	3	7	242	CTCTTCCGATCTCTCCAGTCTTG	60.697	TTCCACTTCCACCATAACTCCTG	60.773
81133	AG	2	7	150	GAAGTGAAATTGATGTTGATCGCC	59.958	CACGCACTTGAGAAATCTTGAAC	59.53
81218	AGAT	2	18	242	CCTTGATAAATTGCCCTGAATGTC	59.173	GGGAACACTGCATTACACCATG	60.596
81525	AAC	5	6	236	TCTACACTCTTTCCCTACACGAC	60.012	GATATTGGCGTGACTGGAGTTC	59.885
81666	AC	2	7	231	TCTACACTCTTTCCCTACACGAC	60.012	GATATTGGCGTGACTGGAGTTC	59.885
81833	AG	2	6	207	CGACGACAGGAAGTGAAATTAAAC	59.376	GAGTTCAGACGTGTGCTCTTCC	61.927
81890	AG	2	7	287	TCTACACTCTTTCCCTACACGAC	60.012	GATATTGGCGTGACTGGAGTTC	59.885
82106	AG	3	6	158	CGAGACATTGCAGTACAGGAAG	59.823	CTTCCTGAGTACACGAAGGTTTC	59.768
82120	AG	4	19	155	GTGATAATTCTCCATGGCGCTAC	60.323	TTAAGACAATGAGCGTGAGGAAG	59.516
82191	AGAT	6	11	269	CTTTCCCTACACGACGCTCTTC	61.734	GAGTTCAGACGTGTGCTCTTCC	61.927
82214	AG	3	9	195	TCTACACTCTTTCCCTACACGAC	60.012	AATTTAATCGCCAATTGACCACC	59.011
82314	AAT	6	5	200	TGCTGGTATATGATCCATGCAAAG	60.012	GAACACAGGAAAGCGGTAAATTG	59.525
82399	AG	11	10	165	TCTACACTCTTTCCCTACACGAC	60.012	AATATCGTGAAATTCTGGGCTCG	59.951
82576	AT	2	8	260	CTTTCCCTACACGACGCTCTTC	61.734	TCTTCCGATCTCTAAGGTCATGG	59.884
82950	AG	2	7	153	GCTCTTCCGATCTCTTCACAAG	59.564	GTCGCTTTGCTGTAGAATTTCTC	59.102
83151	AG	2	7	209	GGAACCACGTTATAACCTGAGTG	59.828	CAGCGTTCACAAATCACCAAATC	60.078
83338	AT	2	17	197	TGCTCTACTGTTTGGAAGAATTGG	60.012	CTCACTGGCAATTTCGGAGTAC	60.078
83550	AAG	2	5	185	AAATTATGGCTGTGTGGATGTCC	60.074	GCCCTGCGAGATAGTATAATTGG	59.577
83551	AC	2	17	189	GCCCATCTACTTTCCGATTAGTC	59.453	TGAGGACAATTTGGTGAGACATG	59.697
83897	AG	6	6	246	CGACGCTCTTCCGATCTCTATTG	61.654	TCTTCCGATCTCTTCCAGTCATC	60.137
83918	AC	2	6	187	AATAAACTCTTCCCGAACTTGGC	60.012	ATTTGAGAAGGATGCTCTGTGTG	59.761
83934	AC	2	7	206	TTGAGAATTTCGCCCACCATTAC	60.325	TTCGCAACATTATATAAGGCCGG	60.013
84333	AG	6	7	246	TCTACACTCTTTCCCTACACGAC	60.012	GCTCTTCCGATCTCTATTTCTGG	59.205
84724	AT	4	18	235	TGAGAGTTCATTCCCTGGCATAG	60.645	CTCAGTCCTTTGTTCCATGAGG	59.422
84743	AAC	2	9	156	AAAGAGTACATCGGAAAGAGCAC	59.515	TACACCGCTTTGATCAAATTTGG	58.956
84841	AG	2	17	179	TCTTCCAGCATGCTTGATATGTG	59.887	TGAGAAAGTGGAAACTGCTTGAG	59.887
84920	AT	2	7	247	CTCTTCCGATCTCTCTGCTTACC	60.758	GTGCTCTTCCGATCTCTAAGGTC	61.005
85007	AAT	2	5	155	GAGATGGTTAATGAGAGGAACAAC	58.094	TATAATGCCACTCTTTCTCGTGC	59.641
85057	AT	2	9	159	ACATGCCTTCATATATATCAGGGC	59.093	GGGAATTCATGTTGCAACGTAAC	59.832
85287	AAAG	2	6	182	TCTACACTCTTTCCCTACACGAC	60.012	TTCCGATCTCTTTCTGCTAAGTG	59.014
85359	AG	2	9	194	GGATTATGGATGGTTTACGCATTG	59.301	CCTCTCTGCACGCTGAATAATTG	60.751
85400	AT	2	10	228	TCTACACTCTTTCCCTACACGAC	60.012	TCTTCCGATCTCTCACCAGAAAG	60.326
85465	AG	3	7	166	TCCCTGTCTGTCATACATCCATC	60.137	CAGAGAGGTAGGTAAGTGGATGG	60.137
85466	AC	2	9	211	CTACACTCCTTTCCCTACACGAC	60.883	TCCTTAGGATGAAACTAGGCTTC	58.161
85625	AAC	2	5	197	ATATACTGCCTGCCATACCTACC	60.008	TCATTCCGATAACTGAAAGCATCC	59.953
85767	AAG	3	5	204	TATTATTTCCATGCGCAACCTTG	58.83	CTTCTAGTTGTCAGATCGGCATG	59.953
85781	AG	4	14	150	GTCTTGAGAGTTGTGTCTGCAG	59.95	AGGAGACATCGTGTGACATTTG	59.428
85809	AG	2	15	154	CTCTACGGCCTCTACCTACTTG	59.882	GATCTCTTACCGATGCTCTGTTC	59.46
85921	AC	8	8	186	GGGAGCAAGACTATATCGAGAAC	58.958	GAGTTCAGACGTGTGCTCTTCC	61.927
86083	AG	2	16	178	TAATTGTGTACCTGTCTCTTGGC	59.193	GCGGTTAACTGGGTCTTCTATTG	60.138
86304	AC	4	6	159	ACCCAATAATCTCACTTGTGCTC	59.507	GTGCTCTTCCGATCTCTTAGTAC	58.903
86364	AC	3	7	224	CGCTCTTCCGATCTCTTTATCAG	59.525	TCTTCCGATCTCTTTGCAAGTTG	60.013
86372	AT	2	7	172	AATTCTCCATTGACACAGCAACG	60.819	AATATGTCGTTCGCTACCATACG	59.526
86435	AG	9	12	260	AGAGGTTTCAGTTCAATCGCAAG	60.262	TTATAGTGCCGTATCCTCCACTC	59.948
86588	AGAT	9	6	168	GGTCGATTCGCTTGTAACTCAC	60.396	TTCCGAGACCTTTCATTTGACAC	59.951
86634	AG	2	6	231	TCTACACTCTTTCCCTACACGAC	60.012	GAAATCACAATTCCACAGACACC	58.959
86721	AT	2	7	164	TTTATGCCCAACAGTCAACTTCC	60.2	CTGGAGTATGTGGCGGAATTTAC	60.2
86797	AG	2	9	209	TCTACACTCTTTCCCTACACGAC	60.012	CTTCCGATCTCTGTCGTTTCTAG	59.157
86991	AAC	20	7	160	AATCTCAAGGGCAAGCACAATAG	60.074	TATCCGTAAGTTTCATCCAAGGC	59.32
87002	AG	2	6	160	TTCGCATTTAATCCCAAGAAAGG	58.443	ATTCACATTCCAGACTGTTCTCC	59.189
87189	AG	2	15	196	TGGATCCATAACTCACGCAAATAC	59.954	AGAAAGAAACAACTGTACCAATCG	58.462
87251	AAATT	4	5	315	CACTCTAATGGGTCCAGTACTCC	60.389	TGGAATTCAATTTAGTGCACAGC	58.953
87305	AC	3	8	175	GAGGTTCCGTTTCATGATCCTC	59.559	ATTACGAAGGAAGAACGAGCAAC	60.077
87418	AG	2	7	195	CTTCCATCTCCACAAGTGCAATG	60.882	ATCTCTATTCACAACTGCCAACC	59.507
87458	AAG	2	6	174	CTACACTCTTTCCCTACACGGC	61.175	AGAACAAGGAGAAGGTTAAGTCC	58.546
87465	AAT	2	5	186	TTGACGTGCAATTATGATTTGCG	59.895	TTTAAGTCTCGATTATGGCGCC	59.626
87623	AG	2	14	167	TGTAGGAGGCAGGTCATCTTATC	59.882	CTCTAATTTAGGCCGTTCATCCG	60.015
87835	AC	2	9	150	TTTCAAGGGTAACTCAAGGCATTC	60.254	TAGGGATTTGGTGCAGACTAGAG	60.073
88003	ATC	7	5	235	TCATTGGTGCATGGAACTAACTG	60.012	AAACTAGACGGTTGAAGACTTCC	59.136
88140	AT	10	7	221	GGCAATTATAGTGAGTCAGCAGG	59.951	TGGGTTAAGAGATCGAAACGTATG	59.418
88223	AAT	2	5	221	TCCGATCTCTATAATCCACCGAG	59.508	CTCTTCCGATCTCTACCACAGAC	60.448
88362	AGAT	2	6	160	CGCTGTGACCAATCTTTCAATTAC	59.664	CTCGCGCCATCATGTAGTAAAG	60.27
88491	AC	2	11	165	CTTCCGATCTCTTGTCCCTTTAC	59.328	GCAAAGCATTATTGATCTGGCTG	59.706
88491	AC	2	11	247	CTTCCGATCTCTTGTCCCTTTAC	59.328	CTCTTCCGATCTCTGGTTTGTG	59.497
88548	AC	2	7	168	TAACATTGGTCAAGTGCAGAGTG	59.95	TCTCTCACAATGATCATGAGCAAC	59.894
88576	AG	4	7	164	TTGAAACGCTCCTTTCATTGTAG	58.4	AGGCATTATCCCTATTGAGTGTTG	59.4
88662	AG	2	8	206	CTGCACTCTTTCCCTACACGAC	61.681	GATATTGGCGTGACTGGAGTTC	59.885
88849	AC	3	6	154	TACACTCTTTCCCTATACGACGC	60.448	TTCACTTGAAGTTCCTCCTTTGG	59.567
89146	AAAT	2	8	229	TCTACACTCTTTCCCTACACGAC	60.012	TCCGATCTCTTAGGGTTTGAAGG	60.327
89420	AAT	6	5	168	CTCTTCCGATCTCTTAAGGGAAC	58.824	TTGAGTAATATGGGCCGAGAATC	58.876
89606	AG	2	6	155	CAATCGGTAGCAGGAATTACAGG	59.951	TCCGATCTCTGTTGTATTGCTTG	59.578
89693	AC	2	7	167	TCATTATGATTTACGGGCCAAGAG	59.71	GCTTTGCGTGTTTATGAATAGGG	59.401
89789	AT	2	6	249	CTTCCGATCTCTATCCAGCGAAG	61.124	CTCTTCCGATCTCTCTGCTTACC	60.758
89869	AGAT	9	5	275	ATTGCGAGAGTCACAGTAACTTG	59.767	TTCATATTGCTTAGCGTTCATACC	58.222
90015	AG	2	6	193	ACACACGGGAAGAATCATTATCG	59.641	AGAAGAATATTTGCTTGGGTGGG	59.754
90306	AG	4	6	261	TCTACACTCTTTCCCTACACGAC	60.012	CTTCCGATCTCTCCGTTCTGAAG	61.245
90316	AG	2	14	232	TCTCTGCCATTACTCCTCTCAAC	60.326	TGTCACCAGATCCGATAACTATG	58.313
90320	AC	2	6	183	CTTTCCCTACACGACGCTCTTC	61.734	TGCTCTTCCGATCTCTATGTGTG	60.699
90380	AAC	4	10	285	CTGGAAATGATTTGAAGGCACAC	59.518	AGGTGATTTGGCAGTACATGTTG	60.263
90713	AC	2	13	187	GTGGTGAATACTGAGAGACATGC	59.89	AAATGTTCAACTGCTTCCATAGG	58.119
90927	AAT	2	6	171	CATATACGGTCTATGAACTGGGC	59.266	CTCTTAGAGCAGGTTGATTTCGC	60.445
90931	AT	6	8	262	TCTACACTCTTTCCCTACACGAC	60.012	GATATTGGCGTGACTGGAGTTC	59.885
91065	AC	2	9	205	CAACCTTCTGCATCCATGAATTC	59.081	TCTTACTAACGGAGATGAGCACC	60.388
91157	ATCC	2	5	192	TCAATCCTGTGAGAAGAGTGGAC	60.516	TTTCCATCCTTTCTTCTGTGCC	59.614
91239	AG	2	6	252	CTTCCGATCTCTATCCAGCGAAG	61.124	CGTGTGCTCTTCCGATCTCTTC	61.792
91410	AT	2	6	264	TCTACACTCTTTCCCTACACGAC	60.012	GATATTGGCGTGACTGGAGTTC	59.885
91457	AG	2	11	194	TTGAACAACAGTCAGCTAAGCAC	60.447	GAACCATCATCAGAGGCTCAATG	60.2
91479	AGG	2	8	233	GATCTACACTCTGTCCCTACACG	60.448	TTTGCTTCTTCCAACAGTACTCC	59.635
91544	CCGG	2	5	173	TGGTATGAGCATGAACTAGGATG	58.554	CTTCCGATCTCTTTGCCGTTTAC	60.688
91682	ATC	2	5	154	CTTCACTCAATGGCCTCCTAATG	59.887	TGTGCTCTTCCGATCTCTTCAC	60.855
91743	AC	3	6	222	GATAGTCATTCCATGGGCATTGG	60.263	TGGTGATGAAATGACGACTTCTG	59.765
91953	AT	2	6	188	TGATCCAAGTCACAGTTTGTTCC	59.886	TAATGCCACGTTAATGTCAACCG	60.63
92099	AG	3	23	152	ACTGAACACCATCGCTTTCTTTC	60.509	AACTTCGTATCAAGTGTGCATGG	60.324
92117	AT	2	7	231	CTCTATTGTTGGGTGGTGAAAGG	60.012	GCATGTTCCACGGTATAGAGAGG	61.317
92260	ATC	2	6	180	CAGGAACAACAAGCAGTATTCAC	58.966	ACGCGAATACCATTGTACATAGC	60.015
92421	AAT	3	5	169	ACATTTAACTATCCTGAGGCTGC	59.317	TTATCATTTGGCAGGAGGATGTG	59.566
92427	AAAG	2	13	206	TCTACACTCTTTCCCTACACGAC	60.012	GCAAGGATGACTACTGTATTGGG	59.637
92487	AG	2	6	270	GGGTCGGTCTTTAATTCCAACTC	60.075	AGAGCGGAATACTTTGCAAGATG	60.138
92509	AAG	4	8	293	CTTGAAAGATTGGGTCAGACTGG	60.012	TCGTAGTCCTCCAATTCCTAGTG	59.821
92724	AG	2	14	236	AGATTCAATTACAGGAGAGGAGGG	60.132	CTATCAGTTGCTTGGAGAGAACC	59.576
92764	AG	2	11	250	AGATCTACACTCGTTCCCTACAC	59.823	TCCGATCTGATCTTCCCTGTTAG	59.884
92926	AC	2	9	245	AAATGACACAAGGCTCTAGTGAC	59.448	TAATAACACGCACGTTGAAGTCG	60.622
92962	AT	2	6	248	AAGACAAGACCTTTCCAGCAATG	60.2	GGCTGTTGATTTAATGTTGGCG	59.824
93117	AG	2	6	278	ACAGCAACGGTTGGATAGATTTC	60.075	AGTACCACATAGAAATAGCAGGAC	58.613
93189	AG	2	8	172	ATAGCATCAGGTTTATGCGGATG	59.762	AATAGTTTGTGGTGGCTCAGAAG	59.696
93463	AG	4	9	167	CTGATCCTCAATTCTTGGCTGAC	60.138	CCACAGCACTAACTTTCGAATGG	60.876
93576	AT	2	7	160	ACGCTCTTCCGATCTCTATGTTG	61.004	TCAGTGTTGAGAAAGTTCATGGG	59.634
93692	AG	2	16	238	TGGTTTGCTCATTTGTACACTCC	60.2	TTCGTCTTCTGTAGCAAATGTCG	60.077
93762	AG	4	6	165	GCATTCATGGGTTAATGCCAAC	59.559	CTCTTCCGATCTCTGCGTCTTC	61.289
94043	AT	2	6	192	TCTACACTCTTTCCCTACACGAC	60.012	TCTTCCGATCTCTATGTGCATCC	60.514
94249	AC	3	22	160	CACACACATACAGGGAATAATGTC	58.399	GATCTCCGGTGATGTCAATAAGC	60.014
94345	AAC	2	8	220	TTCCGATCTCTCTCAATGACTTG	58.761	GTTTACTTCACACACACTGCTCC	60.752
94662	AG	2	7	283	TCTACACTCTTTCCCTACACGAC	60.012	GATATTGGCGTGACTGGAGTTC	59.885
94739	AC	3	13	248	CTCTTCCGATCTCTTCTCCTTGG	60.7	CTCTTCCGATCTCTCCAGTAGTC	59.951
94803	AT	2	11	275	TCTACACTCTTTCCCTACACGAC	60.012	GATATTGGCGTGACTGGAGTTC	59.885
94813	AAC	2	12	166	ATGAGTTGGAAAGGACTTGAAGG	59.375	GCAAAGACCTGGAATGACTACTG	60.076
95000	AC	2	6	279	CGGTATCCTCCTCGAAATGGAG	60.79	AAGGTTGAGAAAGGGTGAAACTG	59.821
95050	AG	2	7	154	ACTTTCCACACATAGCACAATCC	60.012	TTGCTTGCAGGATGGGAAATTTG	61.331
95519	AAAC	2	8	159	TAACGATCACCAACCTTCCATTC	59.51	CATCTGCTATTGGTGGAGTGAAG	59.888
95975	AG	2	8	174	TCTGAGGAATCATCTCACTTGTG	58.687	TAGAGATCTTTGCTCCAATCCTC	58.231
96262	AG	4	6	184	TGTAAGACATCAGATTTCATGCAG	58.092	TTGAAACCGCTTAAACTTTGTCG	59.404
96398	AT	2	12	210	CCTGGATCAATCGCATCACTTTG	61.001	TCGACGTTTATCATGGTCCAATG	59.89
96436	AG	2	11	198	ATTCTTCACACGCAGGAGACAG	61.372	AAAGTATTGCCGTTCGAATGTG	58.669
96843	AG	2	13	160	ATTACTGCATTGCGATAAGAGGG	59.699	TTCCCAATTACCATTTCCGGATG	59.82
96854	AG	2	7	189	GAATCCTCAAGTTTCCGAGGTG	59.754	TCATCTCGCTTCGTCTAAATTGAC	59.957
97569	AG	4	11	203	TGAACTCGCCTCAATTCAATTCC	60.324	CGGTCTATTTCCATTAATCCGGG	59.763
97785	AG	2	14	174	GGTCTTATGTCGCACGCTATAAG	60.078	CATCGGTGTTCCTTATTGCTTATG	59.007
97952	AAC	2	11	155	AATGAAGCATCCTCAGTTTCCAC	60.011	AGGCAAATCTCCTCTGAACAAATC	60.072
97958	AG	2	16	183	TTTCGGACATTAACATCAAGCCG	60.631	ACAGAAATGAATTGCAGGAGGTC	60.011
98129	AGC	4	5	272	GAGTTCAGACGTGTGCTCTTCC	61.927	TCTACACTCTTTCCCTACACGAC	60.012
98748	AC	2	15	160	CCCTCTCCGAGTCTGATGTATC	59.946	CAGGGCTGACTATGCTAAACTTC	59.889
98791	AAC	3	5	220	AGTGACCTCTTTGTACCTTGTTG	59.318	TATCCACTCCCATCTTTAGGCAG	60.136
98923	AC	2	8	197	TTTGCGCCAAATTACACTCAAAG	59.707	CCTCATTCCGCGTTTCATTCTC	60.716
99093	AG	2	13	199	ACTTGTTGCAATAATTTACCCTCC	58.494	TGAAGTCATGCTGAAGAGTGATTC	59.834
99172	AC	2	7	190	GTGCTCTTCCGATCTCTTGAATAC	60.016	TTAGACCTCCAGCCAGAATTTCC	60.837
99594	AG	6	7	220	CCCAATAAGAATATCCACGTACCC	59.529	TGGTAAATTCGTGGTTATGTCGC	60.384
99603	AT	2	6	199	TTGTCGGGAACTTTCTCACATAC	59.451	AAGTCAGTAATCGATGGCTTCTC	59.076
99839	AG	2	8	163	ATCCGTGATTGGTGAAGCTTATC	59.637	TCTTCCCTCAATGTTGTATGTGC	59.76
99942	AT	2	8	176	TTGTCGGGAACTTTCTCACATAC	59.451	GCAACTAGCGCATTTAAATTGAG	58.131
99976	AG	3	13	171	TCATCCTGTATTCATGGTTCACC	58.995	GAAGCCTCCAAGAATCGCATATC	60.323
99985	AAG	2	7	166	TGACACATACGACCAATGAACTG	59.766	CCCTCAGTTATTGTCCCATTTGG	60.074
100160	AC	5	9	193	GCGATGGGTGTACTTCATTCTTG	60.692	CAATTCAGGGTTAACATTGCTGC	59.829
100198	AG	4	28	209	TGTGTTTCTCTCCCTTTCAACC	59.218	AGTGTAACGATGTTAGGATTGCG	59.892
100307	AAAT	2	5	219	AAACAGTGGGACGTCATTATTCC	59.761	CTTTCCCTACACGACGCTCTTC	61.734
100507	AT	2	10	222	CGATCTCTCCACCATCATTAAGC	59.766	TCTACACTCTTTCCCTACACGAC	60.012
100547	AAT	2	7	254	GATATTGGCGTGACTGGAGTTC	59.885	TCTACACTCTTTCCCTACACGAC	60.012
100604	AT	3	6	234	CGATCTCTCTGCTTACCGGTAC	60.782	CTTCCGATCTCTCCATAACCCTC	60.514
100830	AGAT	5	5	234	GGTCGATTCGCTTGTAACTCAC	60.396	TTTGTCGAAGGAGCATGTAACAG	60.014
100887	AC	2	21	244	CTCTGATTGACTGTTCTCACACC	59.766	GAGTTCAGACGTGTGCTCTTCC	61.927
100932	AGAT	6	13	224	TCCACATAACACAGACTACCTCC	60.01	TGACTATACATGCTGAGTCTCCC	59.884
100990	AC	2	6	210	CGCTATAACCTTCTCTACGCTTG	59.772	TAGCCTCGATACATCAACAGTTG	59.079
101106	AC	2	9	166	GATTTCCTCTGGATGTCTCTTGC	59.888	CGTCTGCCATTCAAATTCAGGG	60.916
101163	AG	7	11	250	TCTACACTCTTTCCCTACACGAC	60.012	GATATTGGCGTGACTGGAGTTC	59.885
101279	AG	2	7	245	TCTACACTCTTTCCCTACACGAC	60.012	TGTGCTCTTCCGATCTCTGAATC	60.948
101310	AG	2	6	261	TCTACACTCTTTCCCTACACGAC	60.012	GATATTGGCGTGACTGGAGTTC	59.885
101444	AG	2	6	240	GGAATTTGCCCTTGATTGAATGG	59.573	CTCTCACGCTTATAAGTTTCCGG	59.954
101475	AT	4	6	246	ACGCTCTTCCGATCTCTAATGTG	61.004	TGTGCTCTTCCGATCTCTGATTC	60.948
101590	AAT	2	5	192	CTGAGATTGTGATTCAGGCCTTC	60.138	CCAGTTCCGAATTGCATTTGAAC	60.077
101601	AC	2	13	168	AAGTTACCAAAGAAGTATGGCCC	59.437	GATATTGGCGTGACTGGAGTTC	59.885
101643	AC	4	8	167	GAGAGTGGTCAAAGGGATGTTAG	59.259	AATTGCGGTTTGAAGAAGTTTGC	60.2
101771	AAG	2	18	281	TCTACACTCTTTCCCTACACGAC	60.012	GATATTGGCGTGACTGGAGTTC	59.885
101792	AG	3	9	204	TCTACACTCTTTCCCTACACGAC	60.012	GTGACTTGAGTTCAGACGTGTG	60.206
101984	AC	2	6	233	ATGGGCAAGGTCCTTTCTTATTC	59.499	TACAGCGAGACCTCTTTGAGATG	60.636
102123	AC	3	6	235	CATTTAACCCACACATGACAGTTG	59.539	GCCTAATTGAAACTTTCTCGCTG	59.342
102619	AC	2	18	231	AACAAACAGGTGTCCAAGGAAAG	60.326	GTGTGCTCTTCCGATCTCTTATC	59.46
102634	AT	4	12	168	CAGGCATTATGAAACAGAACAACG	59.899	GAGTTCAGACGTGTGCTCTTCC	61.927
103053	AC	2	7	220	TGTATATGGCAATCAAACTCCGC	60.2	CTTCCGATCTCTCCGTCAAGTG	61.23
103098	AAT	10	5	253	GACGCTCTTCCGATCTCTGATTG	61.847	GTGCTCTTCCGATCTCTTTACAC	59.892
103195	AT	2	6	193	TTCTGCGAGGAAATTCAAGGAG	59.424	AAGGTGGAAGAGACTTGTCAATC	59.126
103538	AAT	2	5	214	TCTACACTCTTTCCCTACACGAC	60.012	TTTGGATAGGTCTCGAAGTAGCC	60.389
103874	AC	2	7	292	AAGTGATGACCTTTCTGTATGCG	59.827	TTCACATTGAACTCCATCGGAAC	60.013
104009	AC	2	7	218	TACAACACATCTCCAATCGGTAC	59.013	GATATTGGCGTGACTGGAGTTC	59.885
104016	AG	2	6	207	ACTCCAATAGAAACTGACGCTTG	59.765	TTAAACATCTCACCCGCCTCAC	61.381
104095	AAC	2	9	262	TCTACACTCTTTCCCTACACGAC	60.012	GATATTGGCGTGACTGGAGTTC	59.885
104320	AAG	2	5	192	CAACATATGACGCCACAGTGATG	60.994	ACATGACGGAATACAACTTGAGC	60.076
104565	AGAT	2	9	262	TCTACACTCTTTCCCTACACGAC	60.012	GATATTGGCGTGACTGGAGTTC	59.885
104669	AT	2	8	271	TCTACACTCTTTCCCTACACGAC	60.012	GATATTGGCGTGACTGGAGTTC	59.885
104750	AG	2	8	204	TCTACACTCTTTCCCTACACGAC	60.012	AAGACTGCATACGAGATATTGGC	59.452
104777	AG	3	10	199	TCTACACTCTTTCCCTACACGAC	60.012	GCTCTTCCGATCTCTTGAGAAAC	59.892
104957	AC	2	13	337	AAAGTAAATGGAACTGAGGGACC	59.116	CATGTGAAAGGCTGAATTCTTCG	59.341
104981	AAC	2	5	150	ATCTATGTGACAGTGTTTCAGCG	59.829	TTTCATAACGGCGATTACTACGG	59.708
105369	AG	2	9	250	CAGCCGAGATATACATTCTTGCC	60.076	GAAGATGGCATCCGAGATATTGG	59.826
105917	AG	2	15	155	GAGGGTGTCGAATTCCAGAAAC	60.013	CACCATCTACTGCTGCATTCAC	60.4
105927	AC	3	9	168	CTCCGTTGTCTTCTTCTAACGAG	59.588	TGAAACCAACATTCCACATAGTG	58.062
106052	ATC	2	6	169	GACAACCTCAAACGAACATACCC	60.57	GCACATTTCATTGTAAACGAACAC	58.854
106154	AG	2	6	269	TCTACACTCTTTCCCTACACGAC	60.012	GATATTGGCGTGACTGGAGTTC	59.885
106179	AG	4	8	185	TCATTTCAGCAGAGGGAATTACG	59.574	GTTGGATTTCTTGTTTGGCTTACC	59.776
106185	AC	2	6	246	TCTACACTCTTTCCCTACACGAC	60.012	GATATTGGCGTGACTGGAGTTC	59.885
106301	AC	2	15	190	CACTCCAAATTCCCTACTGATTCC	59.891	GTTTATTTCCCATCCCAGACCAG	59.821
106309	AT	2	6	164	AAAGATGCCAGAGAGAATTCCAG	59.25	AGTTCATTTATGCCAACCACCTC	60.011
106426	AGC	2	6	155	TGAAAGCCCACGAACTGACATC	61.89	CTGTTGCTGCTGTTGAACATGTC	61.845
106622	AT	2	7	245	TCTACACTCTTTCCCTACACGAC	60.012	GTGTGCTCTTCCGATCTCTTATG	59.707
106801	AC	2	6	258	ACGACGCTCTTCCGATCTATTC	60.782	GAGTTCAGACGTGTGCTCTTCC	61.927
107111	AC	3	10	283	TCTACACTCTTTCCCTACACGAC	60.012	GATATTGGCGTGACTGGAGTTC	59.885
107149	AC	7	7	175	GGCGTAAAGTGGCGTAAATTAAG	59.408	AACCTCTCGTCTTAGCACACTTG	61.317
107359	AC	2	9	198	AGAGGAAGGCAAGATGAGGTTTC	61.088	GAGGGAGAAGTAGAGGACATGTC	60.137
107492	AC	2	17	163	ATATACACCCATCCCACCATCTC	59.943	TGCTAGCAAAGAAAGAACTGAGAC	60.014
107745	AC	2	15	207	AGGCATTTAATGGAAGCAAGTTC	58.691	TAGGGAGGGCTGACTGTACATTC	61.984
107886	AAT	2	5	258	TCTACACTCTTTCCCTACACGAC	60.012	GTGCTCTTCCGATCTCTCTAAAG	59.149
108010	AC	3	9	174	AGATCTACGCTCTTTCCCTACAC	60.137	CTTCCAATCTCTTAATACGCGGG	60.015
108342	AT	2	7	150	TGTTCGGTGGCAATTAATATTCG	58.592	AATTCCACTTCCACCATAACTCC	59.18
108646	AAG	2	5	158	TGGTCAGATCGGCATGAAATTTG	60.636	GATATGGGCGTGACTGGAGTTC	61.563
108858	AGC	2	5	154	ACTGCGTGATCTTCTGAATGTTC	60.076	TGAAGGATGATGCAGCGATTAAG	59.951
108959	AG	2	9	204	AGGAGAGATGTACAAATTGTCCG	59.007	CTTCCGATCTCTTGACAAGGTTG	60.076
109024	AG	2	10	225	GTACGTAACATCCTCAGCAACTC	59.893	GATATTGGCGTGACTGGAGTTC	59.885
109032	AC	2	6	184	TCAAATGAGACAGAAGAAGGCG	59.428	AAATTGCTAACATGTCCATCGGG	60.388
109095	AT	4	6	254	ATCTCTGCTTGAACTATCCTCCC	60.136	TTCCGATCTCTGTCGTTTGTCAC	61.613
109204	AT	2	6	232	TTCCGATCTCTCAGAAATCCTCC	60.137	GAGTTCAGACGTGTGCTCTTCC	61.927
109381	AC	2	15	220	GAAGTTACCCATTTCGTGCCTTC	60.878	GAGTTCAGACGTGTGCTCTTCC	61.927
109498	AG	2	6	231	TCTACACTCTTTCCCTACACGAC	60.012	GATATTGGCGTGACTGGAGTTC	59.885
109641	ACAG	2	8	153	GTCAATAACACTCTCCAAAGGGC	60.325	TGCATGCATACACACTAACATTTC	59.121
109671	AC	2	11	256	TCTACACTCTTTCCCTACACGAC	60.012	GATATTGGCGTGACTGGAGTTC	59.885
109956	AG	2	8	177	TCTACACTCTTTCCCTACACGAC	60.012	TTGATTGGAGTGATTGACGAAGG	59.763
110025	AG	6	13	272	TCTACACTCTTTCCCTACACGAC	60.012	GAGTTCAGACGTGTGCTCTTCC	61.927
110085	AAT	2	10	206	TCTACACTCTTTCCCTACACGAC	60.012	GTGTGCTCTTCCGATCTCTTTG	60.079
110190	AAT	2	7	261	ATATAGTTCTGGAGTCGGTGAGC	60.2	TGGAAACTGCCTTGATACCTATG	58.995
110236	ACGG	2	6	169	GCTCTTCCGATCTCTACCGTTTG	61.791	TCAGAAATCAAACCTAGAACCTGC	59.77
110259	AG	2	9	258	TCTACACTCTTTCCCTACACGAC	60.012	GATATTGGCGTGACTGGAGTTC	59.885
110267	AAG	2	15	194	ACGACTATGAGTATTTGACACCAC	59.356	ACCATGGTTGCAGTTTATCTTCC	60.011
110366	AG	2	6	171	TCACAGATCGCGGCTTTATTTAG	59.953	GCTCTTCCGATCTCTTATGTGTG	59.707
110454	AG	2	11	178	CTGTGTGTGCATTTCAGGAAGAC	61.061	TTCTTGTGAATATTGGAGCGCAG	60.386
110684	AG	2	6	260	CTAAACACAACGCCGAACAATTC	60.079	GATAATTTATCCCGCGACGTCTG	60.382
110699	AG	2	7	205	TCACCATCTTGCTGTAACATGAC	59.763	TGTAGTGTAGAGCGTTGCAATTC	60.077
110724	AC	4	7	269	TCTACACTCTTTCCCTACACGAC	60.012	GATATTGGCGTGACTGGAGTTC	59.885
110892	AG	2	14	171	TATGTCCTGAGAGTTGTGTCTGC	60.826	CACCACCTCTATTTACACAGGAG	59.007
110987	AG	2	6	260	CGAGATCTACCCTCTTTCCCTAC	59.949	TGCTCTTCCGATCTCTAACTACC	59.886
111061	AAG	2	15	189	CTGAGATACTAGAACATGGCCAC	59.138	CTCTTCCGATCTCTCCTGGTTG	60.662
111109	ACT	2	5	276	TCTACACTCTTTCCCTACACGAC	60.012	GATATTGGCGTGACTGGAGTTC	59.885
111139	AC	2	6	285	TCTACACTCTTTCCCTACACGAC	60.012	GATATTGGCGTGACTGGAGTTC	59.885
111367	AC	2	8	203	CACTGGAATCCACTGTCAATTCC	60.325	ACACTTAGCCACTTTGATGGATG	59.759
111372	AAC	2	7	172	AATCTCAAGGGCAAGCACAATAG	60.074	AGTATTGTTTGTCTCCACTTCCG	59.45
111566	AC	2	10	200	AACATGCACTGAATTCACATTGG	59.201	GCCAGTCTGTGAAGAGCATAATG	60.447
111589	AC	2	9	253	TCTACACTCTTTCCCTACACGAC	60.012	GTGCTCTTCCGATCTCTTTCAAC	60.384
111601	AT	2	6	206	TCTACACTCTTTCCCTACACGAC	60.012	TGCTCTTCCGATCTCTCCAATTC	60.952
111630	AG	2	6	175	CCCATCACAAATACTTCCTTCCC	59.821	TAAACTCCATGGCTTCCGAAATG	60.075
111736	AT	2	13	283	TCTACACTCTTTCCCTACACGAC	60.012	GATATTGGCGTGACTGGAGTTC	59.885
111750	AC	2	7	252	CTCTCAGTAGCAGTGCAGATTTC	59.891	GAGTTCAGACGTGTGCTCTTCC	61.927
111812	ACGG	2	12	233	TCTACACTCTTTCCCTACACGAC	60.012	TTCAGAGGAAAGTGGCAAATCAG	59.948
111915	ACT	2	7	188	TTGTAACCCACCTCGATCCTATG	60.39	CGTACTGAGTCATATGTGTGGATG	59.779
111991	AAG	2	5	269	TCTACACTCTTTCCCTACACGAC	60.012	GAGTTCAGACGTGTGCTCTTCC	61.927
112014	AG	2	6	208	TAACTTCACACACATACCTCTGG	58.623	GCTAAAGGACACAAACCCAGAG	59.947
112104	ACT	2	7	162	CGCTCTTCCGATCTCTCAATTTG	60.505	TGTGCTCTTCCGATCTCTAGTTG	60.636
112184	AC	2	8	231	GACAGACAGGACAAACAACCATG	60.757	GTACATTAAATGCACAGTGGCAC	59.586
112252	AG	2	11	181	TCTACACTCTTTCCCTACACGAC	60.012	GATTAAAGGCTTGTATCGCTTGG	58.905
112265	AAAAC	2	8	191	TAAGGCAGGAGAATCACTTGAAC	59.191	TTAATCATGGGACCTGGGCTAAG	60.649
112311	AAT	2	7	228	CTTCCGATCTCTACGTCGAAATC	59.531	GATATTGGCGTGACTGGAGTTC	59.885
112471	ATC	2	6	225	GATCTACACTCTTTCCCTACCCG	60.451	GATATTGGCGTGACTGGAGTTC	59.885
112797	AC	2	11	172	TCTACACTCTTTCCCTACACGAC	60.012	CTCTTCCGATCTCTATGCCACTG	61.068
112807	AG	10	8	163	TTGTTCTTCCCTCAATGGCAAC	60.141	GTGGCTTTCTATTTGCATCTGTG	59.336
112851	AAC	2	7	284	CCCAGAATGCCTCATACACATG	59.881	TTCCCTTTCATTTCCTTGCTTCC	60.2
112936	AC	2	10	240	CGAGATCTACCCTCTTTCCCTAC	59.949	TTAAACCTGAGATTGAGCACAGC	60.013
112962	AC	3	6	238	TCTACACTCTTTCCCTACACGAC	60.012	GATATTGGCGTGACTGGAGTTC	59.885
113339	AG	2	7	260	TCTACACTCTTTCCCTACACGAC	60.012	GATATTGGCGTGACTGGAGTTC	59.885
113359	AC	2	6	281	TCTACACTCTTTCCCTACACGAC	60.012	GATATTGGCGTGACTGGAGTTC	59.885
113565	AT	2	6	261	TCTACACTCTTTCCCTACACGAC	60.012	GTGTGCTCTTCCGATCTCTTTAC	59.892
113589	AG	3	25	155	GTATGAGGCTGACAATTCTCCTG	59.638	TGGCTATGATTTCCTTTCCTGATG	59.645
113685	AC	2	20	231	AATGAATCCCTCCAGTTTGCTTC	60.01	GTGCTCTTCCGATCTCTCCTAG	60.207
113776	AC	2	8	247	TCTACACTCTTTCCCTACACGAC	60.012	GCTCTTCCGATCTCTCAAATCAC	59.953
113828	AG	3	15	178	GAAGCCTCCAAGAATCGCATATC	60.323	CGATCTCTTGTTGCTTCATCCTG	60.446
114181	AC	6	8	180	GATATTGGCGTGACTGGAGTTC	59.885	TCTACACTCTTTCCCTACACGAC	60.012
114407	AG	2	9	207	TCTTCCGATCTCTGCTGAAGTTC	60.885	TCTACACTCTTTCCCTACACGAC	60.012
114470	AG	2	8	203	GCAGCAACTTCTTGGACTTTAAG	59.213	AACATGGCGAGTTAATGGATCTC	59.637
114704	AG	2	6	150	TATAAACAATCGTCGCTGCAGTC	60.2	GTTGACAGAGACATCGACAATTG	58.795
114897	AG	2	19	197	ATGCAATGCTCTGACATGTACTC	59.888	CGCCACATAAGCTGCCATATATG	60.693
114953	AAC	2	6	172	TACATTTCCACCCAAACCAGTAG	59.119	TTCAACTGCAAGGCTTCCAGAG	61.841
114954	AC	4	6	165	GACTATGACGGGTAGAAGAAGCC	61.007	CGAGATCTACCCTCTTTCCCTAC	59.949
115014	AG	2	12	251	ATATATTGGCGTGACTGGAGTTC	59.134	CGAGATCTACCCTCTTTCCCTAC	59.949
115193	AG	2	19	275	GAGTTCAGACGTGTGCTCTTCC	61.927	AGATCTACACCCTTTCCCTACAC	59.752
115627	AG	2	8	200	TTTACGATCTTCCGCGAACTTTG	60.626	TGCATAATATTGATTGTCGATGGC	58.821
115816	AT	3	6	198	TTCATGTGACTAAAGATGAACGAC	58.052	TTGCTGACACGCTATTTGAATTG	59.277
115902	AG	2	8	154	ATCTCATTCTCTCCCACATACCC	59.88	TGGAAAGAAGAAATATATGAGCGC	58.218
116153	AG	4	9	227	ATATAGCGCTGTGTCATCTTGTG	59.704	TCTACACTCTTACCCTACACGAC	59.51
116244	AC	2	6	150	TATGCACTTGTCACTTGCAACTG	60.756	AACTTCGATCCCACTTCTGAATG	59.51
116258	AG	5	7	159	CTTCCTGAGTACACGAAGGTTTC	59.768	GTGAGACATTGCAGTACAGGAAG	60.076
116693	AG	3	7	180	AATCCACCGGCAGAAGTCAAAG	61.904	TTGGAACCGACGAGATAGACAC	60.594
116699	AT	2	8	225	TTCACTTCCAATGTCAACTACTTG	58.148	TGCTCCGAATATCACCAAACTTC	59.826
116700	AG	3	14	197	GAACCATCATCAGAGGCTCAATG	60.2	CTCTTCCGATCTCTAAGCACATG	59.459
116908	AAG	2	6	171	GATATTGGCGTGACTGGAGTTC	59.885	CTACTTCTAGTTGTCGGATCGGC	61.303
116927	AC	2	11	165	AGTATGGCTGCATGGAGAAATG	59.549	TGTGTGTGAGATCCTTGAACAAC	59.888
117171	AC	2	14	220	ATTGAAATTCAGCCTTCGGTCTC	60.075	TGTGACAGGGACATTGTATAGTG	58.686
117536	AC	2	21	183	CGCTCTTCCGATCTCTGTTATTG	60.016	GATATTGGCGTGACTGGAGTTC	59.885
117541	AG	2	7	252	TCTACACTCTTTCCCTACACGAC	60.012	GATATTGGCGTGACTGGAGTTC	59.885
117543	AG	2	16	260	TCTACACTCTTTCCCTACACGAC	60.012	GATATTGGCGTGACTGGAGTTC	59.885
117841	AT	2	6	325	ATGCGATGACCACGTAGAAATTC	60.2	GAGACTCAAGCGTTCAAGGTCTC	61.915
117968	CG	2	6	234	TCTACACTCTTTCCCTACACGAC	60.012	GATATTGGCGTGACTGGAGTTC	59.885
118010	AAC	2	7	203	CGTGTGCTTGAGTGACTGATTC	60.587	GTGCTCTTCCGATCTCTAAACAC	59.892
118116	AG	2	6	153	GAACTCCAATGAAGTCAGGCATC	60.386	TAGATGCCCTCGAGACTTTCTTG	60.639
118151	AAT	2	5	193	TTCGGTTTATTTCTTTCACCACG	58.656	ATACGTGCACAACAACTCCTATG	59.828
118191	AGAT	2	10	232	CGAGATCTACCCTCTTTCCCTAC	59.949	GTGCTCTTCCGATCTCTGTTTG	60.079
118194	AG	2	6	163	AAATTTGTGTTGCTCTGTGATGC	59.705	CTCTTCCGATCTCCTATGCAAAC	59.704
118329	AC	3	8	178	GGTAATCCTCTCTAGCCACCTTC	60.453	GGGAACTTGCTTAATTAGGCTTTC	59.115
118329	AC	3	8	162	GGTAATCCTCTCTAGCCACCTTC	60.453	AGGCTTTCAACATCATACTCCTG	59.252
118351	AT	2	6	208	TCTACACTCTTTCCCTACACGAC	60.012	GTGGGTTTGAACGATGATGAATC	59.091
118403	AG	2	7	267	CTTTGAGAGACACTTTCCCGGG	61.636	CTGCCTGTAATCCAAACTGTCTG	60.324
118407	AG	2	6	335	CAATCCAAACATTCTGCGAGTTC	59.588	TTCAATTTAACGCCAAACTCTCG	58.972
118618	AG	2	9	153	TCTACACTCTTTCCCTACACGAC	60.012	GGCTTCCTTCCACAATCAATCTC	60.387
118620	AC	2	7	194	CACAGATATGGAGAAAGCAGTCC	59.638	ATGGTTCTGGGATTGCTAGTTTG	59.757
118682	AG	2	9	200	TCTACACTCTTTCCCTACACGAC	60.012	GTGTGCTCTTCCGATCTCTATTG	59.707
118702	AGAT	15	6	221	TCACCAACGCTAAGACGACTAC	60.847	TGGACCATCGTAATCTAAGAGCC	60.452
118760	AG	2	7	186	TCTACACTCTTTCCCTACACGAC	60.012	GTGTGCTCTTCCGATCTCTATTG	59.707
118870	ACT	2	6	181	GTGGGCTGCTCGTATAAGATTC	59.692	AGAAAGGAAAGCGAATTGGAAAC	58.89
118888	AT	2	11	254	AGAATCAAGATAGAAACGCTCGG	59.394	CTTGGATGAGGGAGATTTCAAGC	60.137
118973	AAG	2	5	272	TCTACACTCTTTCCCTACACGAC	60.012	GAGTTCAGACGTGTGCTCTTCC	61.927
118977	AG	2	6	190	TCTACACTCTTTCCCTACACGAC	60.012	GATCTCTCGTGTGTCTGGGTAAC	61.187
119022	AG	2	9	228	TCTACACTCTTTCCCTACACGAC	60.012	TCTTCCGATCTCTAAACCCAGAC	60.074
119068	AGC	2	5	241	TCTACACTCTTTCCCTACACGAC	60.012	CTCTTCCGATCTCTCCATCCAC	60.468
119162	AC	2	6	169	TCCTCTCTAACCACCTTCTAGAG	58.663	GGGAACTTGCTTAATTAGGCTTTC	59.115
119162	AC	2	6	158	GGTAATCCTCTCTAACCACCTTC	58.493	AGGCTTTCAACATCATACTCCTG	59.252
119218	AC	2	8	186	TGGGAGAGAATATGGTACGAAGG	59.883	CGAGGGTGAAATTTCCTATGACG	60.2
119248	AG	2	10	269	TCTACACTCTTTCCCTACACGAC	60.012	GATATTGGCGTGACTGGAGTTC	59.885
119265	AAG	2	22	282	AAAGAACTCCTGGCTACTAGGTC	60.009	ACATACTTCTGTCACTGTTGCTG	59.702
119384	AG	2	9	215	TCTACACTCTTTCCCTACACGAC	60.012	GATATTGGCGTGACTGGAGTTC	59.885
119438	AG	26	11	220	TAGGAAACATGAAATGCAAGCAC	58.953	GTAAGGTGTTGTATGCGGTTTAAC	59.369
119612	AC	2	8	174	CGTCTCCTCGTAGCAATATCCTG	61.122	TGGAGTATTTGTGCGATTTCTTC	58.212
119660	AAG	2	5	161	TCTACACTCTTTCCCTACACGAC	60.012	TCAGGCTATATGGATCCAGAAGG	59.687
119720	AG	2	9	272	TACCTATGCCTACCTATACCTGC	59.176	CCCGTTGAATATACTTGTACCCG	59.705
119725	AG	2	9	217	CTATATTGGCTGTGTGGATGTCG	60.014	CTTTCTGCACAAACTCCTCTGC	60.784
119736	AT	2	10	159	TCTACACTCTTTCCCTACACGAC	60.012	TACATTGTTGCAGAGAACGACAG	60.015
120002	AGAT	2	5	245	GGTCGATTCGCTTGTAACTCAC	60.396	TGTTTCACTTCAACGAGAGGAAC	59.89
120051	AG	2	12	235	TCTACACTCTTTCCCTACACGAC	60.012	TGTGGTTGTCATTAATCATCCAAC	58.504
120123	AG	2	9	195	CAGCAGAGGATCCTAGAGAGATG	60.011	GATATTGGCGTGACTGGAGTTC	59.885
120229	AC	2	6	174	GGTAATCCTCTCTAGCCACCTTC	60.453	GGGAACTTGCTTAATTAGGCTTTC	59.115
120229	AC	2	6	158	GGTAATCCTCTCTAGCCACCTTC	60.453	AGGCTTTCAACATCATACTCCTG	59.252
120481	AG	2	6	156	AATCGTTCGTGTCCTCTTGAATG	60.076	TCGGAATATTCGTGATGGAAATGG	60.014
120552	AG	2	11	225	TCTACACTCTTTCCCTACACGAC	60.012	GTGCTCTTCCGATCTCTAAAGTG	59.645
120606	AAT	2	7	207	CTTCCGATCTCTTACGATGTCAC	59.465	TTTCAAATGCGATCGACTTAAGC	59.099
120832	AG	2	6	157	GTGAGACATTGCAGTACAGGAAG	60.076	CTTCCTGAGTACACGAAGGTTTC	59.768
120915	AC	2	10	195	CTTCCGATCTCTAATGCTTCGTC	59.771	CTTCCGATCTCTTAAACTCACGC	60.199
120978	AG	3	6	221	AAAGAACATTCAGCGATTTACCG	58.783	GTGTGCTCTTCCGATCTCTATTC	59.46
121057	AAT	2	6	246	TCCTTGAACCATGTGAACCAATC	59.948	CACCACTAAATGTCCTGTGTCTG	60.013
121066	AC	2	6	204	TCACACTTCCAAATTGAGGCATG	60.513	TTGTGACCTAATCCTTAATGCATG	58.074
121071	AG	2	18	230	ACTGTGTCGATTGGGAATTCATG	60.075	AAGCGATCTTCAATACCAAGGTG	59.825
121160	AC	2	6	174	GTAATCCTCTCTAGCCACCCTC	59.877	TCTGGGAACTTGCTTAATTAGGC	59.504
121230	AG	3	7	151	CTTATCTCGATTCATGGTGCGG	60.015	CACCTGAACACTTTGAACACCC	60.66
121438	AAT	2	5	239	TGCTCCATTAAACTTTGAGGACG	60.013	CTTCATCAGGTGTATCTCTGTAGG	58.686
121452	AC	2	6	208	CGAGATCTACCCTCTTTCCCTAC	59.949	GATATTGGCGTGACTGGAGTTC	59.885
121807	AG	4	10	194	AATCTACCCTCTTTCCCTACACG	60.073	TCGCGTCCCAGAAATAAACTAAG	59.58
121808	AG	2	7	271	TCTACACTCTTTCCCTACACGAC	60.012	GATATTGGCGTGACTGGAGTTC	59.885
121855	AC	2	19	170	TAAATGCGCACACAAATGATTCC	59.583	TGCATTTCTACAGTTGTGGGTAC	59.698
121871	AG	2	6	242	CATCATCTGTCCAATCCTTGCC	60.142	ATCACGCAGAAATGTCACATAGG	59.889
121914	AAT	2	6	236	ACGCTCTTCCGATCTCTTTATTG	59.394	GATATTGGCGTGACTGGAGTTC	59.885
121996	AG	2	6	159	TCTTCCGATCTCTCCGTACATAG	59.449	AGGTCATGATTTGGGCAATTGTG	60.83
122013	AC	2	7	160	GGTAATCCTCTCTAGCCACCTTC	60.453	AGGCTTTCAACATCATACTCCTG	59.252
122062	AT	2	13	239	TCTACACTCTTTCCCTACACGAC	60.012	TTCCGATCTCTGATTTAAACCCG	59.325
122063	AT	2	9	174	TCTACACTCTTTCCCTACACGAC	60.012	ATTCTGATTTGCAACCTTTCTGC	59.201
122447	AG	2	16	214	TATAAGCGAATAGGGTGGACATG	58.623	GAGTTCAGACGTGTGCTCTTCC	61.927
122519	AC	2	6	204	TCTACACTCTTTCCCTACACGAC	60.012	CCACAGTGAAACATGTCGTCTAG	60.077
122543	AG	2	8	263	TACACTCTTTCCCTACACGACG	60.271	GATATTGGCGTGACTGGAGTTC	59.885
122619	AG	2	9	158	TGCTGCTATTAAATCCAAGAGTCG	59.954	GATATTGGCGTGACTGGAGTTC	59.885
122686	AC	2	6	174	GGTAATCCTCTCTAGCCACCTTC	60.453	GGGAACTTGCTTAATTAGGCTTTC	59.115
122686	AC	2	6	158	GGTAATCCTCTCTAGCCACCTTC	60.453	AGGCTTTCAACATCATACTCCTG	59.252
122727	AGAT	2	18	197	TCTACACTCTTTCCCTACACGAC	60.012	GAGTTCAGACGTGTGCTCTTCC	61.927
122967	AG	2	6	225	TCTACACTCTTTCCCTACACGAC	60.012	GATATTGGCGTGACTGGAGTTC	59.885
122969	AC	2	8	162	GGTAATCCTCTCTAGCCACCTTC	60.453	AGGCTTTCAACATCATACTCCTG	59.252
123027	AC	2	8	176	GGTAATCCTCTCTAGCCACCTTC	60.453	GGGAACTTGCTTAATTAGGCTTTC	59.115
123027	AC	2	8	160	GGTAATCCTCTCTAGCCACCTTC	60.453	AGGCTTTCAACATCATACTCCTG	59.252
123108	AG	2	6	208	TCTACACTCTTTCCCTACACGAC	60.012	TCTGTCACAATCTGTCACCTTCC	61.018
123458	AC	2	6	209	ACATGAAACCACAGGAAGAACAG	59.886	CTCCAGAAACAGAGAGATGCTTC	59.578
123785	AT	2	9	228	AAACAGAATAAGACCTTGGGCAG	59.694	CGCTTCACTTTCTTATGCTCTTG	59.101
123812	AGC	2	5	268	AAAGTGCCGAAGAGATTGATTCC	60.075	GGAGCACAGAAGAATGATTCCAG	60.138
124036	AG	2	13	161	TCTTAGTTAAATTCTGGGACGCG	59.58	GTCCCAGAAATTACCTTAGTGCG	60.138
124115	AGAT	2	9	350	TCCTCAGAAACATTCCTTCTCTG	58.616	GAGGTAAACACTGGCTCTGAAAC	60.262
124138	AG	4	12	161	GTGAGACATTGCAGTACAGGAAG	60.076	CTTCCTGAGTACACGAAGGTTTC	59.768
124159	AG	2	9	205	TCTACACTCTTTCCCTACACGAC	60.012	GATATTGGCGTGACTGGAGTTC	59.885
124282	AAT	2	5	166	TCTTTCCCTCTTTCAATTTGGGC	60.2	ATAAACGCATGGAGGGATTCTTC	59.633
124323	AAAG	2	10	276	TTCAAGCCCACACTTCTCTAGAG	60.516	GGATTCCGCTAATTAGATGGCAG	60.076
124418	AG	2	15	166	GAAGCCTCCAAGAATCGCATATC	60.323	GCTTCATCCTGTATTCATGGTCC	59.95
124450	AC	2	6	197	TCTACACTCTTTCCCTACACGAC	60.012	CTCAGACGATTCGAACCACTTTG	60.625
124485	AC	2	10	223	CGAGATCTACCCTCTTTCCCTAC	59.949	GATATTGGCGTGACTGGAGTTC	59.885
124566	AC	2	15	181	ACAAATGTTCAGATCCTGCTTCC	60.011	CTGCAGATAAATATGTCGCTATCG	58.494
124588	AC	2	9	227	GTAATCTCAACCACTCGTCATGC	60.444	ATGTGATTGATGTTCCAGAGAGC	59.572
124590	AG	2	8	151	AAACCAATTTCACCGCCTTGAG	60.728	GATATTGGCGTGACTGGAGTTC	59.885
124632	AG	2	6	236	TCTACACTCTTTCCCTACACGAC	60.012	TCTTCTGAGAGATTGACGACGTC	60.63
124794	AC	2	6	179	TCCGCTACAGTCTTCCCTATATG	59.694	CTCTTAGCCCATAAACAGTGAGG	59.321
124802	AG	2	12	190	TCTACACTCTTTCCCTACACGAC	60.012	TCAGTGTTCTACGTCCTTCTAGC	60.324
124831	AT	2	9	153	GCTCTTCCGATCTCTTTGAAGTC	59.892	AATGTTGCCTTCCTGACAAACAC	60.95
124985	AG	2	10	219	TCTACACTCTTTCCCTACACGAC	60.012	GATATTGGCGTGACTGGAGTTC	59.885
125010	AC	2	8	180	GGTAATCCTCTCTAGCCACCTTC	60.453	GGGAACTTGCTTAATTAGGCTTTC	59.115
125010	AC	2	8	164	GGTAATCCTCTCTAGCCACCTTC	60.453	AGGCTTTCAACATCATACTCCTG	59.252
125032	AGAT	2	5	233	TCTACACTCTTTCCCTACACGAC	60.012	GATATTGGCGTGACTGGAGTTC	59.885
125117	AT	2	6	189	CACCATAAATTGCAACTGAACACC	60.075	GGGTAGTCTCTGGGATATCTCTC	59.182
125158	AG	2	9	210	TCTACACTCTTTCCCTACACGAC	60.012	GATATTGGCGTGACTGGAGTTC	59.885
125192	AC	2	6	215	ATTGCTTGTATTTGGCGATCTCC	60.449	TGCTATTCTACCTAACGTAACCTG	58.628
125236	AAAG	2	13	153	TCTACACTCTTTCCCTACACGAC	60.012	ACAGTTGTGGTGGTGTCAAATTC	60.637
125381	AGAT	2	14	256	TCTACACTCTTTCCCTACACGAC	60.012	CGTGTGCTCTTCCGATCTCTATG	61.603
125421	AG	2	6	290	AAGTTCTTTGTCTGAAACCGCAC	60.94	TGCCTTCCTCCGAGACAATATTG	61.205
125454	AC	2	8	176	GGTAATCCTCTCTAGCCACCTTC	60.453	GGGAACTTGCTTAATTAGGCTTTC	59.115
125514	AG	12	8	245	TCTTGCGGAGTATCAGAACTGG	60.599	TAGGAAACATGAAATGCAAGCAC	58.953
125516	AC	2	6	172	GGGAACTTGCTTAATTAGGCTTTC	59.115	GGTAATCCTCTCTAGCCACCTTC	60.453
125516	AC	2	6	156	AGGCTTTCAACATCATACTCCTG	59.252	GGTAATCCTCTCTAGCCACCTTC	60.453
125759	AG	2	6	172	ACTTTCATTAGTCGCGTCTCAG	59.245	GATCATCAAAGAGACGGATGTGG	59.952
125789	AG	2	8	232	CTCTTCCGATCTCTCTGCTTACC	60.758	CTACACTCTTTCCCTACACGACG	61.179
125792	AC	2	8	206	ATCTTATTGGACACAGTTTCGGG	59.508	ATTCTTGACCGATCCTCACAATG	59.573
126140	AG	4	7	230	GTAAGGTGTTGTATGCGGTTTAAC	59.369	TAGGAAACATGAAATGCAAGCAC	58.953
126309	AAC	2	5	159	ACACCAGATTTCGGTCAAGAATG	60.013	AAATGTCTCAAGTGATCCGGAG	58.897
126802	AG	3	11	159	TTCATAAACGTTTCCTGACATCG	58.227	TAAGCACAATTTCTAGGCCACAC	60.012
126937	AAAT	2	6	255	GATATTGGCGTGACTGGAGTTC	59.885	TCTACACTCTTTCCCTACACGAC	60.012
[truncated: 281 more rows]
