# Supplementary material for: Genetic differentiation over a small spatial scale of the sand fly Lutzomyia vexator (Diptera: Psychodidae)
Source: Parasit Vectors. 2016 Oct 18;9:550. doi: 10.1186/s13071-016-1826-5 (PMC5070220; doi:10.1186/s13071-016-1826-5)
Supplement: Additional file 3: Dataset S1. — FASTA files for sequences recovered during search for microsatellite markers in the genome of Lutzomyia vexator. Contig number, the number of times the Contig was recovered, the length of the Contig and sequence are given. (TXT 44429 kb) [file 13071_2016_1826_MOESM3_ESM.txt]

Additional File 3: Dataset S1.  FASTA files for sequences recovered during search for 
microsatellite markers in the genome of Lutzomyia vexator.  Contig number,
the number of times the Contig was recovered, the length of the Contig,
and sequence are given.


>Contig1 865 reads, 383 bases
GCTCGTGCCATTGCTACCGGACACACACGCTACGGAAATGCAGGGAGAACAATTGGTTGAACGGTAATAAATGCAATTT
TAACGGAAATCCCGCCGTGAGATGCTTGACAGATCGCAGAACACGCCACAAATGTATCACACACAGAGCACAGCCACTT
TGCCGGTCGGAAAGAGACTGGCCAGAGAGAAGCGACATCGAAAAGTCCAACCTCCCCTCCACACAAGAAGAGCCGAAGA
GAGAGAGAGAGAGAGAGAGAGAGAGAGAGAAATGGGAATCGAAGACTCAAATCGAAGGGGTATTAATTGAGATATTGAA
AGACAACTTTTGATTTAACAAAATTCATATAAAAAATAGAAGACAAAGAAAACTCTTGCAGGATAGC
>Contig2 743 reads, 514 bases
CTGCATGCGCATTTAAATTTAAATTAATAAAATTTGAATATGAAACTTAAACTTCTCAATAGTTTTTGACAAAGATCAA
TTCTGTGTATTTTTTTAGCGAAATTTGAAAATTTCTGCAAATAAAATCAACTTTTGTATAGAGGTTGCGTMTAAAAAAA
AGTGGGAGCTAGTGGAGATCATGTAAGGTCAAAACAAAGAATCCTTACAAATCCATTGGTATATTGGAATCTGTTACCC
TCTTCGTTTCGTAAATTAAATGTACGAAATTGTGAAAAAATGGTGACTTTTGTATGGAGGCTACATGAAAGAGGAGGTT
GGAGGTGGTAGGGTGGTGGAGGTGGTAGGGTGGTTGAGGTGGTAGGGTGGTGGAGGTGGTAGGGTGGTGGAGGTGGTAG
GGTGGTGGAGGTGGTAGGCTACGATGCTTCAAAATATCCATTAGTACGTTGGAACCCGATATCTCCATTTGTAGAAGGT
AATATATGAAAAATTAACAAAAAAGTGACTTGTATGGGAG
>Contig3 507 reads, 267 bases
CTCTTCCGATCTCTCGCATGAGGGGGCGGCTCACTGTCTCCCTTCGCGCAGCACACACTCCCCGCACACACGGTGGGGC
CCCGTCCGGAGCACACAGCACCAATCCTCAGATGTCCTCAGCGGGCTCCCACTTCGCAAGGAGAGCAGAGAAAAACTAA
AAGAAAACGTTCTCCAAGAGGATCCTTTTTTGGGGCAAAATCCAACACACACACACACACCACACAGGAGATTCCTTCA
CTTCCGTTGGTAGAGATCGGAAGAGCACAC
>Contig4 1212 reads, 523 bases
CTCTGAGACGCGCCCAACGAGAGTAGGAAAGTAAGATAGAGAGAAAGAAAGGAAGTTGAGAAGAAAGCATCGAAGAAAT
GACCGAAGTTGGCAACGCTCTTAGCTCAGCTCTGAGACGCGCCCAATGAAAGTCAAAAGAAGAAGAGAAGAAAAGGAGA
GAGAGAGAATGAAAGGAAGTGAAGATCATCGAAGAGACCGAAGTTGGCAACGTTCTTAGTTCAGTTCTGAGACGCGTCC
AATGAAAGTCAAAAGAAGAAGAGAAGAAAGGGAGAGAGAGTGAAAGGAAGTTGAGATCATTGAAGAGACCGAAGTTGGC
AACGCTCTTAGTTCAGTTCTGAGACGCGTCCAATGAAAGTCAAAAGAGGAAGAGAAGAGAGAAAGAAGAGAGGAAGGAG
AAAGAGAAGTAGAGAGAAAGAAATGAGAAAAGGAGAAAGTAGAGAGAGAGAGAGAGAAATGAGAGGGGAGGGAAAATAC
TAATTGGGATGGAAGTTACATCGTCAGAACGAAGAAAGTTGACAATAAG
>Contig5 581 reads, 390 bases
CTTCTCTGGGCTGTTTGGCGGTCATGGCGGCGCTCAGAGTTTGCATGCATGTGGATGCGCACCCACATGGTTCGAAAGA
AAAATTTCTTTCGAACCGGGTGTCGCTAATCCCATGTTTATGCTTATCGTTATAGGTAACAACATTCACGCACACACAC
TCACGCCCATTTACCCAACATGCACACACATTCATGCAATTTATGTTTATCCTCCAAAAGGTAAATACATTCACGCACG
CACACACACTTCCATCCATGCAACATACACGCAATCATTCACACAATTTATGTTTTCCTCCAAAAGGTAAGCCAATGCT
TTTCCACTTAGCATAGCAAAATTCTCTATCGGGAAAGGACATCGGCCACCCTGATATGGAGAACAGCAGAACAG
>Contig6 6 reads, 234 bases
CTAGTGGAGATCATGTAAGGTCAAAACAAAGAATCCTTACAAATCCATTGGTATATTGGAATCTGTTACCCTCTTCGTT
TCGTAAATTAAATGTACGAAATTGTGAAAAAATGGTGACTTTTGTATGGAGGCTACATGAAAGAGGAGGTTGGAGGTGG
TAGGGTGGTGGAGGTGGTAGGGTGGTTGAGGTGGTAGGGTGGTGGAGGGGGGAGGGGGGTGGAGGTGGTAGGGGGG
>Contig7 216 reads, 331 bases
CTAGTGGAGATCATGTAAGGTCAAAACAAAGAATCCTTACAAATCCATTGGTATATTGGAATCTGTTACCCTCTTCGTT
TCGTAAATTAAATGTACGAAATTGTGAAAAAATGGTGACTTTTGTATGGAGGCTACATGAAAGAGGAGGTTGGAGGTGG
TAGGGTGGTGGAGGTGGTAGGGTGGTTGAGGTGGTAGGGTGGTGGAGGTGGTAGGGTGGTGGAGGTGGTAGGCTACGAT
GCTTCAAAATATCCATTAGTACGTTGGAACCCGATATCTCCATTTGTAGAAGGTAATATATGAAAAATTAACAAAAAAG
TGACTTGTATGGGAG
>Contig8 500 reads, 441 bases
CTTTTTGGAGAAAAAGACGGAGAGTTTTTTCGTCGTGCGGAGAAAAAGTTTTCTCCGGCAAAAGGGAAAACAACTTCCT
GACGGGCGTGGGTAGAAAAAAACGGACGACTTACCTCGTCTGCTGCATTGCTGGAGTAGCTCATCCTCTTGACTTTTCT
GAACGTGTCATCGTCAACGGCTTCCTTGAGCGCTCGCTCCAGAACAGTTCCGAGTTTCTTATTTGTCGGCTCTGCCATT
TCTTCGTACGTTGGATTTCTTTCAGCCGCATTTTTCCGCCGAATTGTCGAACGATTTGTTTTTCTCACTGTACGTATAT
CAGTCTCCCAGAATCTACCCCGCAGAAAAATCATCCCCAAAAGAGAGAGAGAGAGAGAGAGAGAAGTTTAGCATTAAAA
CATGTGGGTGGGATTGTACGAGAGCATCAAATTGACTATTTTAGAG
>Contig9 55 reads, 319 bases
CTCATCCTCTTGACTTTTCTGAACGTGTCATCGTCAACGGCTTCCTTGAGCGCTCGCTCCAGAACAGTTCCGAGTTTCT
TATTTGTCGGCTCTGCCATTTCTTCGTACGTTGGATTTCTTTCAGCCGCATTTTTCCGCCGAATTGTCGAACGATTTGT
TTTTCTCACTGTACGTATATCAGTCTCCCAGAATCTACCCCGCAGAAAAATCATCCCCAAAAGAGAGAGAGAGAGAGAG
AGAGAGAGAGAGAGAGAGAGAAGTTTAGCATTAAAACATGTGGGTGGGATTGTACGAGAGCATCAAATTGACTATTTTA
GAG
>Contig10 255 reads, 252 bases
CTCAACTTTTGAATTCAGAATTATTCATCAGCACCGAGATTAGAGGAAAACGGAAGAACCCATGCAACAAAATCCTCGC
GTGATATTTTATTGGTGAAGAGGAAAAATGGTTTTTCTCCTGAGACTCACTTCCGCTTAGATTCATTCTCGTGGGAAAT
TCGCTTCCTGCAAAAAAAATGCATCCGGAAAATGCACAACCCTTTGTGAATTTTCACCCCTGATGCGGTCCCACAAAGA
AAGTGGTCCGATAGC
>Contig11 865 reads, 495 bases
CTGAATGTGCCACACCGTCGTATTTTATATCCAATTACCAGTGCWCAATTGACAACTTTTCCAAAAGGGTTGGTTGTTG
GTTGCACGGGTGTTGGAATGCGGTCTGTGAGGGGTTTGGGTACTTATACAAAAAGTCGGAGAAGCTCACACTTTTGGTG
TCTGTGGAGTTGCTTTTTTGCTGCGCTTCTTGCTGTGAGAATCAATTCCAATTACTCTAGAGTCTTGCATGTTCTTTCC
CCTCCTGGCCCACATTTTACTCGCCCCAAACACAGTGCAGATGCACGACTGTCGGCATTTTGGTGCGCACGCTCGCATA
CCATGAGTTAAGGGGTAAGAATCACCTCCAGGAGGGGTGATAGCGCATCCAAAGGGGACCTTAGAATGAATGTGTGTGT
GTGTGTGTGTAGGCAAAAGCATATTTTTCTAATTGCAATCGAGTCGGTTAATTTAGTTGACTCGCAACCACGGTAGAAA
GCGCCCAGAACTCCAGGACAG
>Contig12 417 reads, 306 bases
AGACGGCATACGAGATATTGGCGTGACTGGAGTTCAGACGTGTGCTCTTCCGATCTCTTGGGGGTTGGTTATTTATAGT
TGCACCGCTGTTGTGTGTGTGTGTGTGTGCTATAAATGAACGGAAGGAAGTGGAGAATCATGATTAATTATTGGAATGT
CCGATAAAAACAGCATACACTGGGGTTGAACTACACGGTGTGTTTTACCCCCAAAGTGAGGAGTTTCATCTCGATTTTC
ACGCCCCAAACCAGAGAGATCGGAAGAGCGTCGTGTAGGGAAAGAGTGTAGATCTCGGTGGTCGCCGTA
>Contig13 3 reads, 229 bases
CTAGTGGAGATCATGTAAGGTCAAAACAAAGAATCCTTACAAATCCATTGGTATATTGGAATCTGTTACCCTCTTCGTT
TCGTAAATTAAATGTACGAAATTGTGAAAAAATGGTGACTTTTGTATGGAGGCTACATGAAAGAGGAGGTTGGAGGTGG
TAGGGTGGTGGAGGTGGTAGGGTGGTTGAGGTGGTAGGGGGGGGGGGTGGCTGGGTGGGTGAGGGGGTAGG
>Contig14 1142 reads, 396 bases
CTCCCCCATGTCAAACTACTTGCGAAGAATACGGAAAAGCTTGCAATATCAAACCATCGGCATCGCTTTGTCCACAAGG
ATGCTACTGCAAAAATGGATATGCGCGACATCCTGTCTCCAGTCAATGTATTCACGTCAAAAGCTGCCCATCTATTGAG
TATGTTCCCCAGAAACCCCCACCAACAACCACAACAAGCACCACAACGACAACCACCACCACCACAACAACAGAAAAGC
CTGAAACTTGTGGAAGGTACGAGGAATTCCTGCATTGCGGGCCATCTTGTCAAATTCACTGTTCAAATTTGGGACAAGA
TTGTCCAAGTTATAAAGGAAAATGCACTAGTGGATGCTACTGCAAAGAGATCGGAAGAGCACACGTCTGAACTCCAGTC
A
>Contig15 18 reads, 335 bases
CTCGTTGCGGCGCTCGGAGTGCATGCATGTGGAGACGCACCCCACATGGTTCGAAAGAAAAATTTCTTTCGAACCGGGT
GTCGCTAATCCCATGTTTATGCTTATCGTTATAGGTAACAACATTCACGCACACACACTCACGCCCATTTACCCAACAT
GCACACACATTCATGCAATTTATGTTTATCCTCCAAAAGGTAAATACATTCACGCACGCACACACACTTCCATCCATGC
AACATACACGCAATCATTCATACAATTTATGTTTTATCCAAAAGGTAAGCCAATGCTTTTCCATCTGGTCCGTTCGAGT
TTTGTGAAGACAGGAAGAG
>Contig16 629 reads, 367 bases
CTGCTGTAGCTTGGTTGGACATGGACTACAACTGTCTTGCCACCATATCCACCGCCATAGCCTCCTCCGTAACCTCCTC
CGTAGCCGCTGTATCCAGATCCCCAGCCGTTTCCGTAGCCACCACCGTTCCAGCCACCACCGCCGTAGCCACCACTGTT
CCAGCCACCACCGCCGTAGCCACCACCACCGTAGCCACCTCCGTAACCACCACCATATCCACCACTGAAAAGAGAAAAG
ACGAAAATTAGTAGTGTTTTGTATGATACTATTTTTGGTTACCTACCCTTTTTGACTAAAATCAATCAAATCGGCACTA
ATTAATAAATATGTTAAAAAATGTATGAGTTATGTTTAAGAACTGAACTAG
>Contig17 46 reads, 377 bases
CTCGTGCCATTGCTACCGGACACACACGCTACGGAAATGCAGGGAGAACAATTGGTTGAACGGTAATAAATGCAATTTT
AACGGAAATCCCGCCGTGAGATGCTTGACAGATCGCAGAACACGCCACAAATGTATCACACACAGAGCACAGCCACTTT
GCCGGTCGGAAAGAGACTGGCCAGAGAGAAGCGACATCGAAAAGTCCAACCTCCCCTCCACACAAGAAGAGCCGAAGAG
AGAGAGAGAGAGAGAGAGAGAGAGAAATGGGAATCGAAGACTCAAATCGAAGGGGTATTAATTGAGATATTGAAAGACA
ACTTTTGATTTAACAAAATTCATATAAAAAATAGAAGACAAAGAAAACTCTTGCAGGATAG
>Contig18 382 reads, 353 bases
TTTTTTTTTTAATGATACGGCGACCACCGAGATCTACACTCTTTCCCTACACGACGCTCTTCCGATCTCTCCCCCTTTC
ACACACACACACACAACTGCGCGCTCGTACATTTTCCGGGGATGGTGTTTTTTTTTCCGGGGATGGGATGGAAAATGCG
GTGTGGTTTCGAATTATTCACATTTATCACCATCGACAGGGTCATTAATCAAATTCAATGCCCAAAAGCTTCACACACA
CACACAGTTTGACACTTCTTTTTTTTTATTCACCCCCTCACAAGAGATCGGAAGAGCACACGTCTGAACTCCAGTCACG
CCAATATCTCGTATGCCGTCTTCTGCTTGAAAAAAAA
>Contig19 750 reads, 265 bases
CTTCCGATCTCTGGTATATCGGGTTAGTCACCCACCTTCTGACGCGGCATTGAGGCACACAACACACACACACACACGC
ATAGAATTTAATTAAATCGATGGAATTAATTAAAATAATATAGCGAAAGAAGGCAAAAGCAGAAGGAGAAAAAAGGCAC
TGACTCCGATGTTGAGACACATGAAAAGAAAATCCCTTCTCCTAGCATTGCTCGACGTACGAATGGCGCCAATTAATTT
TAATGATTCTTCGGAGAGATCGGAAGAG
>Contig20 77 reads, 301 bases
CTCATCCTCTTGACTTTTCTGAACGTGTCATCGTCAACGGCTTCCTTGAGCGCTCGCTCCAGAACAGTTCCGAGTTTCT
TATTTGTCGGCTCTGCCATTTCTTCGTACGTTGGATTTCTTTCAGCCGCATTTTTCCGCCGAATTGTCGAACGATTTGT
TTTTCTCACTGTACGTATATCAGTCTCCCAGAATCTACCCCGCAGAAAAATCATCCCCAAAAGAGAGAGAGAGAGAGAG
AGAAGTTTAGCATTAAAACATGTGGGTGGGATTGTACGAGAGCATCAAATTGACTATTTTAGAG
>Contig21 586 reads, 499 bases
CTCCTCGTGCAAAAGCTCAAGAGCATCAATGTGGTTGTGGTTATTCAAGGAGAAAATTAATATTTCATCTCTTGTGTAT
ACATATCCAGAAAATTGGATTCGATCCAAGATACTTTCCCCTCGGTGATATGATAAGCAAGAATATTACCAATCCGCAG
AAAATATCATTGGCACGCTCTTCATTGTTTTCGTGCCATGATGAAAATTGTAATGGTGATTTGCTTAAATAAATTCTCC
TGAATGAGTATTTTATTTTCTTCTTCCCACCCCAGGGAAAATCAATTTTCTTCCGGACACACACACACACACACACACA
CACATACACACACATTCATACGTCCTCACGAAGTAGTGACTGCTCGCAGAAAAGGGGATGTTCAATTAGCAATAATTCA
TTATTGATGCTTTTGGCAACAACAGTGCAAAAGGCCTTCCCCATCTTTTCCCTCTCTGTCATTATTATTCTAGCYGGAT
GGATGCTCCTTCTTCGTGCTGAAAG
>Contig22 354 reads, 277 bases
CCTACACGACGCTCTTCCGATCTCTATATAGGAGGCTTAGATGGAAAAAGGAAGTCAAGGAATATATTCCAGTGAGAGA
GAGAGAGAGAGAGAGAGAAAATCGCCTTATCCGTAGGGGTAGGTTTGCTCCCTTACAACGTGCCCCATGTGGGAGCCGA
AAGGTCAGAAATGGACAGGAAATTGTATCTTCTGGATCTTCCCGCATTATCTAATACTCTGGGAATTTAAATAGATAAT
TTTTCCCCCTTGGTCAGAGATCGGAAGAGCACACGTCTGA
>Contig23 217 reads, 305 bases
CTTCGCATTGCTATGTATATTTAACATTTTTACTCTTCGTCTCTCAGCTTCAGCTCCCAACACCCAGAAAGTGCCCGAC
CCCATTCCCCCACAACTATGGCAACCATCAGACATCAAATAAACAATTGTGTTCTTCAATATGATTTCGCGAACTCCGC
GATATCATATCCCATTAATGATTTACACACACCCGGTCATTTTCACACAGTTATGCTACTTCTGCATATGTATGGGGTG
CGCAAAATTCGCGATGTAAAATAAAAAAAATATCAGTTCGATGTCGCGAGATCGTGGAATAAAAAAAA
>Contig24 1131 reads, 310 bases
GAAGACGGCATACGAGATAWTGGCGTGACTGGAGTTCAGACGTGTGCTCTTCCGATCTCTTTCATTTGGTGGTCATTTG
AACAAAATCGTACCAGCCGTTATCGAGCAATTGTCAGTTTTGTCGACTTTTGACACTGGATTTTTCTTAAAAAATTTTT
TTTTTCACTTTATTTTCAATCATCATTTTCGGATATAAGACCGCAATCGACACGCTAGACAACTATGGACGAAAGTTGC
GCGGTTAAATAAGAGATCGGAAGAGCGTCGTGTAGGGAAAGAGTGTAGATCTCGGTGGTCGCCGTATCATTAA
>Contig25 536 reads, 403 bases
CTGCTGAAATTGAATTGAATGTGCGGAATTTCGCACATGAGAGTCATGCCGAGGATGGAAAAGTCATTAACATATCATC
AGGGTTTTCCCTTATGACTCTTCTCTCACTTTGGGAATTCGCAGCCCCAAGCCCCGACCGGAAGGAACCCATATGCCGT
GCTCCATTAAGTACGGGCAGTTTCGGGTGTGTGTGTGTGTGTGCCAGAGTGAGAGGTCATTTCATGGAATTGTGCCATT
GATTGTGATTCAATTTGGCTAAATAATCACCAGGCGGCCCCATCAATTAGTGGATAGGTCTCGCTGTCCTCAAATTACA
CCAATAAAAATTCAGCAGGGAACCCAATTTACTTAATTAATTTGCAACTTGCAAGAGATCGGAAGAGCGTCGTGTAGGG
CAAGAGTG
>Contig26 8576 reads, 507 bases
GAAAGAGCACCTAAAGCGACAGGGGAGACGTTTTGGGAGGAAGTTTGCGCTGTTAAATATCTCTTTCATTTGGTGGTCA
TTTGAACAAAATCGTACAAGCCGTTATCGCGCAATTGTCAGTTTAGTCGATTTTTGACACTGGATTTAAAAAAAATTTT
TTTATTACATCTTATTTTCAATCATCATTTTCGGATAGAAGACCGCAATCGACACGGTAGACGTCTATGGACGAAAGTT
GCGCGGTTAAATAAGCTTTCATTTGGTGGTCATTTGAACAAAATCGTACCAGCCGTTATCGCGCAATTGTCAGTTTAGT
CGATTTTTGACACTGGATTTAAAAAAATTTTTTTTATTACATCTTATTTTCAATCATCATTTTCGGATAGAAGACCGCA
ATCGACACGGTAGACGTCTATGGACGAAAGTTGCGCGGTTAAATAAGAGATCGGAAGAGCGTCGTGTAGGGAAAGAGTG
TAGATCTCGGTGGTCGCCGTATCATTAAAAAAA
>Contig27 1452 reads, 298 bases
ACGAGATATTGGCGTGACTGGAGTTCAGACGTGTGCTCTTCCGATCTCTACAACATATAAAAAAATAAAGAAAATCTAT
ACTGTGGTTTTCGAAATATTCGAGTTCGAACTATTGGAAATTGAAATGTCTATTTTTCGGACATTTAACATGATTTTTC
GAAATTGAAATGTTTTAGACATTTGTAAGGTTTGTCAAGATCTATCATTTGGCACTAAGTTTATTAAAATCGGACAAGC
GGTTCGGGAGATATAGAGATCGGAAGAGCGTCGTGTAGGGAAAGAGTGTAGATCTCGGTGG
>Contig28 364 reads, 328 bases
TTTTCAGCAGAAGACGGCATACGAGATATTGGCGTGACTGGAGTTCAGACGTGTGCTCTTCCGATCTCTACAATTTTTC
TCTTTCTCTCTCTCTCTCTCTCTCTCTCTCTCTCTCTGAATAATTCCTATTCACTATGATTTTTTTCCAACTAAAATTT
CGAACATTTCGTTAAAAAACATTTTTCATCTGAATCCGTTCAAAACGCTTTGTGCAAACTTTTCAAATTGCGCAAATTT
TGTACACAGTCTAACTGTGGGAGAGATCGGAAGAGCGTCGTGTAGGGAAAGAGTGTAGATCTCGGTGGTCGCCGTATCA
TTAAAAAAAAAA
>Contig29 118 reads, 318 bases
ACGAGATATTGGCGTGACTGGAGTTCAGACGTGTGCTCTTCCGATCTCTACAATTTTTCTCTTTCTCTCTCTCTCTCTC
TCTCTCTCTCTCTCTCTCTCTCTCTCTCTGAATAATTCCTATTCACTATGATTTTTTTCCAACTAAAATTTCGAACATT
TCGTTAAAAAACATTTTTCATCTGAATCCGTTCAAAACGCTTTGTGCAAACTTTTCAAATTGCGCAAATTTTGTACACA
GTCTAACTGTGGGAGAGATCGGAAGAGCGTCGTGTAGGGAAAGAGTGTAGATCTCGGTGGTCGCCGTATCATTAAAAAA
AA
>Contig30 9 reads, 333 bases
CTTACACCCTGTGGAAAAGCATTGGCTTACCTTTTGGAGGAAAACATAAATTGTGTGAATGATTGCGTGTATGTTGCAT
GGATGGAAGTGTGTGTGCGTGCGTGAATGTATTTACCTTTTGGAGGATAAACATAAATTGCATGAATGTGTGTGCATGT
TGGGTAAATGGGCGTGAGTGTGTGTGCGTGAATGTTGTTACCTATAACGATAAGCATAAACATGGGATTAGCGACACCC
GGTTCGAAAGAAATTTTTCTTTCGAACCATGTGGGTGCGCATCCACATGGAGGCAAACTCTGGGGGCCGCCATGACCGC
CAAACAGCCCAGAGAAG
>Contig31 305 reads, 478 bases
ATATTGGCGTGACTGGAGTTCAGACGTGTGCTCTTCCGATCTCTTTTTCATGATTGTGTAACTTGAAGAAATTCTCCAC
TCTAGCCACAACACGACTTGTATTTGAGTTTGTTGTCAATACACATCGTAGTACAAAGTTGGTGGCTCAAAAGGATGTG
ATGGATGGAGGACGAAATTGCAATGTTGGGGAGTCAAAGTGAATTCATTGGGTATTTCTCGTTCAAATGGAGTTGAATG
GAGTGAGAGACAGAGTTCTGATCTTTTTGTTTGTGCAAATATGCTGTATCCCTTCCCTTCAATATGTGCGATATTGCTC
TCCGTATGGAGTCTTTTCTCTCTCTCTCTCTCTCTCTCTCTCTCTCTATACATATTACAAAATACACAGCCCCAACCTT
TTGCATTGTTCTTCATGCATAAACACATGTGGAATGCTTGTGGAGGATAGATGAGGCCGGGGGTCATATTTTTTTGTCC
ACAG
>Contig32 354 reads, 285 bases
ACGTGTGCTCTTCCGATCTCTTGTGCTTAAGAAAGCTTTAACTTCCATCCCTCTCTCTCTCTCTCTCTCTCTACTAAAT
CAGAATTCTCATTGCATTTTGAAGCACAAAACCGGGAGAGACGACGAAAAATGATAATTTATTGGTTTGTTTTGCCAAA
CCACAGAGAACGTTGACGCGTCGACGGGAAATAGAATCAATTCGTTGATTTATCGTCTATTGAGTCACATTTTTTTTGG
GTGTCTCTGTAGAGAGAGATCGGAAGAGCGTCGTGTAGGGAAAGAGTG
>Contig33 590 reads, 557 bases
ATCTACACTCTTTCCCTACCCGACGCTCTTCCGATCTCTTTTTCTCTGTCTGACCATGACTCACATTTGTGAGCGCCAA
AATTCAAGAACAAGAGCAAACTTTTTAATTTTAGAACACTATATCTCAGTGCAGTATCACATAAGGGACTTCCTGTGTG
GATTTGTGCAATTTGAGTTTTACCAGAAGAAAGATAAGAAAAACTCACAACATTAAAATATTGCCAAACGAGCTTTTAT
TTCAGATAAACTGCGATGTGTGTTACGTTTTAAGCAATCTTATAATTTAGCAAATTATATTCTACGTGCAACTTATTCA
ATCATTTGTAAATGTAGGAGTAAGAACCCCCGAGGCGGTCAGATGATATGTCTTTTATCATTTAGATTGAAGGACACTA
AATGTACACAAGAGTGCACATTTTCCTTCTGCACACACTGTAATTAATAGAGAGAGAGAGAGAGAGAGTAAATGAGTCA
AATTAATGGCTTTTTCAAGTGTTTCGTGTGGTTTTGAAATAAAACAGACCCTCTTCCATGATTGACTGTCCTCCTTTTT
AGAG
>Contig34 421 reads, 277 bases
CACGACGCTCTTCCGATCTCTTTCGCCGTCTTCTTTGTCTCCAACGCCACAGAAAGGAAGAGAGAGAGAGAGAGAGAGA
GAGAGAGAGAGTCGCAAACTCAACCATCACGTAGCCCACAGTAATGACAATCTCCATGATACAAGGGTGCAGAATAGTA
GCAGTTAACATAGCACCATATTTATATGACACCATTCGACAGTTTTATTGTGGCGATAAAAAGGAGTTAGACATTGTTA
TTTAGTACCTGGTGCTTGGAGAGATCGGAAGAGCACACGT
>Contig35 121 reads, 270 bases
CTGTTGAAGGTGGAACTGGGCTGGTTGATCGATGCTGCTCTGTGGTTGATTTTCTAAATTCAGTTGATTGCCTTTGCAC
CTCCTCGTACGAAGGCTTCGGGGTGTACTCATACTTAGTTGGGCCCCTGGAAGGTCTAGTTTGTTGCCTAGATGGGTAG
GTTGCTGTTGTCGATGTGGGAACAAAGCGTCTCGTTGTAGTTGTTGTTGATGGCGTTGTTGAAGGCGTACTCAACGATG
GTCTTGGCCGGAAGACTGTCGTTGATGTGGTTG
>Contig36 2 reads, 247 bases
CTAGTGGAGATCATGTAAGGTCAAAACAAAGAATCCTTACAAATCCATTGGTATATTGGAATCTGTTACCCTCTTCGTT
TCGTAAATTAAATGTACGAAATTGTGAAAAAATGGTGACTTTTGTATGGAGGCTACATGAAAGAGGAGGTTGGAGGTGG
TAGGGTGGTGGAGGTGGTAGGGTGGTTGGGGTGGTAGGGTGGTGGRGGGGGGAGGGTGGGGGAGGTGGGAGGCTTCGAA
GGTTCCAAAT
>Contig37 195 reads, 272 bases
CACGACGCTCTTCCGATCTCTCTGCAATTAACTCTGCATATTGTTTTCACGCGATGGAGAAATCCAGGTGTCCCCCCTT
TGGGAGGCACACACACACACACACACACTTTCTCCTCCAAGAAAATTCTTCCAAGTGTCCCCCCAATGTGGTGCAAACA
TTCAATTACCACGGGAGGTGATTAACATAAATTAACTCCAAACTCAAGAATGTCATCAGCAAACTCCCCTGACTAATTG
AATTAAATATCCAAGAGATCGGAAGAGCACACGTC
>Contig38 298 reads, 252 bases
CTCTGGATATTTTTCAATTTATTTAAGTTCAGATATAAAATTTAAAAAATTATATTGTGGACTACAGTGTTGTCTACAG
GTTAAGAGAAATTGCATTCAGTTGTATTACAAAGATCAAGGAAAAGGGGAGGTGGCTACATGGATAAATAGTTAGTTAG
TCGAGGATTCGAAGTTGCATACCTTGAAAATGTTAAATTTCCAGAGTTCAGTTTTCACTGTCATATGTAAATTGATTTT
TCTTCTTCTAATTAG
>Contig39 553 reads, 317 bases
AGCAGAAGACGGCATACGAGATATTGGCGTGACTGGAGTTCAGACGTGTGCTCTTCCGATCTCTATTTTGGTTTAATCC
AATCTCTCTCTCTCTCTCTCTCTCTCTCGTTGCAATGGTGGTGAACAAAGGGAAGCACAAGAGAAGTCAAATGGTGTAA
TTAGAATCTGGGTGCAAAGTGTTTGTGATATATTTCTGAAAAGGGCAAATGTTTACTTGCAGGAATACAAAATTGAGTG
CCAACACCATTTCTGCAGAGATCGGAAGAGCGTCGTGTAGGGAAAGAGTGTAGATCTCGGTGGTCGCCGTATCATTAAA
A
>Contig40 69 reads, 317 bases
TTCAAGCAGAAGACGGCATACGAGATATTGGCGTGACTGGAGTTCAGACGTGTGCTCTTCCGATCTCTACAATTTTTCT
CTTTCTCTCTCTCTCTCTCTCTCTCTCTCTGAATAATTCCTATTCACTATGATTTTTTTCCAACTAAAATTTCGAACAT
TTCGTTAAAAAACATTTTTCATCTGAATCCGTTCAAAACGCTTTGTGCAAACTTTTCAAATTGCGCAAATTTTGTACAC
AGTCTAACTGTGGGAGAGATCGGAAGAGCGTCGTGTAGGGAAAGAGTGTAGATCTCGGTGGTCGCCGTATCATTAAAAA
A
>Contig41 376 reads, 308 bases
GATACGGCGACCACCGAGATCTACACTCTTTCCCTACACGACGCTCTTCCGATCTCTTAAAAGTATTATCTATGGGGAA
ATTTAGTTAAATCCCCACCGCATTCCAGGAATTTCCCAGAGTTTTCACACACACACACACAAAAATTGCAATAATCCAC
GACATTATTGTGGATTTGAAAGCAAACAGAAATTATAAATCTACTGATAATGATGTTGCGCAGAAATCGTGACAAATCT
TGCACGGAAGGAAGAGATCGGAAGAGCACACGTCTGAACTCCAGTCACGCCAATATCTCGTATGCCGTCTT
>Contig42 1377 reads, 336 bases
TCCGATCTCTTTTCTCTCCACACACTGTGTCAGATGCACAGCATGGGGCATTCGGATGGCTTGTACCGTATACGTCTCG
ATGTTACTCAAATACGTCTCCCAAGAGAATTCTATTAACAAATTTATGATCCGAGTGTTTTATGGCAAACACATTTCCA
CACACACACACACACGCATTAGCCTGATGGTAGCACCCCCAGACCACATATCATCATCGCCAGTGTCTTCGCAATTGCG
GCACAAACCAAAGCCATCTGAAGAGATCGGAAGAGCACACGTCTGAACTCCAGTCACGCCAATATCTCGTATGCCGTCT
TCTGCTTGAAAAAAAAAAAA
>Contig43 825 reads, 309 bases
AAGCGGCAAAAGGTGATTTGGGCGGGCCGGGATTCAGGCCGTTGCCTCTTCCKATCTCTTTCATTTGGTGGTCATTTGA
ACAAAATCGTACAAGCCGTTATCGAGCAATTGTCAGTTTTGTCGACTTTTGACACTGGATTTTTCTTAAAAAATTTTTT
TTTTCACTTTATTTTCAATCATCATTTTCGGATAGAAGACCGCAATCGACACGGTAGACGTCTATGGACGAAAGTTGCG
CGGTTAAATAAGCTTTCATTTGGTGGTCATTTGAACAAAATCGTACAAGCCGTTATCGAGCAATTGTCAGTT
>Contig44 5094 reads, 670 bases
GTTTTTTTTTTTTTAATGATACGGCGACCACCGAGATCTACACTCTTTCCCTACACGACGCTCTTCCGATCTCTTATTT
AACCGCGCAACTTTCGTCCATAGATGTCAAGCGTGTCACTAAATTCCTTATAGCCGAAAATGAGGATTCAAAGAAAACT
GAAGAAAAAAGTGAAAAAAAATCACAAAATTGATTCTTACTCGACTTCTGCTAGTACGATTTCGTTCAAGCCGGTATCG
AAAGAAAGCTTATTTAACCGCGCAACTTTCGTCCATAGATGTCAAGCGTGTCACTAAATTCCTTATAGCCGAAAATGAG
GATTCAAAGAAAACTGAAGAAAAAAGTGAAAAAAAATCACAAAATTGATTCTTACTCGACTTCTGCTAGTACGATTTCG
TTCAAGCCGGTATCGAAAGAAAGCTTATTTAACCGCGCAACTTTCGTCCATAGATGTCAAGCGTGTCACTAAATTCCTT
ATAGCCGAAAATGAGGATTCAAAGAAAACTGAAGAAAAAAGTGAAAAAAAATCACAAAATTGATTCTTACTCGACTTCT
GCTAGTACGATTTCGTTCAAGCCGGTATCGAAAGAAAGAGATCGGAAGAGCACACGTCTGAACTCCAGTCACGCCAATA
TCTCGTATGCCGTCTTCTGCTTGAAAAAAAAAAAAAAC
>Contig45 129 reads, 341 bases
CTGATCTGCGCGCGAAACGGGCACAGAGAGACTGGAAAATATTTAAGGAGCCAACATTTGCCACAATCATCAACAATGA
CTCAATGAAGCTGGTGAGCAGCCAGATTGAAAAGAGGAAGAAGAATTGCCTATATAAAAGAAGTCACTTCTTTCTGGGT
TGCTTGTGGAACATAAAAGAGAAATGGGATTTACATACGCGCTGGCCTCGTCGGGGATTGCGCACAGTGTGGTTGTTGT
TGTTGTTGTTGTTGTTGTGAAGAAGACATAAATAAAGCATATCGGGAGTACATAAATACATTTTATAATGAAATGATGT
GCAAAGAGAGAAAAAAGAAAAGGTA
>Contig46 479 reads, 268 bases
TCTTTAATTGGAATTATTTTAATTACCTCGCACCGCTAAAGCAATCACTATTTTCATACCGTATCGATGGCAGTGGAGA
GTCGTTTCTGAGATGTTTTCCCAACGTATACTCACCTGCATACTCCACCCATTACCATATAGGATGAAAGCGCTATTTT
CCACCCTCTCTCTCTCTCTCTCTCTCTCTCTCAGCAAAATAGGGAGGTGGGCGGTGGAAACACTTTGCAATATTTCAGA
GATTATTTTCCCCAAAAGCTCAATATTTAAG
>Contig47 321 reads, 409 bases
CTGACTCTGTCTTCAGAGCTTGTCTCCGATGACTACGCCTCCTGGAGTACTTGGTACTCGCGACGCCACTTTGTCTCCC
GCTTCAGACGCCTACTCTTCTCCGACGTATTCTCGATGTCCTGTAGTCTCGCGTTGTTGCCGTAAAGGATGTGCCTAGT
CCATCTGAGTATCATCCCACTTGGACCATAATCATATCCGGTCCTTCCTCTTCTTCCTGTAATCCTCGGCACATATGCG
ATGTTGTCGGGATGAGGAATGGGAGGACCGAGCAAATGGATAAAATCCTGTCGAACATTTCGTGGCGGTGGAATCGCTA
CTGGTGGTGGCGGTGGTGGTGGTGGTGGTGGTGGCACTGCTTCTGGAGGAGGAACTGCTGGTACTTCTGGAACTGGTGG
AGATGGTGGTAAAG
>Contig48 332 reads, 280 bases
CTACTAATGCTCAAACAGTGGCACCGGCTACGATCTCGCCACAGCAATCGTCGAGTATTTCCTTCCCAGGCAGCAATAG
TGCTTTCATACAGCCGGCAAGTCCAATGGACACGTCCGTGTGCAAGGACTAAACTATACACGTGAGGCTGCGCAATTAT
ACGGCTAAAAATGGTGTCTCATTTAAATTGCTTTTGCTTAAAAACTGATCTTCCGACGGTGACGAAAAGATGGCGCCAG
TCGCGTTGAGATAAGACACACACACACACACACAGAGATCGGA
>Contig49 521 reads, 367 bases
CTTTTTTTTTTTTAATGATACGGCGACCACCGAGATCTACACTCTTTCCCTACACGACGCTCTTCCGATCTCTTATTCC
ACCGCGCACATTTCGTCCATAGACGTCGAGCGTTTTCAAAGCTTCCTTCTAGCCGAAAATGAGGATTTAAGACAAAAAA
AGAAAAAAAAACAATGAAAAAATCACAAAATTGCCGATTGCTCGTTTGCTGCTCCAACGATTTCGTTCAAGCGGGCATC
AGAAGAAAGAGATCGGAAGAGCACACGTCTGAACTCCAGTCACGCCAATATCTCGTATGCCGTCTTCTGCTTGAAAAAA
AAAAAATAAAGCAAAGAACGAGTAGTAGAAATAGAAGTAAGTAGAGCAAGA
>Contig50 7 reads, 252 bases
TGTGCTCTTCCGATCTCTACCAACGGAAGTGAAGGAATCTCCTGTGTGGTGTGTGTGTGTTGGATTTTGCCCCAAAAAA
GGATCCTCTTGGAGAACGTTTTCTTTTAGTTTTTCTCTGCTCTCCTTGCGAAGTGGGAGCCCGCTGAGGACATCTGAGG
ATTGGTGCTGTGTGCTCCGGACGGGGCCCCACCGTGTGTGCGGGGAGTGTGTGCTGCGCGAAGGGAGACAGTGAGCCGC
CCCCTCATGCGAGAG


>Contig51 5 reads, 258 bases
AAGTAGCTGTGTGTGTGTGTGTGTGTCTTATCTCAACGCGACTGGCGCCATCTTTTCGTCACCGTCGGAAGATCAGTTT
TTAAGCAAAAGCAATTTAAATGAGACACCATTTTTAGCCGTATAATTGCGCAGCCTCACGTGTATAGTTTAGTCCTTGC
ACACGGACGTGTCCATTGGACTTGCCGGCTGTATGAAAGCACTATTGCTGCCTGGGAAGGAAATACTCGACGATTGCTG
TGGCGAGATCGTAGAGATCGG
>Contig52 15 reads, 371 bases
CTGCTGAAATTGAATTGAATGTGCGGAATTTCGCACATGAGAGTCATGCCGAGGATGGAAAAGTCATTAACATATCATC
AGGGTTGTCCCTTATGACTCTTCTCTCACTTTGGGAATTCGCAGCCCCAAGCCCCGACCGGAAGGAACCCATATGCCGT
GCTCCATTAAGTACGGGCAGTTTCGGGTGTGTGTGTGTGTGTGCCAGAGTGAGAGGTCATTTCATGGAATTGTGCCATT
GATTGTGATTCAAGTTGGTTAAATAATCTCCGGGCGGCCCCATCAATTAGTGGTTAGGTCTCGCTGTCCTCAAATTACA
CCAATAAAAATTCAGCAGGGAACCCAATTTACTGAATTAATTTGCAACTTGCAAG
>Contig53 459 reads, 276 bases
CTTTTGAATTTTAATGAGATCTTTTTGCTCTGTTCATTTCTTTTTCTATATCTTTCAAAATTTCCTCAAAAAACAATCA
CCCGCCTGGTAATCCTCTCTAGCCCCCTTCTAGAGAGAGAGAGAGAGAGGGAGAGAGAGAGTGAGTACTTTCATAAGCA
ATTAAGAGTTTTGATAAGTAAAAGCAAAGTTTTGTTCTTCATCTAATTTTGCAAATACACACACACACAGGAGTATGAT
GTTGAAAGCCTAATTAAGCAAGTTCCCAGAGATCGGAAG
>Contig54 5 reads, 280 bases
CTAGTGGAGATCATGTAAGGTCARAACAAAGAATCCTTACAAATCCATTGGTATATTGGAATCTGTTACCCTCTTCGTT
TCGTAAATTAAATGTACGAAATTGTGAAAAAATGGTGACTTTTGTATGGAGGCTACATGAAAGAGGAGGTTGGAGGTGG
TAGGGTGGTGGAGGTGGTAGGCTACGATGCTTCAAAATATCCATTAGTACGTTGGAACCCGATATCTCCATTTGTAGAA
GGTAATATATGAAAAATTAACAAAAAAGTGACTTGTATGGGAG
>Contig55 589 reads, 496 bases
GACATACGAGATGTGGGCGTGATGGGAGTTCAGACGTGTGCTCTTCCGATCTCTTTCATTTGGTGGTCATTTGAACAAA
ATCGTACAAGCCGTTATCGAGCAATTGTCAGTTTTGTCGACTTTTGACACTGGATTTAAAAAAATTTTTTTTATTACAT
CTTATTTTCAATCATCATTTTCGGATAGAAGACCGCAATCGACACGCTAGACGTCTATGGACGAAAGTTGCGCGGTTAA
ATAAGCTTTCATTTGGTGGTCATTTGAACAAAATCGTACAAGCCGTTATCGAGCAATTGTCAGTTTTGTCGACTTTTGA
CACTGGATTTAAAAAAATTTTTTTTATTACATCTTATTTTCAATCATCATTTTCGGATAGAAGACCGCAATCGACACGC
TAGACGTCTATGGACGAAAGTTGCGCGGTTAAATAAGAGATCGGAAGAGCACACGTCTGAACTCCAGTCACGCCAATAT
CTCGTATGCCGTCTTCTGCTTG
>Contig56 140 reads, 324 bases
CGGTTTTAAATAAATAAATATATAACAGGGAGGGTTAGAAGGAATTTAGTGAGGACAATTTTCTTACTATAAGCTATTA
GTTGTGGGATTAGTTATAAATTGTCCGTCTCTCTCTCTGCGGAGACTTTTATTGTACAACAGATAAAAGAAAAATCCCA
TTAGAATTAGTTACCGTGGTGACACTGTGGGGATCACTTAAGAGCCGATGGAGATCACTATTGGGATCTGTGAGACTCT
TCGGGTCAATATCAGTTAAAACTACGTGATTTCTTGTGCCTTCTGGTACAATTGTGCCATTTGGATACTTCCGTACCAC
CGTGTTGT
>Contig57 105 reads, 251 bases
CTAAATGCAATATCAGTACAAGATATAATGAACTAGAGGCGCCAGTGGTGTCTATTTTGACGGCATGGTAGTTCAGGGT
GTGAGTAAGATTGGTTGTGGAGGCAAGAAAAAGAAATTATACATACATGGTCGGAGGAATTGCAAGTTTCCAACCATTT
TACGCGATTTCGTTGTTTTCTTTTTGATACTCCATGCTACAGCATGTCCGTGTAAATACACCTTTAGGCGACTTGCGAG
TGGTTATTCAAATC
>Contig58 6 reads, 317 bases
CAGAAGACGGCATACGAGATATTGGCGTGACTGGAGTTCAGACGTGTGCTCTTCCGATCTCTTTTAGAAGCTACAATTT
TTCTCTCTCTCTCTCTCTCTCTCTCTCTGAATAATTCCTATTCACTATGATTTTTTTCCAACTAAAATTTCGAACATTT
CGTTAAAAAACATTTTTCATCTGAATCCGTTCAAAACGCTTTGTGCAAACTTTTCAAATTGCGCAAATTTTGTACACAG
TCTAACTGTGGGAGAGATCGGAAGAGCGTCGTGTAGGGAAAGAGTGTAGATCTCGGTGGTCGCCGTATCATTAAAAAAA
A
>Contig59 16 reads, 337 bases
CTTTTATTTCAGATAAACTGCGATGTGTGTTACGTTTTAAGCAATCTTATAATTTAGCAAATTATATTCTACGTGCAAC
TTATTCAATCATTTGTAAATGTAGGAGTAAGAACCCCCGAGGCGGTCAGATGATATGTCTTTTATCATTTAGATTGAAG
GACACTAAATGTACACAAGAGTGCACATTTTCCTTCTGCACACACTGTAATTAATAGAGAGAGAGAGAGAGAGAGAGAG
AGAGAGTAAATGAGTCAAATTAATGGCTTTTTCAAGTGTTTCGTGTGGTTTTGAAATAAAACAGACCCTCTTCCATGAT
TGACTGTCCTCCTTTTTAGAG
>Contig60 7 reads, 250 bases
CTCCCATACAAGTCACTTTTTTGTTAATTTTTCATATATTACCTTCTACAAATGGAGATATCGGGTTCCAACGTACTAA
TGGATATTTTGAAGCATCGTAGCCTACCACCTCCACCACCCTACCACCTCCACCACCCTACCACCTCAACCACCCTACC
ACCTCCACCACCCTACCACCTCCAACCTCCTCTTTCATGTAGCCTCCATACAAAAGTCACCATTTTTTCACAATTTCGT
ACATTAGCTGCGA
>Contig61 496 reads, 436 bases
TGCTCTTCCGATCTCTCTAGTTTTTCATGTGCCGAGGTATTGGGCAATAAATGTGTGAAAATTGTTTTCGAGGGAAATT
GATTCACTGAAGGGGCATAAATTGCACGATATAGAATGGAGTGTTTGCGTGTTCGATGAGCCACCCCCTGGAGCACTGC
AGTGAGGGGCGGCGTGTGTGTGTGTGTGTGATTTTATGCTTAGAAAAGTGATAATATTTCATTTGAAATTGCGTCTAGG
AAGTGCATAACGTGTGATGGAGGAGAGAGTCTTATCAGTCTTCCGCACGATCGCAATAATAGTGTCACTCTCTCCCAAC
ACCCCCACCCCCCGAACAGTCTCCAAATGGGGCCCTCGGGAGGATGGGTTAGCGCCGGCATCTCCGCATCTTTCAGCAA
TGAGTGTCTTTTATTATTACATTCCTACATAGCTGTACAAG
>Contig62 329 reads, 514 bases
CTCTCCGTGGAGGCTGCGAGAAATCCAAACTGAATGGAGAAGTATCATTTTACTTCTTCATAGCGAGAGAGCTTTTGTA
ATTCTGTGCCTACGTTTTGGGGGGCGAAGGGGGGGGGAGTCCTGATGAAAAGGTCACCCTTTTCCGTAGAACAGCCATC
CCTCATTTGACGCGCAATTTTCCTCTTACTCACCCTCGTGAGGAAATGTGTTCATCAATGTCTTCTATTAATGTGTGTG
TGTGTGTGTACTTTGGTATGAATGGCTGCCCCTCTGTGAGTTAATATGGTCCAGAGTTGGCAAGTCAGGAAGTTATAAT
GAAATGAGGGCATAACTGACCACCTATTTGTTAAACTTTCCCTTATCCACAACCTACATTCAACGTGGTACCTATTTAA
TTTCCTTTGAAAGCTTCCTGAAGCTCTCTGAGAGGCTCTTTTAATAATATAGATTAAATTCGGATACATTCTGGACCTT
CATCAGGTCACTAAAATATTGACTATCTATAAAACTTCAG
>Contig63 220 reads, 441 bases
CTGCTGCCTCTTATATAATTGCGAATGTTTGTGGAAGCTTTTCTTCTCTCTCTCTCTCTCTCTCTCTCCCTTTTTTTTT
GGGTGCCTTTTCAATATTCATATTCTCCCATTTATTGGTGAATGCTTTTAGCGTGAACGAGGCAAATGCATTTTAGAAC
ATGCACACCGCGCGAGGAAGTATGACCACCGCTATCTCTAATGTATGATCTCTGAATACCTTGGAAATCATTCTTTTTC
TGCAAAAGCGCAACATTTTGCCTTCCGCGGGTGGCATGCGGCGATTTTATTGCGTGTGTCTCTCATTCCATCTGCGACG
GTTTTACCCGCAAGAGACATGATTTTTAACTGCAGAATACCAACGACTTTATTGCATTTTGCGCTCACTTCATACCATT
TTTGATCGCATTACCATTTCACTTGATTCCATCCAACTCCTTTCAG
>Contig64 2 reads, 222 bases
CTAGTGGAGATCATGTAAGGTCAAAACAAAGAATCCTTACAAATCCATTGGTATATTGGAATCTGTTACCCTCTTCGTT
TCGTAAATTAAATGTACGAAATTGTGAAAAAATGGTGACTTTTGTATGGAGGCTACATGAAAGAGGAGGTTGGAGGTGG
TAGGGTGGTGGAGGTGGTAGGGSGGTTGAGGTGGKAGGGGGGGTGAGGGCGTTGGGGGGTGGAG
>Contig65 68 reads, 292 bases
CAGACGTGTGCTCTTCCGATCTCTTGTGCTTAAGAAAGCTTTAACTTCCATCCCTCTCTCTCTCTCTCTCTCTACTAAA
TCAGAATTCTCATTGCATTTTGAAGCACAAAACCGGGAGAGACGACGAAAAATGATAATTTATTGGTTTGTTTTGCCAA
ACCACAGAGAACGTTGACGCGTCGACGGGAAATAGAATCAATTCGTTGATTTATCGTCTATTGAGTCACATTTTTTTTG
GGTGTCTCTGTAGAGAGAGATCGGAAGAGCGTCGTGTAGGGAAAGAGTGTAGATC
>Contig66 747 reads, 486 bases
CTTGTGTAGATTTTTTCTCCCACGCGTTCACATTCTTTTCCCATATATTCCAGAGATTTGTGGTAACAAGTTTGTCGAT
TATTTCACCCTCGCATTGTGCATATTCAAATACTGATCCCCTTATTGTGTTTCTTCGCCGGCTACCGCACCATACCACC
CAGCTTTCTTGGCGAAATCAGACGCACCACCATTCCGCAAAAGGGGGATGGCACATACCCTAATGGATTTTAGCAGTGC
GGCAGAGAAAGGGTGCGACGGAGATAAGATTAAGACCGAAAAGTGGCAACCCAGAAGCAACAGCATCAAACTGAGAATT
TTCTCAAAATGGGGTTCGAAGGTGGAAGTCAGATGATGGAGCATTGTGTAATGCTTCTGCTAAAACATCAATTCCCCAA
TGATGAAACCATCAACCCTTTCATTCCACCGCCGTCTTCACACACACACACACACAAAAACTTTCTTTTCCCTCCCCCT
CCCACGGTGAAG
>Contig67 512 reads, 253 bases
CTCTGAAGCAGCATCCAAGGGCATGGTCCACCCGCGAGAGACGAAGACTCAACACTGATTCAGCATCCGCGATGAAGCC
TCCAAGAATCGCATATCAACATGTTGGCCCTTCATGGAGAGGTACACCCAAGAGTTCCGCCGTTCTCTGCCACAGAGAG
AGAGAGAGAGAGAGAGAGAGAGAGAGAGAGATTTACCCCTATTCTCGTGATCCCCTACAGGGGTGAACCATGAATACAG
GATGAAGCAACAAGAG
>Contig68 16 reads, 319 bases
TTTTTTTTTTTAATGATACGGCGACCACCGAGATCTACACTCTTTCCCTACACGACGCTCTTCCGATCTCTTAAAAGAC
ATAGATGAACGAGACCCATTCATGGGACGTTGGTTTTCCACAACGTGGCTGATTCTCATGCGATGAAACTTGATTTATT
AGTGGAATTGGTAGCCGAGTTGAGATTTTTCGTGAAATTCTTCAATGTGGTTGATGCATTGATGATCATATCTCTGGTT
CTATTACAGAGATCGGAAGAGCACACGTCTGAACTCCAGTCACGCCAATATCTCGTATGCCGTCTTCTGCTTGAAAAAA
AAA
>Contig69 379 reads, 665 bases
CTGCGATTCTTACAGAATGCAGCTTTATGTGTACGTAACAAAAACGAAAGTCGTCAGATCGGGCTGAAACTTGGTATGA
GCACGAATTAAGATGCGTAGATTTCAAAAATCATATGCGCCAAAAATTGATTTTCCCGGCCGGCCGGCCGTCCGTCCGT
CCGTCCGTCCGTCCGTCCGTAACACATCGGCCTCTGGAGAGCAAACGGTAATAGATAGAGACTTGCGGTAAACGGTAAA
CCTCATATATCGACCTGACGACATCCGGTGGTGAACTCAATATCACCCCCCCACCCCTCCTTCCGCCATTTTGGAGCAC
CGCCAAATTTAGTTTTGCCTAAATCTCAGGTCCTATAATATGTAGGGGGCCGAAAAAATTATATATTGTAAAGGGCATT
GCCAGCTATCCATAATAGTTGACATATCGAAAATCGGTTAACTGTACGATTCAAGATGGCGTCCAGAACTTTTTTTTCG
AAAATGAGCTATATCTCCCGAACGGCTAGTCCGATTTTAATAAACTTGGTGTCAAATGATAGATCTCAGAAATCCTGTC
AAATGTCTAAAACATTTCAGTGCGTGCTCGATGTGTAGCAAATAGGGAGGATAGGCTAAATGTGAGAAAATATTTCCTA
GTCTTGCCACTGGATGAATCGCACCCCCGTGAG
>Contig70 5 reads, 251 bases
CTCCCATACAAGTCACTTTTTTGTTAATTTTTCATATATTACCTTCTACAAATGGAGATATCGGGTTCCAACGTACTAA
TGGATATTTTGAAGCATCGTAGCCTACCACCTCCACCACCCTACCACCTCCACCACCCTACCACCTCAACCACCCTACC
ACCTCCACCACCCTACCACCTCCAACCTCCTCTTTCATGTAGCCTCCATACAAAAGTCACCATTTTTTCACAATTTCGT
ACATTAGAGATCGG
>Contig71 488 reads, 331 bases
CTCTCTCAGTCTCTCCACTGCCGAACGGTGAGTTCCCTTTTCCTCCATTTACTACTTCTTTTCTCTTCTTCCACAATCG
TCTCTCCCCGACCGTCCTCACTCTCTCTCTCTACGCGCCCTACGTCAGATAAACTAACACTCTGCCCCCGTTTAGCAGC
CGCTCTCGGCAATCCCGGCGCCGGAAATAGCCCCATGACTCTACATATCCCAGGTATTTTGTGGATATACTTTGTGAAC
TCTCTCTCTCTCTCTCTCTCTGACTGTGACGATCCTCCTATTCCTAGACCTCTGACAGGGAAAAGGGAGCAGGATTTTC
ACTTATCTTGAGAAG
>Contig72 447 reads, 238 bases
CTAGTTCAGTTCTTAAACATAACTCATACATTTTTTAACATATTTATTAATTAGTGCCGATTTGATTGATTTTAGTCAA
AAAGGGTAACCAAAAATAGTATCATACAAAACACTACTAATTTTCGTCTTTTCTCTTTTCAGTGGTGGATATGGTGGTG
GTTACGGAGGTGGCTACGGTGGTGGTGGCTACGGCGGGGGGGGGGGGGGGAGGGKGGGGGACAGCGGGGGGGGGGGGGG
G
>Contig73 3 reads, 233 bases
CTAGTTCAGTTCTTAAACATAACTCATACATTTTTTAACATATTTATTAATTAGTGCCGATTTGATTGATTTTAGTCAA
AAAGGGTAACCAAAAATAGTATCATACAAAACACTACTAATTTTCGTCTTTTCTCTTTTCAGTGGTGGATATGGTGGTG
GTTACGGAGGTGGCTACGGTGGTGGTGGCYACGGCGGGGGGGGGGGGGGGGAGAGTGGGGGTGGCGGGGGGGGGG
>Contig74 5 reads, 249 bases
CTAGTTCAGTTCTTAAACATAACTCATACATTTTTTAACATATTTATTAATTAGTGCCGATTTGATTGATTTTAGTCAA
AAAGGGTAACCAAAAATAGTATCATACAAAACACTACTAATTTTCGTCTTTTCTCTTTTCAGTGGTGGATATGGTGGTG
GTTACGGAGGTGGCTACGGTGGTGGTGGCTACGGCGGGGGGGGGGGGGGGCGGGGGGGGGGGCGGGGGGGGGGGGGGGG
GGGGGGGGGGGG
>Contig75 547 reads, 325 bases
CTCTTCTGACGTCAGTCAACCTGTCAAATCGTGCTTTTTCGTCGCGTACATTTTTCCAAGAAATCACCGTGAAAAATCG
CGATAAATCCCAATTACTCTCGATAGACATTGGCAACAGTGCTCCCGGAATCCACCGAAGGTACTGTACAGGGTGGATT
TCCATTCATTTGTGCGAAAAATCTCGTGTTGACGGCGCTTCGGTTCTTTTTCTTTTAGAGCGCGCGCGTGTGTGTGTGT
GTGTGCCAAAAGAAAATCAGTTGATTTTTCTACCGCACAAGGTAGTTTTTCCGAAGGTGCAATGCCAACAGTTGATTGA
GAACGCAAG
>Contig76 297 reads, 325 bases
CTTTTCCCCAACCCCCGCGCACGATGATCTCCACACACACACACACACACACACACAGTTGAAGGAGACAATTTCTCTA
GGATCCACTTGATTCACCCCAAAACTTTCCTCCTGTTGTTCCAACTCGAGTTAAATTTCACAGTCGATTGATTTTCGGC
TAGGAACGGCCTCTCTGTGTGTAGTGAAAAGATGCGTGAATAGAAGAAATTAACCCACAAAAGTAGCGATGAAAAATGC
TGAAATTGCTTTTTCCCAATACACTGTGGCCTATTTTTTTCTCCTACAAACAATTTTTCCATTGGATGCCGAGAGAACG
GTTATTCAG
>Contig77 118 reads, 325 bases
CTTTTATTTCAGATAAACTGCGATGTGTGTTACGTTTTAAGCAATCTTATAATTTAGCAAATTATATTCTACGTGCAAC
TTATTCAATCATTTGTAAATGTAGGAGTAAGAACCCCCGAGGCGGTCAGATGATATGTCTTTTATCATTTAGATTGAAG
GACACTAAATGTACACAAGAGTGCACATTTTCCTTCTGCACACACTGTAATTAATAGAGAGAGAGAGAGAGAGTAAATG
AGTCAAATTAATGGCTTTTTCAAGTGTTTCGTGTGGTTTTGAAATAAAACAGACCCTCTTCCATGATTGACTGTCCTCC
TTTTTAGAG
>Contig78 434 reads, 376 bases
CTATAGGGAGGCGAATTGCAGGTAATTCTTCTCCGTGATTCCCAGGGAAGAGCTATGCGCGGATTTTTAGCACCCTCGG
GGCGGATAGGAGTGAATTATATTCGATTCCATAGAGCGGTGTCGTTCGTCAATTGATTTGTGCTCCTTACTGCTTCAGC
ATATGCAAACAACATTTAAAGTGTAATAAATTGTGTAGTAAACAGGATATAAGAATGAATTGATGGGGATTTGATAGAT
GGTCCGTTCTTCGTCTTTCGCGCGCGCCAAATCTATCGGATGTGCGTCCCTGCGTCCCACCCGCGGGGGTGGCGCGCAA
GAGATATTGTGTGTGTGTGTGTGTGTGTACAGGAGGGTGGAAAAAAAGGGTCTCAATAAG
>Contig79 147 reads, 318 bases
AGACGGCATACGAGATATTGGCGTGACTGGAGTTCAGACGTGTGCTCTTCCGATCTCTCTCTCTCTCTCTCTCTCTCTC
TCTCTCTCTCTCTCTCTCTCTTTCTCTTTGACTCAAGGTTGTTAGAGGTTATTGGCATAAAAATTCCGCCTACAAAATT
AGATGCTTATAAGTTTGTATTGTATTTACGTATTCTTGAGTATTTTGTGTTATTGACTTGCTTATTGATTTGGTCGATG
TTTTCTTATTCCAGAGATCGGAAGAGCGTCGTGTAGGGAAAGAGTGTAGATCTCGGTGGTCGCCGTATCATTAAAAAAA
AA
>Contig80 820 reads, 390 bases
GCTAGACTCTATTTAAAGAGTGCGTATTGCTGACACTGGGTTCAGTTGTGGGAAGCGCGGTTTATTCAATGCGCCTCAA
TACAAAAAGAAAAAATATATAAGAAAAGTTCAGTAGAAAAACCTCATAAATAAAAAGGAAAGGAAGTGCGGAGTAGAGA
GAGAGAGAGAGAGAGAGAGAGAGAGAAAAAAAAATTATATATATATACATCGCAAAAAAGAAGGACCTCAAATAATGAG
AGAGAATGTCAACACACAAGATGACACAGCGCTATGTAACTCATTCTGGGTGTATAAAAAATTATAATAAATTATAATT
ACGCGCCACAGTGCCCTCTGCGCACCCCAAGATCCAATGTCTATAAGAAATTTCGCGCACCAAGGCCCTCTGAG
>Contig81 3405 reads, 413 bases
CTCTGAGACGCGCCCAACGTTAGTAGAAAAGAAGACAGGTAGAAAGAACAGGAAGAAAGCTTCGAAGGAAAGGTGCAGT
TGGCAAAGCTCTCAGCTAAATTCTGGGACGCGCCCAACGATAGTAAAAAAAAAAAGAGAAAGAGAAGAAATAGAAAGAG
AGAGAGAGAGAGAGAGAGAGAGAAAGAAAGAAAGTTAAGATCATCGAAGAGACGGAAGTGGCAACGCTCTTAGTTTATT
TCTGGGACGCGACCATGAAAGTCAAAAGAAAAGAAGTGAGAGAGAGAGAGAGAAAGGAAGTTGAGACCATCGAAGAGAC
CGAAGTTAGCAACGCTCTTAGTTTATTTCTGAGACGCGACTAATGAAAGTCAAAAGAAGAAAAGAAGAGTGAAAGAGAG
AGAGAAAGGAAGGAAGAC
>Contig82 241 reads, 279 bases
CTGATCTCTTGGATTTGGGGTAGGAGCGGAATTTAAGAAAAAGAGAGAGAGAGAGAGTTTAAAGTGTCTGGTAAATTGG
TTCCACTTTTCTCAGGTACATTTTTGCTGTGCCGCAGCGTGATCATCTGGGACGCCGGGTGATAATGCATCGTCCAGGT
GTGTTCGATGTAACGAAGCACAAAAACTATCACATGCTCAAGGTTCATGCTCTGGCGTATGAGTCCTTGCTGGAGGAGG
AGGAGAATCAAATCCGGGGTTTTGTATATGTGGTTGATGCAG
>Contig83 755 reads, 324 bases
CTGCTCTCTAGTGTTTCTCTTACCCCTCCCAATGGAGTCCTCATTGAGCAGCAACTACCAGTTAAAGAAGCTGTTAACT
TCCGCAATGCCCCGCTTATTTTCACACAACCACCTCACCTGTCGTCATCGCTTCAAGCACCCCACAGACCCTTTACGAA
CTTCCAGAGTCCACCGTCCTTCCCCTCGACGAGTAGTTTCCACTCAAATGCTGACAGGAATCGCGTCTTCCGCCATGAT
AGCGAAACGGGTAACTTTGGGTTCAACAACAATAACAACAACAACAATAACAACAACTTCCAGCAACAGCAGCAACAGA
GATCGGAA
>Contig84 91 reads, 284 bases
CTGGAGTTCAGACGTGTGCTCTTCCGATCTCTCTCTACAGAGACACCCAAAAAAAATGTGACTCAATAGACGATAAATC
AACGAATTGATTCTATTTCCCGTCGACGCGTCAACGTTCTCTGTGGTTTGGCAAAACAAACCAATAAATTATCATTTTT
CGTCGTCTCTCCCGGTTTTGTGCTTCAAAATGCAATGAGAATTCTGATTTAGTAGAGAGAGAGAGAGAGAGAGAGGGAT
GGAAGTTAAAGAGATCGGAAGAGCACACGTCTGAACTCCAGTCACGC
>Contig85 48 reads, 505 bases
CTGTTTAGTCCGGCATGGAGATGAATAAATTGGCAAGCGTCAATATTAGCATTATTTGCTGCCTCGTCATTCGATATTT
TGTATTCATGCGTTGTTGTCTGGGTGCTATGAGCTAATTACTCGCCCCTTGATTGCTATTTCATGTAAAAGTCACTGCA
TAAACTAATTAATGCAGAAGCTCTTTCAGGTATTTATCAAAGGAAGTTATGTATACTTTCTATGCATATTCCTGAACAC
CTTGTCTTTTTAGCTATTTTGGTTTAATCCAATCTCTCTCTCTCTCTCTCTCTCTCGTTGCAATGGTGGTGAACAAAGG
GAAGCACAAGAGAAGTCAAATGGTGTAATTAGAATCTGGGTGCAAAGTGTTTGTGATATATTTCTGAAAAGGGCAAATG
TTTACTTGCAGGAATACAAAATTGAGTGCCAACACCATTTCTGCAGAGATCGGAAGAGCGTCGTGTAGGGAAAGAGTGT
AGATCTCGGTGGTCGCCGTATCATTTAAAAA
>Contig86 17 reads, 317 bases
TTCAAGCAGAAGACGGCATACGAGATATTGGCGTGACTGGAGTTCAGACGTGTGCTCTTCCGATCTCTATTTTGGTTTA
ATCCAATCTCTCTCTCTCTCTCTCTCGTTGCAATGGTGGTGAACAAAGGGAAGCACAAGAGAAGTCAAATGGTGTAATT
AGAATCTGGGTGCAAAGTGTTTGTGATATATTTCTGAAAAGGGCAAATGTTTACTTGCAGGAATACAAAATTGAGTGCC
AACACCATTTCTGCAGAGATCGGAAGAGCGTCGTGTAGGGAAAGAGTGTAGATCTCGGTGGTCGCCGGATCATTGAAAA
A
>Contig87 740 reads, 288 bases
GTGACTGGTGTTGAGACGTGTGCTTTTCCGTTCTCTTTCATTTGGTGGTCATTTGAACAAAATCGTACAAGCCGTTATC
GAGCAATTGTCAGTTTTGTCGACTTTTGACACTGGATTTTTCTTAAAAAATTTTTTTTTTCACTTTATTTTCAATCATC
ATTTTCGGATATAAGACCGCAATCGACACGGTAGACGTCTATGGACGAAAGTTGCGCGGTTAAATAAGAGATCGGAAGA
GCACACGTCTGAACTCCAGTCACGCCAATATCTCGTATGCCGTCTTCTGCT
>Contig88 554 reads, 265 bases
CTCTTCCGATCTCTACAAGGGCACCGGGGGCACCTTCGAGGTGTGCTGGAACTCACGCGGCAGCAAAGTTGGCGCCAGT
GCATCCGATGGGAGTGTCTTTGTGCTGGATCTCAGGAAATTGTAGAGCAGTTGCGTCGGGCTGTCCGACGGCAGACAGG
AGGGGGACAGTCGCTGTAGAGAGAGAGAGAGAGAGAGAGATTCTGGGATTTCTGAGCACGGAGGACCTTTTTCTTTTTT
ATTATTTACTTTTAGAGATCGGAAGAGC
>Contig89 111 reads, 402 bases
CTCAACAGGGTCTTCTTTCCCCGCTAATGATTCCAAGCCCGTTCCCTTGGCTGTGGTTTCGCTAGATAGTAGATAGGGA
CAGTAGGAATCTCGTTAATCCATTCATGCGCGTCACTAATTAGATGACGAGGCATTTGGCTACCAGAAGAGAGTCATAG
TTACTCCCGCCGTTTACCCGCGCTTTCTTGAATTTCTTCACATTGACATTCAGAGCACTGGGCAGAAATCACATTGTGT
CAACACCCGTTAGAGCCATCACAATGCTTTGTTTTAATTAGACAGTCGGATTCCCCTTGTCCGTGCCAGTTCTGAATTG
ATTGTTTGTTGATGGTCGTTGATAACCTGTATACGAGAGCACATCAGCTTTCGCCAATATGCCCCCATGGAATGTATAC
AGCACAG
>Contig90 83 reads, 277 bases
CCCTACACGACGCTCTTCCGATCTCTCTGCAATTAACTCTGCATATTGTTTTCACGCGATGGAGAAATCCAGGTGTCCC
CCCTTTGGGAGGCACACACACACACACACACTTTCTCCAAGAAAATTCTTCCAAGTGTCCCCCCAATGTGGTGCAAACA
TTCAATTACCACGGGAGGTGATTAACATAAATTAACTCCAAACTCAAGAATGTCATCAGCAAACTCCCCTGACTAATTG
AATTAAATATCCAAGAGATCGGAAGAGCACACGTCTGAAC
>Contig91 282 reads, 294 bases
GAGATCTACACTCTTTCCCTACACGACGCTCTTCCGATCTCTTATGCATTGATTAGAGAGAGAGAGAGAGAGAGAGAGA
GAGAGATAAATCTTGAGAATCATTGAGGCACCGTACTTGAGTTTACTCTGAACTTTAGTTACAATAGTTTGCATTCCAT
CAAGAGCACTTAATTGAAAGTTCTATGTCTTGAGAACTCAACGATGCCTGTGGAATGAATTGTTATGTGTATATTGGAT
ATCCTTGTCAACCGTAGAGATCGGAAGAGCACACGTCTGAACTCCAGTCACGCCAAT
>Contig92 1145 reads, 307 bases
CCACCGAGATCTACACTCTTTCCCTACACGACGCTCTTCCGATCTCTACAACATATAAAAAAATAAAGAAAATCTATAC
TGTGGTTTTCGAAATATTCGAGTTCGAACTATTGGAAATTGAAATGTCTATTTTTCGGACATTTAACATGATTTTTCGA
AATTGAAATGTTTTAGACATTTGTAAGGTTTGTCAAGATCTATCATTTGGCACTAAGTTTATTAAAATCGGACAAGCGG
TTCGGGAGATATAGAGATCGGAAGAGCACACGTCTGAACTCCAGTCACGCCAATATCTCGTATGCCGTCT
>Contig93 1351 reads, 277 bases
CTTTTGAATTTTAATGAGAGCTTTTTGCTCTGTCTAATTTTTCATTTCTTTTTCTATATCTTTCAAAATTTCCTCAAAA
AACAATCACCCGCCTGGTAATCCTCTCTAGCCACCTTCTAGAGAGAGAGAGAGAGGGAGAGAGAGAGTGAGTACTTTCA
TAAGCAATTAAGAGTTTTGATAAGTAAAAGCAAAGTTTTGTTCTTCATCTAATTTTGCAAATACACACACACACACACA
GGAGTATGATGTTGAAAGCCTAATTAAGCAAGTTCCCAGG
>Contig94 189 reads, 253 bases
CTTCTCCAAAACATCCCCTGGGGCCGCGCATTCTCTCTCTCTCTCTGTGCGACTTGACTGCCAACGGTGGGTGGAATCT
TTTCTTTTTTGGAGCATCGCCCAAAAATATCTGCTGGCTGGAAGGGGGAAGATCCATGAGACAGTGGCGCAATAAATAG
TGGTGTATTTAATTAAAATCCCTGCATCGCCGTCCGTGGAGTTCCTTGAAATCAAATTGGCCACTCTAAGTATTTATGG
TGCTGCGTTTTTCGGG
>Contig95 1791 reads, 346 bases
CTTCGAAGGAAAGGTGCAGTTGGCAAAGCTCTCAGCTAAATTCTGGGACGCGCCCAACGATAGTAAAAAAAAAAAGAGA
AAGAGAAGAAATAGAAAGAGAGAGAGAGAGAGAGAGAAAGAAAGAAAGTTAAGATCATCGAAGAGACGGAAGTGGCAAC
GCTCTTAGTTTATTTCTGGGACGCGACCATGAAAGTCAAAAGAAAAGAAGTGAGAGAGAGAGAGAGAAAGGAAGTTGAG
ACCATCGAAGAGACCGAAGTTAGCAACGCTCTTAGTTTATTTCTGAGACGCGACTAATGAAAGTCAAAAGAAGAAAAGA
AGAGTGAAAGAGAGAGAGAAAGGAAGGAAG
>Contig96 840 reads, 446 bases
CTTGTTAATTTAATGAACATCTCTAATTAGATCCAATTTTGTTCATCTGATGAATCACTATTATGTTATGGTTTGACCA
TATGGTTTGACTGCAATACTAATACGACGAAAAATCCTTTAAAAGGAAATACTCTGAATTCTCTAAATTTTCATTGTGG
TTGTCTTTTTGGCCTTTTGGTATGATAAGCCACAGTGTATCCACAAGTACTGGGAACTAATTTAAAACCAATATGCTGT
TCTATATTTATTTCGTACCTGTGTCGAAGACTTCGTGTTTCGATTGCCAATAGTTTTGAACTTGAAATTCAATTAACTT
GAAACACTCTCACGAGAATTTCCTACACAACATCCACAAATCTCTCTTTTCTCTCTCTCACTCTTTCTTTTTTTTTCTC
TCTCTCTCTCTCTCTAAATTTTGAATGAGGTAGTAGAGATCGGAAGAGCGT
>Contig97 98 reads, 298 bases
CCACCGAGATCTACACTCTTTCCCTACACGACGCTCTTCCGATCTCTTATGCATTGATTAGAGAGAGAGAGAGAGAGAG
AGAGAGATAAATCTTGAGAATCATTGAGGCACCGTACTTGAGTTTACTCTGAACTTTAGTCACCATAGTTTGCATTCCA
TCAAGAGCACTTAATTGAAAGTTCTATGTCTTGAGAACTCAACGATGCCTGTGGAATGAATTGTTATGTGTATATTGGA
TACCTTGTCAACCGTAGAGATCGGAAGAGCACACGTCTGAACTCCAGTCACGCCAATATCC
>Contig98 209 reads, 302 bases
GACCACCGAGATCTACACTCTTTCCCTACACGACGCTCTTCCGATCTCTCCTCAATGGATGATGGTGTGGGTTTTTCGG
TGTACTATAGAGAGAGAGAGAGAGAGAGAGAGAGAGACGTTTAAAAGGGAGGTTGTGAAAGATTTTCTTCCATCACGTA
CGCCATAACTTGATCACCTACATCTCTCGAGGAAGGTGATCGAGACGCAGCAAAAGAGAGGAGAAGTACACGATCGCCG
AGATGATGAAAGAGAGATCGGAAGAGCACACGTCTGAACTCCAGTCACGCCAATATCTCGTATGC
>Contig99 451 reads, 340 bases
CTTCGAAGGAAAGGTGCAGGTGGCAAAGCTCTCAGCTAAATTCTGGGACGCGCCCAACGATAGTAAAAAAAAAAAGAGA
AAGAGAAGAAATAGAAAGAGAGAGAGAGAGAGAAAGAAAGAAAGTTAAGATCATCGAAGAGACGGAAGTGGCAACGCTC
TTAGTTTATTTCTGGGACGCGACCATGAAAGTCAAAAGAAAAGAAGTGAGAGAGAGAGAGAAAGGAAGTTGAGACCATC
GAAGAGACCGAAGTTAGCAACGCCCTTAGTTTATTTCTGAGACGCGACTAATGAAAGTCAAAAGAAGAAAAGAAGAGTG
AAAGAGAGAGAGAAAGGAAGGAAG
>Contig100 55 reads, 317 bases
TTTTTTTTTTTCAAGCAGAAGACGGCATACGAGATATTGGCGTGACTGGAGTTCAGACGTGTGCTCTTCCGATCTCTAC
AATTTTTCTCTCTCTCTCTCTCTCTCTGAATAATTCCTATTCACTATGATTTTTTTCCAACTAAAATTTCGAACATTTC
GTTAAAAAACATTTTTCATCTGAATCCGTTCAAAACGCTTTGTGCAAACTTTTCAAATTGCGCAAATTTTGTACACAGT
CTAACTGTGGGAGAGATCGGAAGAGCGTCGTGTAGGGAAAGAGTGTAGATCTCGGTGGTCGCCGTATCATTAAAAAAAA
A
>Contig101 349 reads, 346 bases
CTGTTTCACCGTAATTACCTCACCTGCATCCATCGGGGCACTGAGAAATCCTCCTATTGCCACCCACTGAAGTGGATAC
TCTGTGTACAAAGCTTAAGCCACCAAAAACCATCAAGGATTATAGACACTCTCTCTCTCTAACTGAAGCCACAGAAAAC
AAACCCCTAAAAGATTTACTAAAAAGGAAAGTGTGTGTGTGTGAGTGGACGCTCGAAGAAGCACGAAAAAAAAGTTCTC
TATAAGTGGATTTGGGTTCTTTGGGTGCAAAATGCATAATTAATGACTTGGTGGGAAAAATGTTTCAAGAATATATCTG
TGATGTGTTTTACGCAAGAGATCGGAAGAG
>Contig102 183 reads, 376 bases
CTTTGATTAAGGGATTTCAATCGTATTATCTGCTATTTCTCCTCGATATGTTTAATTTTTGATAATATTAAATTATGCC
ACGACCCCTATACATATAAATTGGCAGTAATTGAGCACCATAAGCTTTTATAAGTAAAAAATCACTGGGAGCCTGAATG
TGATAACAGTTTTAAATATAAAAAAAAATATTAGGAGCGTTTGATGGAATAATTGAAAGGGACTTCTTAGCGCGATGCG
CTAATCTTTTCTGAATTCCTTTAGGATGAATATATAAGTTTTAGTAGAAGTATTAGGAGCATTTGAAGGAAGAATTGAA
AGGTTTTGTGTGTGTGTGTGTGTGATTTTGTGTGTGTGTGAATTAGTGAAAGAATTAGCG
>Contig103 577 reads, 307 bases
AGACGGCATACGAGATATTGGCGTGACTGGAGTTCAGACGTGTGCTCTTCCGATCTCTTCAGTAGAATTTCTAAGTTGT
GAGTTTTCGACGTTGTTGGTGGTTCGGTTGTCGTTGTTGTTGTCGTAGTTGTTGTTGTTTTGCTTGTAGTTTTCTTTGC
TTTCGGTCTTGCTGTCGTTGGACTAACTACTAAGAAAAGATCTCGCTGCAAGGAAAAAATAATAAAAATTATTTAACAA
TTCAGACGAGTTGTAGAGATCGGAAGAGCGTCGTGTAGGGAAAGAGTGTAGATCTCGGTGGTCGCCGTAT
>Contig104 28 reads, 312 bases
AGAAGACGGCATACGAGATATTGGCGTGACTGGAGTTCAGACGTGTGCTCTTCCGATCTCTTGGGGGTTGGTTATTTAT
AGTTGCACCGCTGTTGTGTGTGTGTGTGCTATAAATGAACGGAAGGAAGTGGAGAATCATGATTAATTATTGGAATGTC
CGATAAAAACAGCATACACTGGGGTTGAACTACACGGTGTGTTTTACCCCCAAAGTGAGGAGTTTCATCTCGATTTTCA
CGCCCCAAACCAGAGAGATCGGAAGAGCGTCGTGTAGGGAAAGAGTGTAGATCTCGGTGGTCGCCGGATCATTGA
>Contig105 278 reads, 402 bases
CTATTCCATTCGCAAGCCACCCACTATCATGAAGTCTTCCTCGATGAACCTAATTTGCATTGTGAAGTAATTATTTAAG
CTTGCACCATCACACTCGAAATCTCCAGAGGAAATTGATCCACAATGGAAAGGGTTCCTATGTAAAATGGAACAGAAAT
AGTGCAAGTGATACTTCCGTAAAGTGGATGTGGTGTTACTGTCCAAAATGCTGGAAGATAACTTAATTAAAACTCGACC
AGGCAATTGCACACACACACACACATACAGCAAATCAACTCCTTCGAGCCATATTCCTCTGTGGGAAAACCACCAGCCA
CGACTTTAATACATACATTCAGAGATCGGAAGAGCACACGTCTGAACTCCAGTCACGCCAATATCTCGTATGCCGTCTT
CTGCTTG
>Contig106 506 reads, 304 bases
CGGCGACCACCGAGATCTACACTCTTTCCCTACACGACGCTCTTCCGATCTCTTTAAAGATGTGATTTTTTTTAAATTT
ATTATCTCATCCATCCACCCCTCACACACAGCCACACAGCCACACACACACAGCCAAAAAGAAGATCATTCCTTCCATC
ACTAAACCTAGAAGACACAAATAATATTTGATATATATGTTCAATGATATCAAGATCATAAACTTTTTATACACTTAGG
AAGGATAGTGTAGCAGAGATCGGAAGAGCACACGTCTGAACTCCAGTCACGCCAATATCTCGTATGC
>Contig107 17 reads, 315 bases
CTTTTCTCCAACCCCCGCGCACGATGATCTCCACACACACACACACAGTTGAAGGAGACAATTTCTCTAGGATCCACTT
GATTCACCCCAAAACTTTCCTCCTGTTGTTCCAACTCGAGTTAAATTTCACAGTCGATTGATTTTCGGCTAGGAACGGC
CTCTCTGTGTGTAGTGAAAAGATGCGTGAATAGAAGAAATTAACCCACAAAAGTAGCGATGAAAAATGCTGAAATTGCT
TTTTCCCAATACACTGTGGCCTATTTTTTTCTCCTACAAACAATTTTTCCATTGGATGCCGAGAGAACGGTTATTCAG
>Contig108 193 reads, 255 bases
CTTATGAAGTCAGAACTATAACCATTGTACAAAGAGAGAGAGAGAGAGAGAGAGAGAGAGAGAGAAGAGAACGGAAAGT
TTCTTAAAGATAGGGCAAATCAGACTGCATAATTTTTATATTTGTTTCATCTAATAATACATAAAAGGTATAAAGATGA
AGGTAAAAAATAATAGTGAACCTAATTAGAAGAAGAAAAATCAATTTACATATGACAGTGAAAACTGAACTCTGGAAAT
TTAACATTTTCAAGGTAT
>Contig109 89 reads, 435 bases
CTGGCAATGCCCTTTACAATATATAATTTTTTCGGCCCCCTACATATTATAGGACCTGAGATTTAGGCAAAACTAAATT
TGGCGGTGCTCCAAAATGGCGGAAGGAGGGGTGGGGGGGTGATATTGAGTTCACCACCGGATGTCGTCAGGTCGATATA
TGAGGTTTACCGTTTACCGCAAGTCTCTATCTATTACCGTTTGCTCTCCAGAGGCCGATGTGTTACGGACGGACGGACG
GCCGGCCGGCCGGGAAAATCAATTTTTGGCGCATATGATTTTTGAAATCTACGCATCTTAATTCGTGCTCATACCAAGT
TTCAGCCCGATCTGACGACTTTCGTTTTTGTTACGTACACATAAAGAATCGCAGCTAAAATATGAAGATCAGGCATGAT
CATCTGTCGATCGTAAAAAAAAACTTCCGGCAACTGAAAG
>Contig110 172 reads, 258 bases
CTCAGAGCTCTTAAGTGTCTTATTAATTTAGGGAATTATCTCTGTATACGAATTTTCTTGAGTTGCCAGAAAACTTGTG
ATTGATGCAAATATTTCTTCCCCGTGCGCCCTGCCTCCAGACACTGGATGAGATATCTTGAGACCACGGCTTGAGGCAC
TCAAGAGTTGGGATTAAGTACTGAGGAATGAATCATTAAGCAACCCACAGTCATACAAGTCTTTTACCAGAAATCTCTT
AATAATTCAAAGAATTCTTTC
>Contig111 138 reads, 248 bases
CTATCCAGCGAAGGCGAAGCCTTCGCAAACGATTTTTTTTTTAATCATCGAAAAACCGGTGGTCGAATGGCATGATAGT
CAGCACTCGCTTATTACCATCTCAAGCGTCACGAGTTTAAGTCACCACTTGGTCATTCAATTCCCTTCCCGTTGCACAA
GTAGATTGAGCGAAAAATTGATACTCTCTCTCTCTCTCTCTCTCTCTCTCTCTCTCTCTCTCTCTCTCTCTCTCTCTCT
CTCTCTCTCTC
>Contig112 1154 reads, 432 bases
CTGATGGAATGAAGATCGTCATTAAGTAAAAAAAAATTACTCAAGAAGTGTCCAAAAATTGCAATGCTTCTTGTCGTTT
TACTCGTTAACATTTATAAATTGCAAGCGTTTTCATTTTTACAAAAAAAAAACATGAAAAGCCATAGGTAAGCCAAAGT
CAACAATGCGACTAACATAAACTCCTTATATCATTGGCAATATGTTGTTCGTGATTTTTGACTCTCTCTCTCTCTCACT
CTCTCTCTCTCTCTTATGTACATTTATCTTTTTTGTGCTACCCCCATTGTACATAGTGAAATGAACATTGAATGCGGTT
TTCAATATCCTGCGTTATTTCCCTTCATTTGCAAGTTGATCTGAGGATATTTGTTGGGATAAACGGAAAGAATGTATTT
GTAATACATTAACGTCTGACAAGAGAGATCGGAAGAG
>Contig113 34 reads, 420 bases
CTCTCACTTTTGCTTGTGAGAGTGGATTTTTAACAGATCGTTTTCGTTAATTTACTGATAAAAATTGTGCTATTACGTT
GGTTTTACACAGTCGTGGAAAAACCACGTATTGTATTCATATCAAAATCGCACCACCTCGGATCGGCCTCAAACTTTGT
ATGAGCACGTTCCACACCGCCCACATTCCGAATCCGGTGGTGGAAAAAAATTGTTCCGGCCGGCCTGCCGGCCTGCCGC
ACTTTCCGGCCTTATAGCAGACACACGGTTGAAGATAGAGACTTCCCGTTTTGGCTTTAAATAGGGAAGTGTATGAAAA
TTTTCATATTTTGCCATTTTTGAAATCCAAGATGGCCGCCTTCCGCCATATTGGAATATGCACAACTAGATCCGCTACA
GAGATCGGAAGAGCGTCGTGTAGGG


>Contig114 357 reads, 525 bases
CTAGCCAAACTTCGTTTTTGGGACAGTAGGGTTCTGTGAAAAGTCATACATTTGGAAAATAAATTTGGAAATTTCTAGA
CTGGGGCAGTGTTTAGTCAAAATTACCTGGGCAACTCTTCTGAGGGATGCAGGGTCCTCCGGGACCATCTCTAGCGTAT
CCAGCTTTGCAGTAGCATCCACTAGTGCATTTTCCTTTATAACTTGGACAATCTTGTCCCAAATTGGAGCACTCAGTTT
GACAAGACGGTCCGCAATGCAGGAATTCCTCGTACCTTCCACAAGTTTCAGGCTTTTCTGTTGTTGTGGTGGTGGTGGT
TGTCGTTGTGGTGCTTGTTGTGGTTGTTGGTGGTGGTTTGTGAGCGACATATTCAATGGACGGACAACTTTTAACATGG
ATACACTGATTGGTGACAGGATGTCTGGCATATCCATGTTTACAATAGCAACCTTGAGGACAGAATGATGCTGATGGTT
TGAGATTGCAAGCTTTTCCGTATCCTTCGCAAGTGGTTTGACACAGTGGAG
>Contig115 2 reads, 251 bases
CTCTAGTTTTTCATGTGCCGAGGTATTGGGCAATAAATGTGTGAAAATTGTTTTCGAGGGAAATTGATTCACTGAAGGG
GCATAAATTGCACGACATAGAATGGAGTGTTTGCGTGTTCGATGAGCCACCCCCTGGAGCACTGCAGTGAGGGGCGGCG
TGTGTGTGTGTGTGTGATTTTATGCTTAGAAAAGTGATAATATTTCATTTGAAATTGCGTCTAGGAAGTGCATAACGTG
AGATCGGAAGAGCG
>Contig116 3 reads, 248 bases
CTATTCAGCGAAGGCGAAGCCTTCGCAAACGATTTTTTTTTTAATCATCGAAAAACCGGTGGTCGAATGGCATGATAGT
CAGCACTCGCTTATTACCATCTCAAGCGTCACGAGTTTAAGTCACCACTTGGTCATTCAATTCCCTTCCCGTTGCACAA
GTAGATTGAGCGAAAAATTGATACTCTCTCTCTCTCTCTCTTTCTCTCTCTCTCTCTCTCTCTCTCTCTCTCTCTACAT
CTCTCTCTCTC
>Contig117 175 reads, 253 bases
CTTGCGTAAAACACATCACAGATATATTCTTGAAACATTTTTCCCACCAAGTCATTAATTATGCATTTTGCACCCAAAG
AACCCAAATCCACTTATAGAGAACTTTTTTTTCGTGCTTCTTCGAGCGTCCACTCACACACACACACTTTCCTTTTTAG
TAAATCTTTTAGGGGTTTGTTTTCTGTGGCTTCAGTTAGAGAGAGAGAGTGTCTATAATCCTTGATGGTTTTTGGTGGC
TTAAGAGATCGGAAGA
>Contig118 272 reads, 254 bases
CTTGGTGCATCTTTTCCCTAAATATATCTATCTATCTATCTATCTATCATTTCTTATTGCATTCTACTTCGGGAAGAAT
TTTTACGAGGTCGCTTGGGAGATTACTTTGCTCGAAGACGGTCCCCGAACGATTTTCCCTGTAAGTAGCATTTTGCACA
CGATAATTTCATCGGTGAACGGGATGTGTTTCACCCTCGTGCAGCCACAGGTAATGGCTGGGACGATGCTACATAATGT
GCAGGAGAAAGGGGAAG
>Contig119 7 reads, 332 bases
CTTTCAAATTAAATAGGTACCACGTTGAATGTAGGTTGTGGATAAGGGAAAGTTTAACAAATAGGTGGTCAGTTATGCC
CTCATTTCATTAAAACTTCCTGACTTGCCAACTCTGGACCATATTAACTCACAGAGGGGCAGCCATTCATACCAAAGTA
CACACACACACACACATTAATAGAAGACATTGATGAACACATTTCCTCACGAGGGTGAGTAAGAGGAAAATTGCGCGTC
AAATGAGGGATGGCTGTTCTACGGAAAAGGGTGACCTTTTCATCAGGACTCCCCCCCGCTTCGCCCCCCAAAACGTAGG
CACGGAATTACAAAAG
>Contig120 3 reads, 293 bases
CTTGGACATTTATTTGTGTAGTTTGCACATTTCTGCAAATTTATCCAGCTCTCTACAGAGACACCCAAAAAAATGTGAC
TCAATAGACGATAAATCAACGAATTGATTCTATTTCCCGTCGACGCGTCAACGTTCTCTGTGGTTTGGCAAAACAAACC
AATAAATTATCATTTTTCGTCGTCTCTCCCGGTTTTGTGCTTCAAAATGCAATGAGAATTCTGATTTAGTAGAGAGAGA
GAGAGAGAGAGAGAGGGATGGAAGTTAAAGAGATCGGGAGAGAACACGGCTGAACT
>Contig121 237 reads, 253 bases
CTCGACTGTGGCAAAATTTACTGGGGCAGCCCCCAAAGAGGAATTTCTTGTGCACAACACACACACACGCTCCTTTTTC
TTCCACCCCCCATCGCCAAAGCGGGAGAATTTATTGAGGGCGGATGCTGGAGAGTTCGTGTCTCTGTGCCCCATTGTCT
TCTCCTGCAACCTCCCCCCGAAAAACGCAGCACCATAAATACTTAGAGTGGCCAATTTGATTTCAAGGAACTCCACGGA
CGGCGATGCAGGGATT
>Contig122 422 reads, 297 bases
CGAGATATTGGCGTGACTGGAGTTCAGACGTGTGCTCTTCCGATCTCTTTTTTTCAGGCTGCCATTTCATAATTACCAA
AGGTATGTTTCTCATATTGTGGAAATAGATAGATAGATAGATAGATAGATAGATAATATTTATTCATCTCTAATACACA
GGGTGTTACAAGGGTGTAATCATTGCAAAAAAATTATTACGCCCACAGACGTCTTGTTGATTTCCAACCTCCAGAGCAA
AAACTGTGGAAAAAGAGATCGGAAGAGCGTCGTGTAGGGAAAGAGTGTAGATCTCGGTGG
>Contig123 284 reads, 410 bases
CTCTGCTTCCTTATTCTCACTTGCATCTCGGAGGATCAGTATGCCAATTCCATGATGCACGATGTCAACCTCACGTTCA
AAGTTCTCATTCATCGGGCACAGATGAGACACAGAAAGCTTCCGGGAGAGAGGATTTCCAAGTCACAGCCACTGGCGGC
TACCCTCTTAGGTGAGTCTTTATCAGAAAAAAATAAGGAGATTCCCTAATGATTCTCTCTCTCTCTCTCTCTCTCTCTC
TCTCTCTCTCTCTCTCTCTGCAGATCTCTTGGTTGAGTTTATTGTGTCGCATCTAATGAAGAAATTCCCAATGGAGCTC
TATCTTCTCTGCGTGGGGATTATACATCGCGTGCTGTGCTACCAGAAGCGTTGCCGCGTGAGACTGGTGTACCCATGGA
AGGAACTCTGGTCAG
>Contig124 344 reads, 359 bases
CTTGTGGTTGTGAAAGGTTTAAAACACTCCCAATAAAAAAAATATTGGGTTCACCCCTGGACCGGAGGATGACCGGTGT
CCCTATAAATACTGGGCTTTTCGGCATAAAATCTTTTCTGCGGTGTGTGTGTGTGTGTGGATATTGGGAGTCAAGTGAA
GGAAGTTGGAGTGAATTAAATTAATTCCACCCCTGAATTGAGAATTGCATTTGCAGCATAAAAGTCACCCTCATTGATG
CAGCGCATTGTTAATGTCAAGAGTTCTTCGGCGTCAACCCACGCCACCGCTATAGATTCAGATAAGACAACATGCAATG
CGGGCTTGTGGCTTTTCCCCGGGTACTGAAGCCTTTTCTGCAG
>Contig125 8 reads, 261 bases
CTTTCTGTCACTATTACGTTGGTTTTACACAGTCGTGGAAAAACCACGTGTTGTATTCATATCAAAATCGCACCACCTC
GGATCGGCCTCAAACTTTGTATGAGCACGTTCCACACCGCCCACATTCCGAATCCGGTGGTGGAAAAAAATTGTTCCGG
CCGGCCTGCCGGCCTGCCGCACTTTCCGGCCTTATAGCAGACATACGGTTGAAGATAGAGACTTCCCGTTTGCACTTTT
ATATAGAAATGTGGGTGAAAAATT
>Contig126 18 reads, 289 bases
CTGCTGCCTCTTATATAATTGCGAATGTTTGTGGAAGCTTTTCTTCTCTCTCTCTCTCTCTCCCTTTTTTTTGGGTGCC
TTTTCAATATTCATATTCTCCCATTTATTGGTGAATGCTTTTAGCGTGAACGAGGCAAATGCATTTTAGAACATGCACA
CCGCGCGAGGAAGTATGACCACCGCTATCTCTAATGTATGATCTCTGAATACCTTGGAAATCATTCTTTTTCTGCAAAA
GCGCAACATTTTGCCTTCCGCGGGTGGCATGCGGCGATTTTATTGCGTGTGT
>Contig127 177 reads, 494 bases
CTTGTTTTGAATGATGGATTTTATGTCTTTATTATCGTCTAATTGGACTGATGCTGTTGACCTATTTTTGTTTGTAACA
CAACTAACTTTATAAAAATTTATTGCACTGATAGCGATCAAAATTATGGTATATATACCGACTCAAACTTATATTTATT
ATCTTTCTATGACGTCTCCATATTACCTGCAATATTTTGTAACTACCTATGTTTCTCTCTCTCTCTCTCTCTCTCTCTC
TCTCTCTCTGGTTTACTCTACCCCTTGCGAAATTATTTTAGTGCTTCTGTTGTAATTTTTTTATATACACGGACACAAA
TAAGATTATACTGATGTCTTTTGGGAATTAAATATATGCATTTTCACGACCAATTGCAATATCAGGGAAAATAATATTA
AAATATTACTCGGATTGTGAAAGTATCAGGAAGATTTTACAAAGGTTACAAAGCTTTTAAAAAAAAATCGTTTGCGAAG
GCTTCGCCTTCGCTGGATAG
>Contig128 45 reads, 255 bases
CTTATGAAGTCAGAACTATAACCATTGTACAAAGAGAGAGAGAGAGAGAGAGAGAGAGAGAAGAGAACGGAAAGTTTCT
TAAAGATAGGGCAAATCAGACTGCATAATTTTTATATTTGTTTCATCTAATAATACATAAAAGGTATAAAGATGAAGGT
AAAAAATAATAGTGAACCTAATTAGAAGAAGAAAAATCAATTTACATATGACAGTGAAAACTGAACTCTGGAAATTTAA
CATTTTCAAGGTATGCAA
>Contig129 443 reads, 426 bases
CTGTTTGGAGGTCATCGAGGCGCTCAGAGTTGGCAAGCATGTGGATGCGCACCCAGTGGTTCGAAAGAAAAAATTTCTT
TCGAACCGGGTGTCGCTAATCCCATGTTATGCTTATCGTTATAGGTAACAACATTCATGCACACACACTCACGCCCATT
TATCCAACATGCACACACCACTCATACAATTTATGTTTTATCCAAAAGGTAACAACATTCATGCACACACACTCACGCC
CATTTATCCAACATGCACACACCACTCATACAATTAATGTTTTATCCAAAAGCTAAGCCAATGCTTTTCCACACAGGTC
ACCAAAATATATTGCATAGGCAGGACCCTATTTCAGTCTAAGTTCCAATTCAAAAAAGTCATGACAAAACACTTTTCAC
AAATACATTTCCGTGTGTGTTTGATGAAAAG
>Contig130 7 reads, 349 bases
CTTGCTTCCCTATTCCTATATATATTACGTTGGTTTTACACAGTCGTGGAAAAACCACGTATTGTATTCATATCAAAAT
CGCACCACCTCGGATCGGCCTCAAACTTTGTATGAGCACGTTCCACACCGCCCACATTCCGAATCCGGTGGTGGAAAAA
AATTGTTCCGGCCGGCCTGCCGGCCTGCCGCACTTTCCGGCCTTATAGCAGACATACGGTTGAAGATAGAGACTTCCCG
TTTGCACTTTTATATAGAAATGTGGGTGGAAAATTTCATATTTTGCCATTTTTGAAATTCAAGATGGCCGCCATCCGCC
ATTTTGGAATATGCACAACTAGATCCGCTACAG
>Contig131 6 reads, 321 bases
CTTTTATTTCAGATAAACTGCGATGTGTGTTACGTTTTAAGCAATCTTATAATTTAGCAAATTATATTCTACGTGCAAC
TTATTCAATCATTTGTAAATGTAGGAGTAAGAACCCCCGAGGCGGTCAGATGATATGTCTTTTATCATTTAGATTGAAG
GACACTAAATGTACACAAGAGTGCACATTTTCCTTCTGCACACACTGTAATTAATAGAGAGAGAGAGAGTAAATGAGTC
AAATTAATGGCTTTTTCAAGTGTTTCGTGTGGTTTTGAAATAAAACAGACCCTCTTCCATGATTGACTGTCCTCCTTTT
TAGAG
>Contig132 112 reads, 320 bases
CTTATTGAGACCCTTTTTTTCCACCCTCCTGTACACACACACACACACAATATCTCTTGCGCGCCACCCCCGCGGGTGG
GACGCAGGGACGCACATCCGATAGATTTGGCGCGCGCGAAAGACGAAGAACGGACCATCTATCAAATCCCCATCAATTC
ATTCTTATATCCTGTTTACTACACAATTTATTACACTTTAAATGTTGTTTGCATATGCTGAAGCAGTAAGGAGCACAAA
TCAATTGACGAACGACACCGCTCTATGGAATCGAATATAATTCACTCCTATCCGCCCCGAGGGTGCTAAAAATCCGCGC
ATAG
>Contig133 266 reads, 317 bases
TTTTTTAATGATACGGCGACCACCGAGATCTACACTCTTTCCCTACACGACGCTCTTCCGATCTCTTTCGGGGGGATGA
GTTTTGACAAGGGAAGATTTCTGTTTCGGCGGAAGGAACGTCAAGAAAAAGACAGCGAGAGACTCTTTTTTATGTGAAG
AAACATTTGCACACAGAATTCTAATTTGCGCGATAACACTTTACGATAATATAATGAAAGTTTTATTTAAGCACACACA
CACACACACGGAGGGAGAGATCGGAAGAGCACACGTCTGAACTCCAGTCACGCCAATATCTCGTATGCCGTCTTCTGCT
T
>Contig134 231 reads, 363 bases
TTCTTTTTTATCGTGCATCCGTTCTTTCGTGTGTTCTGTTGTTTTTTTTTTTTTTAATGATACGGCGACCACCGAGATC
TACACTCTTTCCCTACACGACGCTCTTCCGATCTCTTTCTTCTGATGCCCGCTTGAACGAAATCGTTGGAGCAGCAAAC
GAGCAATCGGCAATTTTGTGATTTTTTCATTGTTTTTTTTTCTTTTTTTGTCTTAAATCCTCATTTTCGGCTAGAAGGA
AGCTTTGAAAACGCTCGACGTCTATGGACGAAATGTGCGCGGTGGAATAAGAGATCGGAAGAGCACACGTCTGAACTCC
AGTCACGCCAATATCTCGTATGCCGTCTTCTGCTTGAAAAAAAAAAA
>Contig135 3 reads, 251 bases
CTCATGCATTTCTAGAATTGCCATTAAAATTACGTTGGTTTTACACAGTCGTGGAAAAACCACGTATTGTATTCATATC
AAAATCGCACCACCTCGGATCGGCCTCAAACTTTGTATGAGCACGTTCCACACCGCCCACATTCCGAATCCGGTGGTGG
AAAAAAATTGTTCCGGCCGGCCTGCCGGCCTGCCGCACTTTCCGGCCTTATAGCAGACATACGGTTGAAGATAGAGACT
TCCCGTTTGCACTT
>Contig136 378 reads, 444 bases
CTCGTTTATCTCTCACCCCGTGATTTTATTGCAACACTTAATTTAGTAATTTCATGCTATAAAATTCTCCCTGTATACC
ATCAAGGATAAATTTATGATGACAATATGTGGTGAAAATTAATTGGATTTATAAGATTCCTGACAATTGTAAGGGGGGG
GGAGCGAATCGTTGTAGAGGAAGCCATAAGCAGAAAAGTCAATATAAATTTAATTAATTCTCAATTACACGAATTTTCT
CATGAGATTGCCACTTGAGAAAACTTTTTCTTCATCTCTCAGGATAATCCACGCGTGTGTGTGTGTGTGTGTGTTGAAA
GAAACAGAGATTTATGGAAAATGGATTTTCGTAGTACATTTTACAAAACATCCTCTCGCTTTATATGAGACGGGAGCTT
TATGTGAAACTTGTCTCGCCTCACCAATTTAACAAAACATATATTCCAG
>Contig137 271 reads, 329 bases
CTATATCTATCGCGATTGATTAATATGCGACGCCGTCGATTCATCATCATTGTCACCGATGAAGACATCATCGAAGCAC
TTGAGGAATGCCCTCAACGTCACGTGGAACAGCCTGTGGGTGCGGCGGAAGAGGAAGCGGGACAGATCACCATCCATAT
GGACGCACAATAATCTACTAATGGAAGATATCGTTGGTGACTGTGACGTGAGATCGTCGTCTTCTGCATCCACAATTCC
CATTGATGAGTTGGGCGGATATCTGGGTGGTGGTGGTGCCAGTGGTGGTGGGGGAAGTGGTGGAAAAAATCGACGCCGC
AGGAATAACAAAG
>Contig138 1039 reads, 346 bases
CTCCGCATCGATTTTAAAACCATTGTCTGCTCAAAATTCATAGCGACCATCCCTTGTCGCAACCCTTGGTCGTTGGGGA
TGCTCCTCCAAGTGTTGACACCTCGAATTAAAACTTCCTGCAGAAGGGATTACGAAAAATTTGCTGAGAGATGCCAAGT
CCTGGGGACCGAGGCAAAAAGGGGTGGTTTTCTGTGCATGAAAATGAGCAAAAGAGGGTGAAACAGTAAAAGCCACCAT
TCCGTGGTTGAGAGCAATAATGAGTGTGTGTGTGTGTGTGTGTTTGAGCGAATGTTTGGTGAAAAAGGGTCACAAGCTC
TTCATTGTTTGTAAATCTCACCAATGAAAG
>Contig139 63 reads, 254 bases
CTATCCAGCGAAGGCGAAGCCTTCGCAAACGATTTTTTTTTAATCATCGAAAAACCGGTGGTCGAATGGCATGATAGTC
AGCACTCGCTTATTACCATCTCAAGCGTCACGAGTTTAAGTCACCACTTGGTCATTCAATTCCCTTCCCGTTGCACAAG
TAGATTGAGCGAAAAATTGATACTCTCTCTCTCTCTCTCTCTCTCTCTCTCTCTCTCTATAAAATTCTAACACACGCAC
TACATATTGCATCGTGA
>Contig140 585 reads, 307 bases
CTGTGTGTGTGTTTTCGGGGTGGAATATGGTTGATGCCTGAAGGATCGACATTCGATGCTCTCTATACAGGACTCAGGG
AGGAGGCATTTTCCACCAGGGGGAGAGGCACGTGACTTGCCCACAAATGTCACCCTTAAAGAGTATGTGTGTGTGTGTG
TGTCGTGAAAGTCCTGAAAGGACTCACGGAGGAAAAGGCAAGATTCTGTCCTGCTTCTCCCTGTGGGGATGACAAAACG
CGCGCAAGATCCTTCGGGAGCGAATGGCTCTGTATGGGGTGGGAAAATGAGGGGGTGGAAGACGTGCAAG
>Contig141 182 reads, 492 bases
CTATGGAAAAATAGGTTTTTCTCTGAAGTAGAGGAGTTTTACCCGACGAGAAACCCGGATTCTCACATTTATGTTTTAT
AGATAATTGGTGAGATATCGTTTTTAGAAATTTTGTTTATTTAATTATTTAATTATTTGTTTGATTGTTTGTCTGACTG
TTTTTTGTTTAATTGTCTGTTTGTTTATCCGTCCGTTTGTGGCTGTCAGTTCTTTGTTTGATTGTCTATTTATTTGTTT
ATTTATTACATATTCGTTTGTTAGCCTTTCTGTTTGTTTGTTTGTATGTCTGCTTGCTTGCCTGTCTGTTTGGTTGTTT
GATTGTTTTTGTATGCCTGATTGTTTGTTTATCTATCCGTTTGCTTGTTTGTTTGTATATTCGTTTACTTATGTAGCGC
CCCCGTGAGGCGGGTAAGCGCTAGCTGTGACCAACTACCGTCCAGCAACGACTCTGACTTTCACCCTGACGTAATCTCA
CGCGATTCACGCCCGGAG
>Contig142 9 reads, 314 bases
CTAGTGGAGATCATGTAAGGTCAAAACAAAGAATCCTTACAAATCCATYGGTATATTGGAATCTGTTACCCTCTTCGTT
TCGTAAATTAAATGTACGAAATTGTGAAAAAATGGTGACTTTTGTATGGAGGCTACATGAAAGAGGAGGTTGGAGGTGG
TAGGGTGGTTGAGGTGGTAGGGTGGTGGAGGTGGTAGGGTGGTGGAGGTGGTAGGCTACGATGCTTCAAAATATCCATT
AGTACGTTGGAACCCGATATCTCCATTTGTAGAAGGTAATATATGAAAAATTAACAAAAAAGTGACTTGTATGGGAG
>Contig143 325 reads, 442 bases
CTTAGTAGACCACTGAGACTCCTGCGTCTGAAGTCCATATCTTGCTTTCTGTCTTGGTTTGTATTGATTCTGGAATATT
AGATGAAACTGTAAGAAAACGCTGGATACTTTATATGCAATAGATTTACCCTTATATTAGACTTGTAGCGACTCTTTGG
CTCCTCTGTTGCTGGGATATCCGTTTGGTATTCATCATCATACTGCTGGGTTGTTGTTGTTGTTGTTGGCCTCCTGAGG
CGGGCTCTAATTTTAGGATTCACTGGCCTGTGAGTTGTAGTTTCAGTCCTTCCCTCTGATCGGTATCTGCTTCTCGCCT
TAAATTGTAAAACAAAATCATAGACTCTACACAATCAAACACCTTAATATTTTATTACCGTAAATCTGTCTTCACTGAT
CTCTGTTGTTGGCGTTCTGGGGCTTGTTGTTGTGTAGATGGGTCTAG
>Contig144 2 reads, 239 bases
CTAAATGAGAGAAAATTACGTTGGTTTTACACAGTCGTGGAAAAACCACGTATTGTATTCATATCAAAATCGCACCACC
TCGGATCGGCCTCAAACTTTGTATGAGCACGTTCCACACCGCCCACATTCCGAATCCGGTGGTGGAAAAAAATTGTTCC
GGCCGGCCTGCCGGCCTGCCGCACTTTCCGGCCTTATAGCAGACATACGGTTGAAGATAGAGACTTCCCGTTTGCACTT
CT
>Contig145 288 reads, 288 bases
CTGGCTGTGGTATTAAAAGAAATAAGGTGTAGCTCTCAGAAAAAATAAATGACTAATAGCCGTAAAAAATTCTTCAAAA
AGAGTAACAAAAAATGTTCATATTTTAATAAAAAAAAAACAAAATGTAAGCGATTCAGACTTATTTGTTAATATTATTT
AATAGAGCGAAGAGAGCGATATTCTTGTTGAAGAACTTGATTAAAATGACGATTTTAGTAATTATAGAGAAGAAAGTAA
ATTTAATTAGATATCAAAGAACGTATAAATATTAAAGAGAATTTAGAGATC
>Contig146 497 reads, 286 bases
CTTTTCGGAGGCTTTTCCTAGGCATTCCGCTGTGGTTGCCACCCCTATGGGGATGAGGTGAGGAAGAAACACGAGGAAC
GAAATGTCTAGAATGCAATTTTCAATCGTGTATCCGGTTTTTCTCGGGCCACACCACTCCACCTGAATCCCTTGGGTGA
GCGTCAAAAATTTTCAATCACCGCCACATCACATTTCCATATAAACCAATTTCACCCCCAAACTCACACACACACACAC
ACATATTTTCGAGGGCCAATGACGGGAGCTTTCCCATAGAGAGTGGGAG
>Contig147 387 reads, 286 bases
CTCACCTATCCTAGCTTTTATAGATCTGGAGATATCACCATATTTTTATAAAACATAAATGATATTTGAAAAGAATCTC
AAGTGAGTTGACAATTTTTCCAATGAAGCAAATTGAAACGCATAAGAATCAATCACGCTGTGGAATACAAACGTTCTAC
AAACTCTAACGTATTCTGTATGTTTTCTTTGTGACAAAAATACTGCAAACAAACAAACAAACAAACAGGCAAACGGACC
AACGATGGACAGTGTAAATTCGAATTTAACATTTAACCCCCATATTAGC
>Contig148 341 reads, 440 bases
GAAGACGGCATACGAGATATTGGCGTGACTGGAGTTCAGACGTGTGCTCTTCCGATCTCTCTCACTCGTGTGTGGTGTT
TGGTTGGTGTAAGATTTAAGTTTGTGTTTAGGTTGCAATTGAGGATAAAACTGTTCTCTGGGTAAACGATTGAGTCGCA
AACCACCCTTGAGTACATAAAGAATTTAAAAATTATCGATTTAAATCCAATTCAGAATTTTCAGAACCTGTTATAATAA
CGGTTTATTTTAATTAAGGTTTAAATTGGTGAAACGTATTTTATTGTTCGTATTGGAAACAATTGAGGAGAAAACTATT
CTCTGGGTAAATAATTTAATATATAAAAAAATATTATAGTGAAACGTATTTTATTGTTCGTATTAGAAAAAATTACGAT
TTTTGACGAAAAACTGGTTTAGGTTTAAAACCGGGTTTAAACCAG
>Contig149 5 reads, 257 bases
CTGACTGCAATCCACAATCGAATCCTTAAATTCTATTACGTTGGTTTTACACAGTCGTGGAAAAACCACGTATTGTATT
CATATCAAAATCGCACCACCTCGGATCGGCCTCAAACTTTGTATGAGCACGTTCCACACCGCCCACATTCCGAATCCGG
TGGTGGAAAAAAATTGTTCCGGCCGGCCTGCCGGCCTGCCGCACTTTCCGGCCTTATAGCAGACATACGGTTGAAGATA
GAGACTTCCCGTTTGCACTT
>Contig150 8 reads, 271 bases
CTCTCACTCGTGGTTTTTGGCTAGTGTGAGATTATTACGTTGGTTTTACACAGTCGTGGAAAAACCACGTATTGTATTC
ATATCAAAATCGCACCACCTCGGATCGGCCTCAAACTTTGTATGAGCACGTTCCACACCGCCCACATTCCGAATCCGGT
GGTGGAAAAAAATTGTTCCGGCCGGCCTGCCGGCCTGCCGCMCTTTCCGGCCTTATAGCAGACATACGGTTGAAGATAG
AGACTTCCCGBTTGCACTTTTATATAGAAACGTG
>Contig151 2 reads, 244 bases
CTCCCATACAAGTCACTTTTTTGTTAATTTTTCATATATTACCTTCTACAAATGGAGATATCGGGTTCCAACGTACTAA
TGGATATTTTGAAGCATCGTAGCCTACCACCTCCACCACCCTACCACCTCCACCACCCTACCACCTCCACCACCCTACC
ACCTCAACCACCCTACCACCTCCACCACCCTACCACCTCCAACCTCCTCTTTCATGTCRCCTCCCTACATCAGTCACCA
TTTTTTC
>Contig152 2 reads, 251 bases
CTAATAGGTTAGTTTTGGTAATATTACGTTGGTTTTACACAGTCGTGGAAAAACCACGTATTGTATTCATATCAAAATC
GCACCACCTCGGATCGGCCTCAAACTTTGTATGAGCACGTTCCACACCGCCCACATYCCGAATCCGGTGGTGGAAAAAA
ATTGTTCCGGCCGGCCTGCCGGCCTGCCGCACTTTCCGGCCTTATAGCAGACATACGGTTGAAGATAGAGACTTCCCGT
TTGCACTTTTATAT
>Contig153 151 reads, 253 bases
CTGATGGAATGAAGATCGTCATTAAGTAAAAAAAAATTACTCAAGAAGTGTCCAAAAATTGCAATGCTTCTTGTCGTTT
TACTCGTTAACATTTACACAATGCAAGCGTTTTCATTTTTACAAAAAAAAAAACATGAAAAGCCATAGGTAAGCCAAAG
TCAACAATGCGCCTAACATAAACTCCTTATATCATTGGCAATATGTTGTTCGTGATTTTTGACTCTCTCTCTCTCTCAC
TCTCTCTCTCTCTCTT
>Contig154 462 reads, 407 bases
CTATCCGCCACCATTTTCAAACCTAAGTTATTTATTATCTCGACATGTATTGGAGATAGAACTCTAAAATTTGGACAGG
TGGCACATTAAATCCATTTGTTAAAAACCAATCGGGTTTTTTTTTACCTTTTTACTGCAATCCGCCGCTATTTTAAAAG
CCTAAAGTATTCAATATCTCGACTTCTATTGTGGATAGAATTCCGTTTGAACACGTATCGTGTTTTGTTAATTTATAAG
AATGATTTTATCATATTTTTAGGTCAAAATGATTTTCAAACTTTCACAGACAAGTAGGTGAAAATAGATAGATAGATAG
ATAGATAGATAGATAATATATTCAATCAAATTGCTTAACTTAAAAGTACTTAAAAAATGTCGCACGAAGGATTCAGCCT
TCCGCATGATAG
>Contig155 505 reads, 255 bases
CTCTGAAGCAGCATCCAAGGGCATGGTCCACCCGCGAGAGACGAAGACTCAACACTGATTCAGCATCCGCGATGAAGCC
TCCAAGAATCGCATATCAACATGTTGGCCCTTCATGGAGAGGTACACCCAAGAGTTCCGCCGTTCTCTGCCACAGAGAG
AGAGAGAGAGAGAGAGAGAGAGAGAGATTTACCCCTATTCTCGTGATCCCCTACAGGGGTGAACCATGAATACAGGATG
AAGCAACAAGAGATCGGA
>Contig156 3053 reads, 824 bases
CTTACCATTCTGCCTCTGAAACTATTACGTTGGTCTTACACAGTCGTGGAAAAACCACGTATTGTATTCATATCAAAAT
CGCACCACCTCGGATCGGCCTCAAACTTTGTATGAGCACGTTCCACACCGCCCACATTCCGAATCCGGTGGTGGAAAAA
AATTGTTCCGGCCGGCCTGCCGGCCTGCCGCACTTTCCGGCCTTATAGCAGACACACGGTTGAAGATAGAGACTTCCCG
TTTTGGCTTTAAATAGGGAAGTGTATGAAAAATTTCATATTTTGCCATTTTCGAAATCCAAGATGGCCGCCTTCCGCCA
TATTGGAATATGCACAACTAGATCCGCTACACCTAGGAAGTTGAAATTCACATATGTTGTAGAGCTCGTTGAGACCTAT
TCAACGATATGTCACACGTCATGATCGGACCACCCTGTAATTCAAAATGGCGGCTTTTATCCAAAACAGTTTTTTCGAT
ATAACTCCCGAACCGCTTATCCGATTTTGATCAAATAAATCTCATATGAAAGATCTCAACAAACCTTACAAATGTCTAA
AACATTTCAATTTCAAAAAAGCATGTCAAGTGCACAAAAAAATTATTCTTAGATTTCCGAAATTTCGGACTCGAATATT
TCGAATACTAGACGATAGATTTTCTTTAAATTTTAGTATGTTGTAGCCTGTTTCAAGACCTTTCCAACGGTATATCACT
TTTCCGCATTGAAACTTTCTGACTACTAGATATGACTATTTGAAAATTTCTATGCATTTTAGATTTTCTCCGAGCTCTA
TCTCTCGTTCTACTTAACCGATTTCCATATATAG
>Contig157 421 reads, 505 bases
CTGGCGTGCTGCAGTTATTCTCACAACACTGGGAAGTCGATACATCTGTCCGGGAGACAAAATTTCACATATAACCTCA
AAAATTCTCTCCATCTGGCAATAGCTTGCAAGTCCACCAAAAATCCTCATTGAAACAATTATGAATGCTTTGCAGAGGC
CGCAGAGGCATATAATATTGCCCCGGTAACTTTTGCCTCGTTACGTAACAACCACATTCCTCATGGACCCCCATTTTCC
GAACCACATCTCCCACATCCCAACTTCTCAGCAGATATCTCTGGCAATTCTTCCACATCTCCCAAATTGTTTCTTCACT
TACCTTCTACTTCTGAAGGGTGTTTGGTGATTGAAGAAGAGATTTAATGTGGCCTTAACACAAAAGTTCACGGTTAATC
CGCACTAAATGCAATTTCCAGGAGATCTGACGCAATCCCGCGGCCCGGCTGAAATTTCTAGAAAATGTGCTTTTTCACA
CACACACACACACACACTAGCAAATTTCAAG
>Contig158 175 reads, 261 bases
CTTTTCGGAGGCTTTTCCTAGGCATTCCGCTGTGGTTGCCACCCCTATGGGGATGAGGTGAGGAAGAAACACGAGGAAC
GAAATGTCTAGAATGCAATTTTCAATCGTGTATCCGGTTTTTCTCGGGCCACACCACTCCACCTGAATCCCTTGGGTGA
GCGTCAAAAATTTTCAATCACCGCCACATCACATTTCCATATAAACCAATTTCACCCCCAAACTCACACACACACACAC
ATTTTCGAGGGCCAATGACGGGAG
>Contig159 225 reads, 318 bases
ACCACTCTCATCCCTCTTTTTTTTTTTTAATGATACGGCGACCACCGAGATCTACACTCTTTCCCTACACGACGCTCTT
CCGATCTCTTTCACACACGGCACACTCCGCACACACACAGTATTGGCCACAGAATCGCGATTATACTTCCACTAATCGC
GGGTCAATTGGACATCCCATAGGAACACAAACCAAACACCACCACCACCCCCAAATCAATATCAATTAAGAGATCGGAA
GAGCACACGTCTGAACTCCAGTCACGCCAATATCTCGTATGCCGTCTTCTGCTTGAAAAAAAAAAACAGCCAACACAGC
AT
>Contig160 32 reads, 314 bases
TCAATGATACTGCACCCACCGAGAKCTACACTCTCTCCCTACACGACGCTCTYCCGATCTCTGGAATAAGAAAACATCG
ACCAAATCAATAAGCAAGTCAATAACACAAAATACTCAAGAATACGTAAATACAATACAAACTTATAAGCATCTAATTT
TGTAGGCGGAATTTTTATGCCAATAACCTCTAACAACCTTGAGTCAAAGAGAAAGAGAGAGAGAGAGAGAGAGAGAGAG
AGAGAGAGAGAGAGAGATCGGAAGAGCACACGTCTGAACTCCAGTCACGCCAATATCTCGTATGCCGTCTTCTGCTT
>Contig161 6 reads, 265 bases
CTAGGCAAATAATTGAAGCGCATAAAACAAGGAACAAAATTAGTATTACGTTGGTTTTACACAGTCGTGGAAAAACCAC
GTATTGTATTCATATCAAAATCGCACCACCTCGGATCGGCCTCAAACTTTGTATGAGCACGTTCCACACCGCCCACATT
CCGAATCCGGTGGTGGAAAAAAATTGTTCCGGCCGGCCTGCCGGCCTGCCGCACTTTCCGGCCTTATAGCAGACATACG
GTTGAAGATAGAGACTTCCCGTTTTGGC
>Contig162 148 reads, 376 bases
CTCAGCTCTGAGACGCGCCCAATGAAAGTCAAAAGAAGAAGAGAAGAAAAGGAGAGAGAGAGAATGAAAGGAAGTGAAG
ATCATCGAAGAGACCGAAGTTGGCAACGTTCTTAGTTCAGTTCTGAGACGCGTCCAATGAAAGTCAAAAGAAGAAGAGA
AGAAAGGGAGAGAGAGAGAAAGTGAAAAGAAGCCGAGATCATCAAATAAGTCAAAAGAGGAAGAGAAGAGAGAAAAGAG
AGAGGAAGGAGAAAGAGAAGTAGAGAGAAAGAAATGAGAAAAGGAGAAAGTAGAGAGAGAGAGAGAGAAATGAGAGGGG
AGGGAAAATACTAATTGGGATGGAAGTTACATCGTCAGAACGAAGAAAGTTGACAATAAG
>Contig163 256 reads, 355 bases
CTATAGAGAATGTAATTAACACTTAAATTACTTTCAAAATCAACTGGAAAAGCATTGGCTTACCTTTTGGATAAAACAT
AAATTGTATGAGTGGTGTGTGTATGTTGCATGGATGGAAGTGTGTGTGCGTGCGTGAATGTATTTACCTTTTGGAGGAT
AAAGGAGAATGTATGAGTGCATGCTGCGTGATTGGGTGATTGTGTGCGTGAATGTTAACAAACCTATAACGAGAAGCAT
AACATGGGATTAGCGACACCCGGTTCGAAAGAAATTTTTCTTTCGAACCATGTGGGGTGCGCATCCACATGCATGCAAA
CTCTGAGCGCCGCCATGACCGCCAAACATCCCAGAGAAG


>Contig164 179 reads, 485 bases
CTCCCAAACTCATCGCTCTATCAGCCAATCAATTGACCAATTATCCCACTTATAAATCTCTCTCGATTTTGTTTATTTA
TAGATGGAAAACTAAATATTCCCTCTCCCTCGTGATGCCTCCCCTTGACATCAATTTATTGACCGGCAAAGGGGAGTCT
TTTTTTTTTATTAGCAATAAATACAGGAGTTGACTCTCTCTCTCTCTCTCTCTCTCTCTCTCTCTGTAAAATTGACTTT
CTGCATTTCCTGCACGAAGAAATTGCGTCTAATGAATATTTCCTTGACATCAATTTATTGTGCGAGAAAGATGGACAAA
TAGTGCTGCAGACCCACCCCTGCCTGCCCCCAAAAGACTCACTCGGTCAAGTGATAAGGAACTCACTGAAGATTCTCGT
TTGCCTTGAAATTCGCGAACCGCATACTGGAAATTCACGCACTCCAATTCATTAGTTTGTGCATCTCATTAAATGTATT
ACAGTAGGGAG
>Contig165 168 reads, 302 bases
ACGAGATATTGGCGTGACTGGAGTTCAGACGTGTGCTCTTCCGATCTCTTTCTAATTGAATCATTGAAGTCAACTCGTA
AAGATAGAACATATTGCAATACGTCTCTCTCTCTCTCTCTCTCTCTATTGAGCAGTAAACCAATGTTGAAAGTAGGAGC
CTAGAATTTGTATGAGAATCTGTTAAGAATTTCATGTTGAACAATAATGTTCATCAATGCTAAACAGATGTATATATCT
TAACTGTTTTTGGGCAGAGATCGGAAGAGCGTCGTGTAGGGAAAGAGTGTAGATCTCGGTGGTCG
>Contig166 152 reads, 273 bases
TTCCGATCTCTTCCGATCTCTCCTCTCTCTCTCTCTCTCTCTGCAAATACACAAAGTTCGATGGGTGGGAAAAGTATAA
TAATGTTGCTTTGAAATTTAGTGAGAGTTATTGAAAAATTATGTGTACAACAATAGAGCGAAGTCTGAAGAGTCACTAG
TAGAGAAATTGAGCGGATCATGGTCTCCTGGATGGTTGGATATTTGTCACACAAAAGCCCCTAGAATACAAAGTTATTA
TGGGAAATGCGATAAGAGAGAGATCGGAAGAGCGTC
>Contig167 2 reads, 272 bases
GACTGGAGTTCACACGTGTGCTCTTCTGATCTCTTTAACTTCCATCCCTCTCTCTCTCTCTCTCTCTCTCTACTAAATC
AGAATTCTCATTGCATTTTGAAGCACAAAACCGGGAGAGACGACGAAAAAYGATAATTTATTGGTTTGTTTTGCCAAAC
CACAGAGAACGTTGACGCGTCGACGGGAAATAGAATCAATTCGTTGATTTATCGTCTATTGAGTCACATTTTTTTTGGG
TGTCTCTGTAGAGAGCGATCGGAAGCGCGTCGTGT
>Contig168 3 reads, 217 bases
CTAGTGGAGATCATGTAAGGTCAAAACAAAGAATCCTTACAAATCCATTGGTATATTGGAATCTGTTACCCTCTTCGTT
TCGTAAATTAAATGTACGAAATTGTGAAAAAATGGTGACTTTTGTATGGAGGCTACATGAAAGAGGAGGTTGGAGGTGG
TAGGGTGGTGGAGGTGGGAGGGGGGGTGAGGGGGTAGGGTGGGGGAGGTGGTTGGGTGG
>Contig169 85 reads, 413 bases
CTAGCCAAACTTCGTTTATGGGACAGTAGAGTTCTGTGGAAAGTCACACATTTGGAAAATAAATTTGGAAATTTCTAGA
CTGGGGCAGTGTTTAGTCAAAATTACCTGGGCAACTCTTCTGAGGGATGCAGGGTCCTCCGGGACCATCTCTAGCGTAT
CCAGCTTTGCAGTAGCATCCACTAGTGCATTTTCCTTTATAATTAGGACAATCTTGTCCCAAATTTGAACAGTGAATTT
GACAAGATGGCCCGCAATGCAGGAATTCCTCGTACCTTCCACAAGTTTCAGGCTTTTCTGTTGTTGTGGTGGTGGTGGT
TGTCGTTGTGGTGCTTGTTGTGGTTGTTGGTGGGGGGTTCTGGGGAACATACTCAATAGATGGGCAGAGATCGGAAGAG
CGTCGTGTAGGGGAAGAG
>Contig170 3 reads, 273 bases
GGCGTGACTGGAGTTCAGACGTGTGCTCTTCCGATCTCTTATGAGGGGGTGAATAAAAAAGAAGTGTCAAACTGTGTGT
GTGTGTGTGAAGCTTTTGGGCATTGAATTTGATTAATGACCCTGTCGATGGTGATAAATGTGAATAATTCGAAACCACA
CCGCATTTTCCATCCCATCCCCGGAAAAAAAAACACCATCCCCGGAAAATGTACGAGCGCGCAGTTGTGTGTGTGTGTG
TGAAAGGGGGAGAGATCGGAAAAGCGGCGTGTAGGG
>Contig171 99 reads, 282 bases
CTCACCTATCCTAGCTTTTATAGATCTGGAGATATCACCATATTTTTATAAAACATAAATGATATTTGAAAAGAATCTC
AAGTGAGTTGACAATTTTTCCAATGAAGCAAATTGAAACGCATAAGAATCAATCACGCTGTGGAATACAAACGTTCTAC
AAACTCTAACGTATTCTGTATGTTTTCTTTGTGACAAAAATACTGCAAACAAACAAACAAACAGGCAAACGGACCAACG
ATGGACAGTGTAAATTCGAATTTAACATTTAACCCCCATATTAGC
>Contig172 315 reads, 390 bases
CTCCATGATGATTGCAGCAATATTTGCCATTATTGTGTGATGAAGCATCAAAAAGGAGATTAATCATACGGCAATTTTT
CCGCGACAACAATGATGAGGCAGGGAAACCCACACATTTGTGCGCCATGATACAAAACACTGTGTGTTCTCTTCGATAA
TTTACCCGCGAGCGCAAAGGCAAATGACCTTGTCCTGAATTGTTTTATTGGTATAAAACTAACCAACAACACTTCAAAA
TACTAATGTTATATTTGTCTGAAGTCACACAGGCGAGTTATGAATTGAAAAACCCACACACACACACACACCAGTCGTG
CGCTAGTGAAAAGGGAAATTCTGAAGGAAAATTCACAGACCCAGCAAGCATTTTTATAATGAAAAGTTGAGAAG
>Contig173 579 reads, 262 bases
CTTCAATAAGATTGTGAAGAGACAATATTAGTTGATGGTATGAGTGCGTGTGTGTACCGAAGTTGGGACGGGCACGTTG
AGCGTGTTACACATATATACAAAGATTAAGCCATGCATTACTTGCTTGCGCTGTGCAGTTACATGCACACATGGGGTGT
GTGTGTGTGAGGATAATATACTTATATGCTTGTCGATCCACTGGTGAAGTAGAGTTGGTGCGGTACCGTTAAGATATAA
TATTGTGTTGCACATGCATACAAAG
>Contig174 251 reads, 305 bases
ACGGCGACCACCGAGATCTACACTCTTTCCCTACACGACGCTCTTCCGATCTCTGCCATATATGTAGTTGTAATAGAAA
GAGAGAGAGAGAGAGAGAGAGAGAGAGAGAGAGAGAGAGATGAATGCCAACTGATGGGAGAGAATAACGTACATTTAAT
TAAACTATATTCATCAATTTCCATCGCGCGACTCTAATCTCTGTGCATATTAATGAATTGAGTACATGTCAGAGCATTG
CATATTGTAAAGAGATCGGAAGAGCACACGTCTGAACTCCAGTCACGCCAATATCTCGTATGCCGTCT
>Contig175 564 reads, 376 bases
CTGAGGTAATGGAGTAAAGTAAATGGAACTGAGGGACCTTTTTATAAAAAAAAAATTATGTCGTCGTTTAGAAGATATA
AATTTTTGAATATTTTGAGTAATATTTTTTTTCATATTACACAACACACGATCACACATGTAGTGTATAGCAATTGGAT
ACACACACACACACACACACACACACACACACACACATATATATATATATATATATAACTATATTTAATAAATATATTT
ATAATATATACATGTAAATTGTAGATATGGAGTGTATAATTTTCGTGTGTATTTTTTATATAAACCTATAAAAACCGAA
AATGTGTACACTACTTTAAAAAAAAACACCGCGCGAAGAATTCAGCCTTTCACATGATAG
>Contig176 11 reads, 371 bases
CTCTYCCGATCTCTGTCGCCGTCTTCTTTGTCTCCATCGCCACAGAAAGGAAGAGAGAGAGAGAGAGAGAGAGAGAGAG
AGAGTCGCAAACTCAACCATCACGTAGCCCACAGTAATGACAATCTCCATGATACAAGGGTGCAGAATAGTAGCAGTTA
ACATAGCACCATATTTATATGACACCATTCGACAGTTTTATTGTGGCGATAAAAAGGAGTTAGACATTGTTATTTAGTA
CCTGGTGCTTGGAGCTTCTCCGCAACATTGTACTCTCAGCAAGTTCTTCTCCTTGTTGCGATTCCACGGGTCATACTAT
CTTGGGAATGGAGCACGAATTGTGCAACTATGTATCACGTACCTTACACCACCAG
>Contig177 291 reads, 289 bases
CCCTACACGACGCTCTTCCGATCTCTCATCTTTCTCCAAAGAAAACGTGAAGCTTTAAAGATGTGATTTTTTTTAAATT
TATTATCTCATCCATCCACCCCTCACACACAGCCACACAGCCACACACACACAGCCAAAAAGAAGATCATTCCTTCCAT
CACTAAACCTAGAAGACACAAATAATATTTGATATATATGTTCAATGATATCAAGATCATAAACTTTTTATACACTTAG
GAAGGATAGTGTAGCAGAGATCGGAAGAGCACACGTCTGAATTCCAGTCACG
>Contig178 570 reads, 301 bases
GCGACCACCGAGATCTACACTCTTTCCCTACACGACGCTCTTCCGATCTCTTTTTCCACAGTTTTTGCTCTGGAGGTTG
GAAATCAACAAGACGTCTGTGGGCGCAATAATTTTTTTGCAATGATTACACCCTTGTAACACCCTGTGTATTAGAGATG
AATAAATATTATCTATCTATCTATCTATCTATCTATTTCCACAATATGAGAAACATACCTTTGGTAATTATGAAATGGC
AGCCTGAAAAAAAGAGATCGGAAGAGCACACGTCTGAACTCCAGTCACGCCAATATCTCGTATG
>Contig179 311 reads, 439 bases
CTCTAAAACCAGAAGAATTAAGAATGTTTTGCACAAGGAATTGATTTAGAAGATTTAGAATATTATTATTTTTCGCAAA
CATGCTGATAAAGAATGCGAACCTTCCTCTCTTTCTGGTCACTGTTCCTCTCTCTCTCTCTCTCTCTCTCTCTCTCTCT
CTCTCTCTCTCTGTATACCCAGCGATAAAAACATTCTTGGCGACTGATTGCTGCCGGTTTGAAATAAATCTACGAGATG
ACTAATAGAGAGAATATAGCAATGATGATCAGGATCACAAACTTAGAGACAAAACTTTCAGCTTATATATTATTTGATT
AAATTAATTTATATATTAATTTTAGAATAAAAAGCTGCAATGCAACAAAGTCCAATAAAAATTGAGAATATTTTCTGTA
TTCTGCAAAGTGCGGATTCAGCAGAAATTATTAAACATTGCGAG
>Contig180 3 reads, 250 bases
CTCCGAAGAATCATTAAAATTAATTGGCGCCATTCGTACGTCGAGCAATGCTAGGAGAAGGGATTTTCTTTTCATGTGT
CTCAACATCGGAGTCAGTGCCTTTTTTCTCCTTCTGCTTTTGCCTTCTTTCGCTATATTATTTTAATTAATTCCATCGA
TTTAATTAAATTCTATGCGTGTGTGTGTGTGTGTTGTGTGCCTCAATGCCGCGTCAGAAGGTGGGTGACTAACCCGATA
TAGATCGGAAGAG
>Contig181 37 reads, 251 bases
CTCCCAAACTCATCGCTCTATCAGCCAATCAATTGACCAATTATCCCACTTATAAATCTCTCTCGATTCTGTTTATTTA
TAGATGGAAAACTAAATATTCCCTCTCCCTCGTGATGCCTCCCCTTGACATCAATTTATTGACCGGCAAAGGGGAGTCT
TTTTTTTTTATTAGCAATAAATACAGGAGTTGACTCTCTCTCTCTCTCTCTCTCTCTCTCTGTAAAATTGACTTTCTGC
ATTTCCTGCACGAA
>Contig182 577 reads, 272 bases
CGTGTGCTCTTCCGATCTCTGCGATCCTTACAGTCCGTGCTCGATGTGTGGCAAACAGGGAGGATAGGCTAAATGTGAG
AAAATATATATATGTGTGTGTGTGTGTGTGTGTGTGTGTGTATAAAACTTATATATAGTGTGCGTGTGTTGTGTAATAT
GAAAAAATATATTACTCAATATATTCAAAAAATTATATCTTCAAAACGGCGATATACATTTTTTTATTTTTTTTTTATA
AAAAGACCATGACCTTAGAGATCGGAAGAGCGTCG
>Contig183 4 reads, 319 bases
CTCTTCTGACGTCAGTCAACCTGTCAAATCGTGCTTTTTCGTCGCGTACATTTTTCCAAGAAATCACCGTGAAAAATCG
CGATAAATCCCAATTACTCTCGATAGACATTGGCAACAGTGCTCCCGGAATCCACCGAAGGTACTGTACAGGGTGGATT
TCCATTCATTTGTGCGAAAAATCTCGTGTTGACGGCGCTTCGGTTCTTTTTCTTTTAGAGCGCGCGCGTGTGTGTGTGC
CAAAAGAAAATCAGTTGATTTTTCTACCGCACAAGGTAGTTTTTCCGAAGGTGCAATGCCAACAGTTGATTGAGAACGC
AAG
>Contig184 343 reads, 328 bases
CTGGTCGCAATCTTCTGAACGATTCTTAAAATTGTCTAATTATTCTTGAAGGTTCTGGAAGTTATTTACGTGAATCAAT
TGACTGAAAGGGATATGCACGGGAATTTTACGATTACTGAAAAAAACAATTCGGCAATTGCCAAAAACTCAGACCATGT
GCTTTGCTTCCCTTTATATGTACATAATTTTAACACACACACACACACATACAAATACAAAATTCGGAAGGAAGCCATA
TGGTAGCAATGCGACTAAATAATAAGGTACATAAGTTGATCATGTAACGTATATGAGTTTCTAAAACCAAATTAAAAAT
GCCATTTATAAG
>Contig185 2 reads, 275 bases
CTACTAATGCTCAAACAGTGGCACCGGCTACGATCTCGCCACAGCAATCGTCGAGTRTTTCCTTCCCAGGCAGCAATAG
TGCTTTCATACAGCCGGCAAGTCCAATGGACACGTCCGTGTGCAAGGACTAAACTATACACGTGAGGCTGCGCAATTAT
ACGGCTAAAAATGGTGTCTCATTTAAATTGCTTTTGCTTAAAAACTGATCTTCCGACGGTGACGAAAAGATGGTGCCAG
TCGCGTTGAGATAAGACACACACACACAGAGATCGGAA
>Contig186 172 reads, 374 bases
TTTTTTTTTTACAAGCAGAAGACGGCATACGAGATATTGGCGTGACTGGAGTTCAGACGTGTGCTCTTCCGATCTCTTA
TTCCACCGCGCACATTTCGTCCATAGACGTCGAGCGTTTTCAAAGCTTCCTTCTAGCCGAAAATGAGGATTTAAGACAA
AAAAAGAAAAAAAAACAATGAAAAAATCACAAAATTGCCGATTGCTCGTTTGCTGCTCCAACGATTTCGTTCAAGCGGG
CATCAAAAGAAAGCTTATTCCACCGCGCACATTTCGTCCATAGACGTCGAGCGTTTTCAAAGAGATCGGAAGAGCACAC
GTCTGAACTCCAGTCACGCCAATATCTCGTATGCCGTCTTCTGCTTGAAAAAAAAAAA
>Contig187 109 reads, 258 bases
CTCTTTTCTCTCCACACACTGTGTCAGATGCACAGCATGGGGCATTCGGATGGCTTGTACCGTATACGTCTCGATGTTA
CTCAAATACGTCTCCCAAGAGAATTCTATTAACAAATTTATGATCCGAGTGTTTTATGGCAAACACATTTCCACACACA
CACACACGCATTAGCCTGATGGTAGCACCCCCAGACCACATATCATCATCGCCAGTGTCTTCGCAATTGCGGCACAAAC
CAAAGCCATCTGAAGAGATCG
>Contig188 3 reads, 296 bases
TATATAAATGATACGGCGACCACCGAGATCTACACTCTCTCCCTACACGACGCTCTTCCGATCTCTGGAATAAGAAAAC
ATCGACCAAATCAATAAGCAAGTCAATAACACAAAATACTCAAGAATACGTAAATACAATACAAACTTATAAGCATCTA
ATTTTGTAGGCGGAATTTTTATGCCAATAACCTCTAACAACCTTGAGTCAAAGAGAAAGAGAGAGAGAGAGAGAGAGAG
AGAGAGAGAGAGAGAGAGAGAGAGAGAGAGGAAGAACACACGTGTACACTCCAGCCACC
>Contig189 164 reads, 356 bases
CTTTTTTTTTTTTTAATGATACGGCGACCACCGAGATCTACACTCTTTCCCTACACGACGCTCTTCCGATCTCTTTGAA
AACGCTCGACGTCTATGGACGAAATGTGCGCGGTGGAATAAGCTTTCTTTTGATGCCCGCTTGAACGAAATCGTTGGAG
CAGCAAACGAGCAATCGGCAATTTTGTGATTTTTTCATTGTTTTTTTTTCTTTTTTTGTCTTAAATCCTCATTTTCGGC
TAGAAGGAAGAGATCGGAAGAGCACACGTCTGAACTCCAGTCACGCCAATATCTCGTATGCCGTCTTCTGCTTGAAAAA
AAAAAAAAACTTGCAAATGTGTGCACATGATATACTAAGA
>Contig190 3 reads, 287 bases
GRCGGTAACTCACGAAGGAGTTTCTGTCGGTTAAAAGCTCCCCCTTTCACACACACACACACAACTGCGCGCTCGTACA
TTTTCCGGGGATGGTGTTTTTTTTTCCGGGGATGGGATGGAAAATGCGGTGTGGTTTCGAATTATTCACATTTATCACC
ATCGACAGGGTCATTAATCAAATTCAATGCCCAAAAGCTTCACACACACACACACAGTTTGACACTTCTTTTTTTTTTA
TTTACCCCCTCACAAGAGATCGGAAAAGCACCAGGCTGAACTCCAGTCAC
>Contig191 21 reads, 253 bases
CAGCTACAAGGGCACCGGGGGCACCTTCGAGGTGTGCTGGAACTCACGCGGCAGCAAAGTTGGCGCCAGTGCATCCGAT
GGGAGTGTCTTTGTGCTGGATCTCAGGAAATTGTAGAGCAGTTGCGTCGGGCTGTCCGACGGCAGACAGGAGGGGAACA
GTCGCTGTAGAGAGAGAGAGAGAGAGAGAGAGAGAGAGAGTTTCTGGGATTTCTGAGCACGGAGGACCTTTTTCTTTTT
TATTATTTACTTTTAG
>Contig192 9 reads, 381 bases
CTTAAACTCGGTTTAAATATTATTTTCTAAATTACGTTGGTTTTACACAGTCGTGGAAAAACCACGTATTGTATTCATA
TCAAAATCGCACCACCTCGGATCGGCCTCAAACTTTGTATGAGCACGTTCCACACCGCCCACATTCCGAATCCGGTGGT
GGAAAAAAATTGTTCCGGCCGGCCTGCCGGCCTGCCGCACTTTCCGGCCTTATAGCAGACACACGGTTGAAGATACAGA
CTTCCCGTTTTGGCTTTAAATAGGGAAGTATATGAAAATTTTCATATTTTGCCATTTTTGAAACTAACAGATATTAATT
CGCTTTAAGTTTTAATAATGTTACATTTTGAACAACTATAGCAACTATCTGAATAAATATTATAG
>Contig193 132 reads, 328 bases
CTCATTGAATTTTCATTTTAGGATAGATAGATAGATAGATAGATAGATAGATAGATAGATAAAAGAGATAGATAGAATG
TTTATTAATGCCCCAGAGCAACAAGTTACATAGAGGGACTATACATATTTGATATTTAAAAGAAAATAATCAGAAATGG
TACAAATTTCGGCGAATAAAATAACATAAATACAGAACATACATCGATTATAATTCAGAAAAAAAATGCGTTTCAAAAT
CGTCCTATTGCGAAAATTTCGAAAACGATCCTATTTGGAACCATGTTTTCGATTAATTTTTAATGCCCATTGGATATAA
GGGAAAAAATAT
>Contig194 9 reads, 362 bases
CTTGTCTCCGATGACTACGCCTCCTGGATGGTACTCGCGACGCCACTTKGTCTCCCGCTTCAGACGCCTACTCTTCTCC
GACGTATTCTCGATGTCCTGTAGTCTCGCGTTGTTGCCGTAAAGGATGTGCCTAGTCCATCTGAGTATCATCCCACTTG
GACCATAATCATATCCGGTCCTTCCTCTTCTTCCTGTAATCCTCGGCACATATGCGATGTTGTCGGGATGAGGAATGGG
AGGACCGAGCAAATGGATAAAATCCTGTCGAACATTTCGTGGCGGTGGTGGTGGTGGTGGTGGTGGCACTGCTTCTGGA
GGAGGAACTGCTGGTACTTCTGGAACTGGTGGAGATGGTGGTAAAG
>Contig195 4 reads, 271 bases
GTTCAGACGTGTGCTCTTCCGATCTCTTGTGCTTAAGAAAGCTTYAACTTCCATCCCTCTCTCTCTCTCTACTAAATCA
GAATTCTCATTGCATTTTGAAGCACAAAACCGGGAGAGACGACGAAAAATGATAATTTATTGGTTTGTTTTGCCAAACC
ACAGAGAACGTTGACGCGTCGACGGGAAATAGAATCAATTCGTTGATTTATCGTCTATTGAGTCACATTTTTTTTGGGT
GTCTCTGTAGAGAGAGATCGGAAGAGCGTCGTGT
>Contig196 2 reads, 235 bases
CTAGAATAATAATGACAGAGAGGGAAAAGATGGGGAAGGCCTTTTGCACTGTTGTTGCCAAAAGCATCAATAATGAATT
ATTGCTAATTGAACATCCCCTTTTCTGCGAGCAGTCACTACTTCGTGAGGACGTATGARTGTGTGTGTATGTGTGTGTG
TGTGTGTGTGTGTGTGTCCGGAAGAAAATTGATTTTCCCTGGGGTGGGAAGAATAAAATAACATACGCATTTAGGAG
>Contig197 5 reads, 264 bases
TCTTCCGATTTCTCCTCTCTCTCTCTCTCTCTCTCTGCAAATACACAAAGTTCGATGGGTGGGAAAAGTATAATAATGT
TGCTTTGAAATTTAGTGAGAGTTATTGAAAAATTATGTGTACAACAATAGAGCGAAGTCTGAAGAGTCACTAGTAGAGA
AATTGAGCGGATCATGGTCTCCTGGATGGTTGGATATTTGTCACACAAAAGCCCCTAGAATACAAAGTTATTATGGGAA
ATGCGATAAGAGAGCTTTTACCTCTAC
>Contig198 234 reads, 272 bases
CTCTCACAAGCAAAAGTGAGRGCTATAATATAATCCACCGATTTCCTAAAAATCTCAGAAAACCACCCCAGACCCCCCT
AAACAACAAATCTCCACGTTTCTGAAGATTTCTGAGATTTTTGGAAAAATGACGTCCCGCCGTTTGTCCGTGTGTCCGT
GTGTCCGTGTGTCCGTGTGTCCGTGTGTCCGTGTGTCCGTGTGTCCGTGTGTCCGTGTGTCCGTGTGTCCGTGTGTCCG
TGTGTCCGTCTGTGGTAGAGATCGGAGTAGCGTCG
>Contig199 325 reads, 810 bases
CTTCCCCATATCCTCAGCACATTCATCAAGACGACAGGTTTCTCAGACACTTTATCCTAAATGGGAAATTTGTCATCCT
TTATTTGGGGATCTCGTTGGGATGTACAGGAATTTAAACAGTGCAGATTACAGATAACGCTTCCGCTGTAATATGAATC
TCTCGCACACGGGGGTTGGAAATAGAGGGTGGTAATTGGAAAGAACAGAAACACACGTGTATATGGAAAATTCTACCTA
GGATCTCATGCCATGACAGAGAGAGAGAGAGAGAGAGAGAGAGAGTGTGGGTTGGCAAATGGTTTAGAATATCAAAGCT
TTTTACTCCGGGAAATCACTACGGGAACGTGTTAATGACATTGGTATTTATTTCCTCTCGGTTCGAGTGTTTAATGTAA
GAAATCGAAAAGCATCCCATTGCTGTGTCTTACTGTGAGAACACCAGAAAGCTTCTAGCCCACTTTAGAGTGCTTACTA
GTGAAAAGAGGGTTTTCTTGATGAGAAGAAAAGTAAAGGAGACACCACGAGAAAATTCATTCGAACGGAATCATTTCCT
ACAACTGAAGGAGGTTGATATTTCAATAGGAATGATGATAAGAGATTGTTCCGCATGTATCTTCCATGAAATGGTGCTC
ATATTGAAAGAATGGTAAGGTTGCCTTTAGTTTATCATATGTCGTCAAGAGGAGGAAACGGCTTAGTTTAGTTCCTCAT
TTTCTCAATCATTCTCTATATCACTTTTTCATGAACTACCACTCATTTTTTCTTTGCTTTTCTCATAGACACGAACTCG
GGTTATAGTATAASGGTCAG
>Contig200 650 reads, 547 bases
CTCCTTGGCCTTCCCTTCCTGTTTGTAGAGATCTCCCAGTTGATTAATGCTCTGTTCCTTGATCCGGATGAGTTCCTTA
TCGTTCTCTGCGACCTCTTATTTTTGAACAATTTTGTTGAGAAGTGAAATTCCCTTCTCGCGGTTCACGGACGAAACTC
CCTGCGCTCGCTCAAAAAGTGTAGCACCCGCCATCTGAAGCACACGAATTCACCAATTTATCTCTTGTTTCACTTGAAT
TTCCACAGTAAAATGCCAGAAATCACTTTGTTGTGAAAAAGACAAAACAAAAATTCTAAGAAGAAGAAGAAGAAGAAGA
AGAAGAAGAAGAAGAAGAAGAAGAAGTGTCTGCAGTTAACCATAAAAAACAAACACGCGTGTTTTGTGTATTTCCTGTA
AATTAGGAAAAAAAAAAGTTTTTAACTTACTTGCATACTGAAACTTTGCAATAAGACGACAACGAATCCCGAATATAAC
GTTTTAGTAAAGAGTTTATCGCCAATCTCAGTGTTGCGTCACAAATTTTAATTTCTCTTGCTGTAATGGACAG
>Contig201 265 reads, 528 bases
CTGTTGATCCTCCGCACGCATACATTTGTGGCCAGAATGTAAAATCCGAGGGTGTTTTTGTCGTGACTCACTGTGCGGG
GTCGGGGGAGGCCTCTCCATGAGCGAGATTCCTCCTCCAGCATCTGCCACACTTGCAGCCAACAGCTGACAATTTGAGG
CACAAAGACCTGGCGAAAACCTGTATGGGATGAGGTTGTTCAAGGGGGAACGAAGGCTTATTGCGTCTTAACTTTAGTC
CCCGGCTTGCAGGCAGGGGGCCCAAAAAGGAAGAATAGTACTTCACACACACACACACACTCCGAGACACCAGAATGCA
ACCAAACAAACCCTCACTCCTCTTCGTTGGAAGATTATTGACCTTTTTCCCGTGGATGGCTTCATAACACAAAAAGGCC
GCGTGTGTTTATATGACTTTGTATTCTTCCATAAGCACCTGAAGTTTGATTTTCGGTTTTTTTTTTAATGAGCACGAGA
TGCTGAGACATTGAGGTTATGTTTTGAAGTTAAGAGATCGGAAGAGCACACGTC
>Contig202 355 reads, 386 bases
GCTAGACTCTATTTAAAGAGTGCGTATTGCTGACACTGGGTTCAGTTGTGGGAAGCGCGGTTTATTCAATGCGCCTCAA
TACAAAAAGAAAAAATATATAAGAAAAGTTCAGTAGAAAAACCTCATAAATAAAAAGGAAAGGAAGTGCGGAGTAGAGA
GAGAGAGAGAGAGAGAGAGAGAAAAAAAAATTATATATATATACATCGCAAAAAAGAAGGACCTCAAATAATGAGAGAG
AATGTCAACACACAAGATGACACAGCGCTATGTAACTCATTCTGGGTGTATAAAAAATTATAATAAATTATAATTACGC
GCCACAGTGCCCTCTGCGCACCCCAAGATCCAATGTCTATAAGAAATTTCGCGCACCAAGGCCCTCTGAG
>Contig203 314 reads, 273 bases
ACACGACGCTCTTCCGATCTCTAAGGTCATGGTCTTTTTATAAAAAAAAAATAAAAAAATGTATGTCGCCGTTTTGAAG
ATATAATTTTTTGAATATATTGAGTAATATATTTTTTCATATTACACAACACACGCACACTATATATAAGTTTTATATA
CACACACACACACACACACATATATATATTTTCTCACATTTAGCCTATCCTCCCTGTTTGCCACACATCGAGCACGGAC
TGTAAGGATCGCAGAGATCGGAAGAGCACACGTCTG
>Contig204 175 reads, 451 bases
CTCAGGCGATGAATCAGGCGTCAAGTGAACTTCATCCGAAGATACTGCAAAGAAATAATTTTCAATTGGCTCCGCTATG
AGTGATTATTATTTAATATTTTTTTACCTTGAAGTTTTCGTCGGTGGAAGCGAGGACTGCCCAGAAAACTATTTTTGAT
GTTTGTCAGACGATTCTTCCACAACTGGCCTGCGGTCGAGGCGCACGTAGATCCCGTCATTAGTGGAGGAGGTCCTCCA
CCCATATGAGGAGATCCTGGTGGTGTCATCACGGAAAGTTGTACTGCAATAGAGAATTTCATTAAGTCCTTTGTCTGAT
GTGTGTGTGTGTGTGTTTAATGGAACGAGGAAGATTAATTTATCTATTGAAGAAGCCAAAGACATGTATGTAGGGTCCT
TGTATACGCTTGCCAAAAAACATCAAATGACATGCCAAAGGAGAAATTTCATATAG
>Contig205 215 reads, 272 bases
CACGACGCTCTTCCGATCTCTTTTCTCATGCTCGCGTGGTTCACAAGAGAGAGAGAGAGAAAGAGAGAGAGAGAGAAAG
AGAGAGAGAGAAAGGAAAATGAGAGAGAAAATCGAGAAGAGCGAAAACTTAATCTCCATGAGAAAATTTTGTAAATCCA
CAACAGCAATGGTAATAATTTGTACATAGAGGTGGAGATAAGTAAAATCATGTGATATTCCCAATACAAATAACATCTA
GAACAATCATTTAAAGAGATCGGAAGAGCACACGT
>Contig206 181 reads, 263 bases
CTTATACACACGAACACGCACACATCTAGACCCAACGCACGCACCCAGCACACGCAGCACACGCAGGTACATACAATAG
AAACAGACGGACAGAAATACAACGAAATACCTAACGCACACACCCAAGCACACACAACAGACTCATGCAATGATATAGA
CAGGCAGGCAAAACAGATCGATAAAATATATTTTTAACAATTTCATAATTTTCACTAGCCAAAACGAAGGTAACTAAGG
AGTCATTCCAAGTCACGTACAGTCAG
>Contig207 2 reads, 326 bases
CTCTCTTATCGCATTTCCCATAATAACTTTGTATTCTAGGGGCTTTTGTGTGACAAATATCCAACCATCCAGGAGACCA
TGATCCGCTCAATTTCTCTACTAGTGACTCTTCAGACTTCGCTCTATTGTTGTACACATAATTTTTCAATAACTCTCAC
TAAATTTCAAAGCAACATTATTATACTTTTCCCACCCATCGAACTTTGTGTATTTGCAGAGAGAGAGAGAGAGAGAGAG
GAGCTTCCAAAAGCTAATATACTGCGATTAGTTCCACGTCATGGAGTAGCCTTACAATTAATCTTTTGTCAATGCATAT
TGTGGAAAAG
>Contig208 3 reads, 245 bases
CTTTTATTTAGTTTCTGCCAATTTTACTCAAATTACGTTGGTTTTACACAGTCGTGGAAAAACCACGTATTGTATTCAT
ATCAAAATCGCACCACCTCGGATCGGCCTCAAACTTTGTATGAGCACGTTCCACACCGCCCACATTCCGAATCCGGTGG
TGGAAAAAAATTGTTCCGGCCGGCCTGCCGGCCTGCCGCACTTTCCGGCCTTATAGCAGACATACGGTTGAAGATAGAG
ACTTCCCG
>Contig209 505 reads, 491 bases
AGCAGAAGACGGCATACGAGATATTGGCGTGACTGGAGTTCAGACGTGTGCTCTTCCGATCTCTTTCATTTGGTGGTCA
TTTGAACAAAATCGTCCCAGCCGTTATCGCACAATTGTCAGTTTAGTCGATTTTTGACACTGGATTTAAAAAAATTTTT
TTTATTACATCTTATTTTCAATCATCATTTTCGGATAGAAGACCGCAATCGACACGCTAGACGTCTATGGACGAAAGTT
GCGCGGTTAAATAAGCTTTCATTTGGTGGTCATTTGAACAAAATCGTACCAGCCGTTATCGCACAATTGTCAGTTTAGT
CGATTTTTGACACTGGATTTAAAAAAATTTTTTTTATTACATCTTATTTTCAATCATCATTTTCGGATAGAAGACCGAA
ATCGACACGCTAGACGTCTATGGACGAAAGTTGCGCGGTTAAATAAGCTTTCGTTTGGTGGTCATTTGAACAAAATTGT
ACACGCCGTTATCGCGC
>Contig210 453 reads, 544 bases
CTTGTGCAATATAGATTCGACTGGAATTTCTTCAAAATATCACTGTCTTATTACGATGTATCTTACTAGGCAATAGGGC
ATATACATAGGTCTTCTTGCAGCATATCTGTCTTAATCTCTGTCTTTCTATTTCTCTCTCTCTCTCTCTCTCTCTGTCT
ATCTTATAGTAGGCTAAATGGTTTTCCTTCAGATTTCCAATATAAAGAATTTTAGAAGTAAAAATTTTCCAAATCAAAT
TGTGATAATAGTAGATTTACATATATTTTTTTTTTAGTTTTATTTTCTCGCAAATGAGGAACTTTAGTTTTCTTTAATT
TTGTAATCATTTTGAGATTTTACTGTAGCCATCAATCTATCTATATGTGTGTGTGTGTGCGTTTTTCTCTATAAGACAT
CCAACCGTTTTGGCCAAGAGACCGAGATATTTACACACATTTTCCACAAATTGATTCAAACAAAATCGAAGATTTAATT
TTTATCATAATTTATTATTTTTTTTTTCTTTTAAACACACTACAACAAATACTAATACACGCTACATAAG
>Contig211 5 reads, 250 bases
CTATTCAGCGAAGGCGAAGCCTTCGCAAACGATTTTTTTTTTTAATCATCGAAAAACCGGTGGTCGAATGGCATGATAG
TCAGCACTCGCTTATTACCATCTCAAGCGTCACGAGTTTAAGTCACCACTTGGTCATTCAATTCCCTTCCCGTTGCACA
AGTAGATTGAGCGAAAAATTGATACTCTCTCTCTCTCTCTCTCTCTCTCTCTCTCTCTCTCTACATATTGCATCGTGAA
TGCCGCCTATACT
>Contig212 9 reads, 315 bases
GACTGGAGTTCAGACGTGTGCTCTTCCGATCTCTATGTATARACATTAAGACGAGAAGTGAAAAGAGTTTAAAAAAAGA
CATAGATGAACGAGACCCATTCATGGGACGTTGGTTTTCCACAACGTGGCTGATTCTCATGCGATGAAACTTGATTTAT
TAGTGGAATTGGTAGCCGAGTTGAGATTTTTCGTGAAATTCTTCAATGTGGTTGATGCATTGATGATCATATCTCTGGT
TCTATTACAGAGATCGGAAGAGCGTCGTGTAGGGAAAGAGTGTAGATCTCGGTGGTCGCCGTATCATTAAAAAAAAAA
>Contig213 195 reads, 323 bases
CTCTCTCTCTCTCTCTCTCTCTCTCTCTCTGTAAAGGTATATAATGGAAAAATGAGCAGCAATTGAATTTTAATTAATT
TTATTAGTGGCAACAATTGCTGCTACACCAGAATTGCTTATCGACCACGCCCTCGGACTAGTCTCGTGAGTCGGTATAA
GAAGAAAAAAGCCACTCGCTAGTCTCACCTGTTCGGCTCTATTATGTTGGATTTGCAACAGAAATTAAGCAAGTTGCGG
CTTTTGTATACTGACTTCACTTTTTTCTTTATTCCACAATCTCGCACTGTTTAGCAGGTTCCGCTAATGCTACAAGTCC
GGCGAAG
>Contig214 665 reads, 716 bases
CTAAGAAGATGAAAAAATAATTTGATAATTTTAAATCAAAAAATGTTGTTTCTCAAATTGAATGTTTAGGAAAAATCGT
TTGCGAAGGCTTCGCCTTCGCTGGATAGCTCTCACTCGTGTGTGGTGTTTGGTTGGTGTAAGATTTAAGTTTGTGTTTA
GGTTGCAATTGAGGATAAATTGTTCTCTGGGTAAACGATTGAGTCGCAAACCACCCTTGAGTACACAAAGAATTTATGA
AATTATCGATTTAAATCCAATTCAGAACTGGTTTAAATTAAGGTTTAAATTTGTGAAACGTATTTTATTGTTCGTATTA
GAAAAAATTACGATTTTTGACGAAAAACTGGTTTAGGTTTAAAACCGGGTTTAAACCAGCTTAAACCCGGTTTAAATAT
ACTCTGCTAAACAGAGAATGAAAAGACCTTTCAAACGATACCACACTTGCCCGTAATTGGAAGGGAAATACGTCTTTTA
GGGGGTCAGAAATCTTTAACCTTCAAAAACTCTATGAAGGAATGTTTCAAGGTCATTGGCATGTATGGACGAAATGTCG
GCCTAGTGAATCTACAAAACATACTTGAAAATAAAAAAAATCGTTGGACGCGTTCTCGAGATATACCAAAAAAACATGG
TTTTGGAAACGTCGAGATTTGTTGTTTAGGGGGGTCTGGGGTGGTTTTCTGAGATTTTTAGGAAATCGGTGGATTATAT
TATAG
>Contig215 28 reads, 321 bases
TTTTTTCAAGCAGAAGACGGCATACGAGATATTGGCGTGACTGGAGTTCAGACGTGTGCTCTTCCGATCTCTACAATTT
CTCTCTCTCTCTCTCTCTCTCTCTCTCTCTGAATAATTCCTATTCACTATGATTTTTTTCCAACTAAAATTTCGAACAT
TTCGTTAAAAAACATTTTTCATCTGAATCCGTTCAAAACGCTTTGTGCAAACTTTTCAAATTGCGCAAATTTTGTACAC
AGTCTAACTGTGGGAGAGATCGGAAGAGCGTCGTGTAGGGAAAGAGTGTAGATCGCGGGGGTCGCCGGAGCATTAAAAA
AAAAA
>Contig216 168 reads, 361 bases
CTCTGCTTCCTTATTCTCACTTGCATCTCGGAGGATCAGTATGCCAATTCCATGATGCACGATGTCAACCTCACGTTCA
AAGTTCTCATTCATCGGGCACAGATGAGACACAGAAAGCTTCCGGGAGAGAGGATTTCCAAGTCACAGCCACTGGCGGC
TACCCTCTTAGGTGAGTCTTTATCAGAAAAAAATAAGGAGATTCCCTAATGATTCTCTCTCTCTCTCTCTCTCTCTCTC
TCTGCAGATCTCTTGGTTGAGTTTATTGTGTCGCATCTAATGAAGAAATTCCCAATGGAGAGATCGGAAGAGCGTCGTG
TAGGGAAAGAGTGTAGATCTCGGKGGTCGCCGTATCCATCAAAAA
>Contig217 88 reads, 479 bases
CTGTAAGGAAAATTCGTAGAAAACTCCCCACCTCTTGGGTCAATTTTTCACCTTTTCCCCATCCCACAGAGTCTGCCGA
GAGAGGTAGCAATGTTGCCCCAAGGAATAGATTGTTAAGGGATGCTCTGCATACTTTGTTCTGTATGGGGCTGAAGGGG
CTGAAGTGTCGCATGTTTAGTGTTGATTCGCCTTAATTGTGAAATACGAATTGCTATAGCGTCTATTTGGAGAAAGATA
ACAAAAGACATAAGCCTTGGCAACCCCCGAATAGTCCAAATGTCATTGAGATTTCTCCCCTCAACATTCGGCGCGATTG
TTTAGCATCATAGATTCAGTAACATTAACACAATATTCATATTCTCCCGGGGCAAACACGTTAGATATTAAGCACACAT
CCAATCCACCCTTTACAATCCCCAATCTACACACACACACCCATGCTGTATATGAGGAGATTATTAGAAAATATAATTG
TGCAG
>Contig218 489 reads, 372 bases
CTGAGGTAATGGAGTAAAGTAAATGGAACTGAGGGACCTTTTTATAAAAAAAAAATTATGTCGTCGTTTAGAAGATATA
AATTTTTGAATATTTTGAGTAATATTTTTTTTCATATTACACAACACACGATCACACATGTAGTGTATAGCAATTGGAT
ACACACACACACACACACACACACACACACACATATATATATATATATATATAACTATATTTAATAAATATATTTATAA
TATATACATGTAAATTGTAGATATGGAGTGTATAATTTTCGTGTGTATTTTTTATATAAACCTATAAAAACCGAAAATG
TGTACACTACTTTAAAAAAAAACACCGCGCGAAGAATTCAGCCTTTCACATGATAG
>Contig219 299 reads, 268 bases
CTTATTTCCATAATATGAGAGAGATACCTTTTATAATTATGAAATGGCAGCCAGAAAAAGAGCGCTGGGGTCGTCAACG
ACCCCGCTTGGGGTTTCAAGGGTTAATAAAGTAAATTATTAGTAATAATTCTGAGTGAGAGAGAGAGAGAGAGAGAGAG
AGAGAGATCTTTTCAGTAAAATATTGGAAAAGTTTTTCGGACTGAAGGTCCGTGAAAGAATATTTAAAATAAAAAAAAT
CGTTTGCGAAGGCTTCGCCTTCGCTGGATAG
>Contig220 4 reads, 254 bases
AAAGCTCCCCCTTTCACACACACACAACTGCGCGCTCGTACATTTTCCGGGGATGGTGTTTTTTTTTCCGGGGATGGGA
TGGAAAATGCGGTGTGGTTTCGAATTATTCACATTTATCACCATCGACAGGGTCATTAATCAAATTCAATGCCCAAAAG
CTTCACACACACACACAGTTTGACACTTCTTTTTTTTTTATTCACCCCCTCACAAGAGATCGGAAGAGCACACGTCTGA
ACTCCAGTCACGCCAAT
>Contig221 47 reads, 334 bases
CTTTCAGTTGCCGGAAGTTTTTTTTTACGATCGACAGTTGATCATGCCTGATCTTCATATTTTAGCTGCGATTCTTTAT
GTGTACGTAACAAAAACGAAAGTCGTCAGATCGGGCTGAAACTTGGTATGAGCACGAATTAAGATGCGTAGATTTCAAA
AATCATATGCGCCAAAAATTGATTTTCCCGGCCGGCCGGCCGTCCGTCCGTCCGTCCGTAACACATCGGCCTCTGGAGA
GCAAACGGTAATAGATAGAGACTTGCGGTAAACGGTAAACCTCATATATCGACCTGACGACATCCGGTGGTGAACTCAA
TATCACCCGGATCAATAG
>Contig222 404 reads, 316 bases
CTTCAACAATTTTTCGAAATGTCTGAATGTCGAATGAAGTGTTTGAGACCGACTTGTCAGGCGAACACCATCCGAACAC
ACACACACACGCACACCCAGCCCTACACCAGAAACCATCCACGCACACATGCACCCCTTCTCGGTCAGACATTTTCAGT
ATAAGGCACCAAAGGCATAAGTGGGATCACCATATACCCGCCATCGCAGTCGCACCATTGAAATTTTCCGCAATTTTTG
TTCCCCTCTCTCTCACGTGCAGCGCTCTCTTTCCAGCGATGTAACTTTTTCCTCCCCATATTACATCATTCTCTGGTAG
>Contig223 109 reads, 278 bases
CCCTACACGACGCTCTTCCGATCTCTTTCGCCGTCTTCTTTGTCTCCAACGCCACAGAAAGGAAGAGAGAGAGAGAGAG
AGAGAGTCGCAAACTCAACCATCACGTAGCCCACAGTAATGACAATCTCCATGATACAAGGGTGCAGAATAGTAGCAGT
TAACATAGCACCATATTTATATGACACCATTCGACAGTTTTATTGTGGCGATAAAAAGGAGTTAGACATTGTTATTTAG
TACCTGGTGCTTGGAGAGATCGGAAGAGCACACGTCTGAAC
>Contig224 794 reads, 380 bases
TTTTTTTTTTCAAGCAGAAGACGGCATACGAGATATTGGCGTGACTGGAGTTCAGACGTGTGCTCTTCCGATCTCTGTA
TCTCCCGTTATACTCATCAGATACTGTTCATCTTGGTGTCAAATGAAAGGTCTCGAAAGGCATGACAAAAGTCTATCAA
AAATGGGTTCTAACTTTCTAGTGGCTGTAATATAACAAGAGATATGATTAAACATGTATCAACCACATTGAAGAATTTC
ACGAAAAATCTCAACTCGGCTACCAATTCCACTAATAAATCAAGTTTCATCGCATGAGAATCAGCCACGTTGTGGAAAA
CCAACGTCCCATGAATGGGTCTCGTTCATCTATGTCTTTTTATAGTATTAGTAGAGCKAWGAAG
>Contig225 48 reads, 308 bases
AGCAGAAGACGGCATACGAGATATTGGCGTGACTGGAGTTCAGACGTGTGCTCTTCCGATCTCTTTCATTTGGTGGTCA
TTTGAACAAAATCGTACAAGCCGTTATCGCGCAATTGTCAGTTTAGTCGATTTTTGACACTGGATTTAAAAAAAAAATT
TTTATTACATCTTATTTTCAATCATCATTTTCGGATAGAAGACCGCAATCGACACGGTAGACGTCTATGGACGAAAGTT
GCGCGGTTAAATAAGCTTTCATTTGGTGGTCATTTGAAAAAMATCGTACAAGCCGTTATCGCGCCATTGTC
>Contig226 63 reads, 309 bases
CTCTCCATTGGGAATTTCTTCATTAGATGCGACACAATAAACTCAACCAAGAGATCTGCAGAGAGAGAGAGAGAGAGAG
AGAGAGAGAGAGAGAGAGAATCATTAGGGAATCTCCTTATTTTTTTCTGATAAAGACTCACCTAAGAGGGTAGCCGCCA
GTGGCTGTGACTTGGAAATCCTCTCTCCCGGAAGCTTTCTGTGTCTCATCTGTGCCCGATGAATGAGAACTTTGAACGT
GAGGTTGACATCGTGCATCATGGAATTGGCATACTGATCCTCCGAGATGCAAGTGAGAATAAGGAAGCAGAG
>Contig227 3 reads, 232 bases
CTCTGAGACGCGCCCAATGAAAGTCAAAAGAAGAAGAGAAGAAAAGGAGAGAGAGAGAATGAAAGGAAGTAAAGATCAT
CGAAGAGACCGAAGTTGGCAACGTTCTTAGTTCAGTTCTGAGACGCGTCCAATGAAAGTCAAAAGAAGAAGAGAAGAAA
GGGAGAGAGAGGGAAAGGAAGWTGAGATMAKTGAAGAGACAGAAGTGGGCAACGGACTTAGTTCAGTTCTGAGA
>Contig228 691 reads, 400 bases
GATATTGGGTGACTGGAGTTCAGACGTGTGCTCTTCCGATCTCTGAAAATGAGGAGATTGACAAACTCAAGGTTGCAAT
ATCTATCATTTGAAAGGAATTAATGGCATTTGAATAATATAGATAGATAGATAGATAGATAGATAGATAGATAGATAGA
TAGATAGATAGATAGATTTATTTATTCAACTCTTCCCCCCGTACCGTGCGACCGTAGTCGTCTTAGTGTTGGTGCCCAG
CCTCAGAAGCAAAACTACGGAAAAGCTTCGTCATGGGCTGTATGTTTTACCCGTGTACAAATGACAAGAAATTATACAC
AAGTTCTTATACCATTATTTAGAACTAAGACTAGGAGGGCAGGGCACGAGTAGGATGAGTGAGACAGTGGCGCATAGCA
TAGAG
>Contig229 4 reads, 296 bases
AGACGGCATACGAGATATTGGCGTGACTGGAGTTCAGACGTGTGCTCTTCCGATCTCTTTTTTGTTGGTATAAATGCAA
AAGACATAGATGAACGAGACCCATTCATGGGACGTTGGTTTTCCACAACGTGGCTGATTCTCATGCGATGAAACTTGAT
TTATAAGTGGAATTGGTAGCCGAGTTGAGATTTTTCGTGAAATTCTTCAATGTGGTTGATGCATTGATGATCATATCTC
TGGTTCTATTACAGAGATCGGAAGAGCGTCGTGTAGGGAAAGAGTGTAGATCTCGGTGG
>Contig230 350 reads, 263 bases
CTTACGATCTCTGCGATCCTTACAGTCCGTGCTCGATGTGTGGCAAACAGGGAGGATAGGCTAAATGTGAGAAAAAATA
TATATGTGTGTGTGTGTGTGTGTGTGTGTGTGTGTGTGTGTGTATAAAACTTATATATAGTGTGCGTGTGTTGTGTAAT
ATGAAAAAATATATTACTCAATATATTCAAAAAATTATATCTTCAAAACGGCGATATACATTTTTTTATTTTTTTTATA
TAAAAAGACCATGACCTTAGAGATCG
>Contig231 108 reads, 335 bases
CTTGTGCAATATAGATTCGACTGGAATTTCTTCAAAATATCACTGTCTTATTACGATTTATCTTACTAGGCAATAGGGC
ATATACATAGGTCTTCTTGCAGCATATCTGTCTTAATCTCTGTCTTTCTATTTCTCTCTCTCTCTCTCTGTCTATCTTA
TAGTAGGCTAAATGGTTTTCCTTCAGATTTCCAATATAAAGAATTTTAGAAGTAAAAATTTTCCAAATCAAATTGTGAT
AATAGTAGATTTACATATTTTTTTTTTGTTTTATTTTCTCGCAAATGAGGAACTTTAGTTTTCTTTAATTTTGAAATCA
TTTTGAGATTTTACTGTAG
>Contig232 1372 reads, 326 bases
CTAGACGATCTTAATCACTATATCCCACACTATTGAGATCGAGACGGTCGAGGAGACTCTCCGATCTCTTATCACCAAT
TCATCATCGTTTTTCCATCAACAGTTCATAAAACATTTTATGGAACTAGTTATTTTTCTTTTTCTTTGATTACTGGATC
AGTGAGTGGTTGGATCGCGCAAAGATCGCTAGGTTACGTAAATGGTTAAATATTTTGCAGAGAAAGAAAGAGTGTGTGT
GTGTGTGTGAAAGGAAAGTCTTTTTATGCATGAGAAATCCTTGAAGTGTTGCCAAAATATCATTGTAAAAAAAACTAGA
GAGATCGGAA
>Contig233 21 reads, 252 bases
CTTTTATAAGTAAAAAATCACTGGGAGCCTGAATGTGATAACAGTTTTAAATTTTAAAAAAAATATTAGGAGCGTTTGA
TGGAATAATTGAAAGGGACTTCTTAGCGCGATGCGCTAATCTTTTCTGAATTCCTTTAGGATGAATATATAAGTTTTAG
TAGAAGTATTAGGAGCATTTGAAGGAAGAATTGAAAGGTTTTGTGTGTGTGTGTGTGATTTTGTGTTTGTGTGATTTTG
TGTGTGTGTGAATTA
>Contig234 3 reads, 256 bases
CGTGTGCTCTTCCGATCTCTTTGCAGTAGCATCCACTAGTGCATTTTCCTTTATAATTAGGACAATCTTGTCCCAAATT
TGAACAGTGAATTTGACAAGATGGCCCGCAATGCAGGAATTCCTCGTACCTTCCACAAGTTTCAGGCTTTTCTGTTGTG
GTGGTGGTKGTTGTCGTTGTGGTGCTTGTTGTGGTTGTTGGTGGGGGTTTCTGGGGAACATACTCAATAGATGGGCAGC
TTTTGGCGGGAATACATTG
>Contig235 144 reads, 252 bases
CTGATAATTACTCCTTGTTCTTCTTCGTGAGAGAGACGAGATTGCTGCGCTCGAGTGGATGATTGCCGAGGCGGTATCT
GATGCACTTTTATGTCCCACACCCAACCATTCCATTCGACATATCAGGCGTCTCTAGAGGGATTTCTATCTCTCCCCCA
TTCGCGAAAAATTCATCATTCTTCATTTCTTGGATGAAGAGAAAAAAATTAAGTAAAAATTTTACTCTCAAGTATTGCC
AAAGGCAATGATTTT
>Contig236 115 reads, 252 bases
CTCGTCATGTATAGATCTCAATTTGCCCCAAAAGTGCTGCAAAGGTTTGTGAGAAAAAGCATTCCAGGAAGGAGAGAAA
AACTAGGTGAAAGAATATGTGCAAAATTGGTAAAGAAGTTTAGTCTTTTTCCTCCCTCTGTGCTTTATTTAATTTCACT
CCTTCTCATCTAGAAGTAATTCTTCACGTCTTCGTTTTTGCAACATTTCTGCTTGAGTTTAGCAACCTCCCCATATCTA
CCCGGCCACGCCATT
>Contig237 190 reads, 274 bases
CTGAAGGCGGTGGTGCTACCAGCATTGATGGCAGATTTACACCGTCCGATAACAAGTCACAAGCCAATTCGGAAACCAG
TAATGTGCGGTTTAAGGTGAGTCTATTTGGACATATGCAAAAGCGCTGTGTGTGGTTTTTGCCTCTATGGTGCTAAATA
TATCTGTACTGTATATTTTTTTTTCATCAAATTAGTTACATTATAAATTTTAATTCAATGACATAAGGTGATGGGTTAT
AGAGAGAGAGAGAGAGAGAGAGGGCAGGGGAAGGAAG
>Contig238 56 reads, 263 bases
CTGGTGCACTCTACAAGGGCACCGGGGGCACCTTCGAGGTGTGCTGGAACTCACGCGGCAGCAAAGTTGGCGCCAGTGC
ATCCGATGGGAGTGTCTTTGTGCTGGATCTCAGGAAATTGTAGAGCAGTTGCGTCGGGCTGTCCGACGGCAGACAGGAG
GGGGACAGTCGCTGTAGAGAGAGAGAGAGAGAGAGATTCTGGGATTTCTGAGCACGGAGGACCTTTTTCTTTTTTATTA
TTTACTTTTAGAGATCGGAAGAGCAC
>Contig239 112 reads, 293 bases
CTGCACCCTTGCTTCACTTTTCAATGTCTTACGCCTCAGAAAATGCGGGATTTTTGCAGTTCTTCATCGAATTCATATT
CACTATAATCCCAGAAAGAAAATATCACTGGATTTTTCGATAAAAAACGAGATTTCACTTCAGTTAAGCAGAATAGAAA
ATCTTTTATTCGTCACTTGTCAAAAGAGTCAGAGAGAGAGAGAGAGAGAGAGAGTTTTTTGATAGCCATAGAGGGCGCC
GCTTGCAAAGGGTTTCTCATTTTTAATTTTGTGGTCAATTTTGAGAAAATTCATAG
>Contig240 60 reads, 251 bases
CTATTGTGCTAATACGATTGCAAATTGAGACAAGATTGTTTTGAGTGAATAGGCACAAAATACAAGCACTTAATTTGCT
CGCGACGCAGAGTCCTCTGAATTGCAATCCTCTTCGTTGATCAATGCAAAAGCAGCAAGAGCCATTTTCAGCGATCACA
AAAATGCACTTGAAGAAACGATCTTGAACCAAAACCCAGTTTTAAACGTGTGCGAAGAAATTATGTAATGATTGTACCG
TTTCAAGAAAAGTC
>Contig241 133 reads, 361 bases
TTTTTTTTTAAATGATCCGGCGMCCACCGAGATCTACACTCTTYCCCTACACGACGCTCTTCCGATCTCTCCATTGGGA
ATTTCTTCATTAGATGCGACACAATAAACTCAACCAAGAGATCTGCAGAGAGAGAGAGAGAGAGAGAGAGAATCATTAG
GGAATCTCCTTATTTTTTTCTGATAAAGACTCACCTAAGAGGGTAGCCGCCAGTGGCTGTGACTTGGAAATCCTCTCTC
CCGGAAGCTTTCTGTGTCTCATCTGTGCCCGATGAATGAGAACTTTGAACGTGAGGTTGACATCGTGCATCATGGAATT
GGCATACTGATCCTCCGAGATGCAAGTGAGAATAAGGAAGCAGAG
>Contig242 86 reads, 308 bases
CTCCCGACGAACTCGCTTCCCAGTCGCTCTCCCCACACACACACGCACACCGGTCGATCGGGCTAATCCGGTTATCGCC
CTCACACCGCACGCAACAATATTTTACACTGTTCACAGTTTATGGCATCGCAAAATTGAAGATACATCGAATAGCATTT
GTCAGGAAGCCAGGAAATCTCCTTTTCTCTTTTCACAACTTACGAGACTTTTCTGTGCAGAAGGAGTAGGATGTACCAC
AATAGTTCTAACACTATTATTTTGTTCACTTTACGATAGGCCACTGTGGACATGGCAGCCCCTGCGAGCAG
>Contig243 3 reads, 251 bases
CTACAGAAAAGATAGACCCCATTTTGGATAGGTCTCGAAATAGCCGAAATTACGTTGGTTTTACACAGTCGTGGAAAAA
CCACGTATTGTATTCATATCAAAATCGCACCACCTCGGATCGGCCTCAAACTTTGTATGAGCACGTTCCACACCGCCCA
CATTCCGAATCCGGTGGTGGAAAAAAATTGTTCCGGCCGGCCTGCCGGCCTGCCGCACTTTCCGGCCTTATAGCAGACA
TACGGTTGAAGATA
>Contig244 286 reads, 347 bases
CTATATCGTCTAATTTGAGAGTTATGACACGAAAATAAATTTGTGGTGAAAACAGTAGATCTACTTCTGTTTTCGGCGC
GATTGAGCTGAAACACTTCAGTCAACATGTTGATCCGACTGTTTCACTTCAACTAAATTCCACTACAGATCAATAATCA
CGGGTTTTTGCACGATTTAGCGTGAATTCCGCCAAGTCACTATTCACGAACGTTCTCCTGACACGAGCAATGAGTTTTT
GAGGTTAATTGCGGAGTTATAGCGTCTAATTTCAGAATTATGACACGAAAACAAATTTGTGGAGAAAACAGCAGATCTA
CTTCTGTTTTCGGCGCGATTGAGTTGAAAAG
>Contig245 5 reads, 308 bases
CTATCATGCGAAAGGCTGAATCCTTCGCGCGCCATTTACCCAGAGAATAGTTTTCTCCTCAATTGTTTCCAATACGAAC
AATAAAATACGTTTCACCAATTTAAACCTTAATTAAAATAAACCGTTATTATAACAGGTTCTGAAAATTCTGAATTGGA
TTTAAATCGATAATTTTTAAATTCTTTATGTACTCAAGGGTGGTTTGCGACTCAATCGTTTACCCAGAGAACAGTTTTA
TCCTCAATTGCAACCTAAACACAAACTTAAATCTTACACCAACCAAACACCACACCACACACGAGTGAGAG
>Contig246 4 reads, 273 bases
CTCTCTTATCGCATTTCCCATAATAACTTTGTATTCTAGGGGCTTTTGTGTGACAAATATCCAACCATCCAGGAGACCA
TGATCCGCTCAATTTCTCTACTAGTGACTCTTCAGACTTCGCTCTATTGTTGTACACATAATTTTTCAATAACTCTCAC
TAAATTTCAAAGCAACATTATTATACTTTTCCCACCCATCGAACTTTGTGTATTTGCAGAGAGAGAGAGAGAGAGGAGA
GATCGGAAGAGCACACGTCTGAACTCCAGTCACGCC
>Contig247 2117 reads, 5881 bases
ATTCTGATTCTGAACAGCTTCTTGGGAAGTAGCGACAGCTTGGTTTTTAGTGAGTTGTTCCATTCTTTAGCTCCTAGAC
CTTTAGCAGCAAGGTCCATATCTGACTTTTTGTTAACGTATTTAGCCACATAGAAACCAACAGCCATATAACTGGTAGC
TTTAAGCGGCTCACCTTTAGCATCAACAGGCCACAACCAACCAGAACGTGAAAAAGCGTCCTGCGTGTAGCGAACTGCG
ATGGGCATACTGTAACCATAAGGCCACGTATTTTGCAAGCTATTTAACTGGCGGCGATTGCGTACCCGACGACCAAAAT
TAGGGTCAACGCTACCTGTAGGAAGTGTCCGCATAAAGTGCACCGCATGGAAATGAAGACGGCCATTAGCTGTACCATA
CTCAGGCACACAAAAATACTGATAGCAGTCGGCGTGTGAATCATTAGCCTTGCGACCCTCGGCAGCAAGAACCATACGA
CCAATATCACGAAAATAGTCACGCAAAGCATTGGGATTATCATAAAACGCCTCTAATCGGTCGTCAGCCAACGTGAGAG
TGTCAAAAACGATAAACCAACCATCAGCATGAGCCTGTCGCATTGCATTCATCAAACGCTGAATAGCAAAGCCTCTACG
CGATTTCATAGTGGAGGCCTCCAGCAATCTTGAACACTCATCCTTAATACCTTTCTTTTTGGGGTAATTATACTCATCG
CGAATATCCTTAAGAGGGCGTTCAGCAGCCAGCTTGCGGCAAAACTGCGTAACCGTCTTCTCGTTCTCTAAAAACCATT
TTTCGTCCCCTTCGGGGCGGTGGTCTATAGTGTTATTAATATCAAGTTGGGGGAGCACATTGTAGCATTGTGCCAATTC
ATCCATTAACTTCTCAGTAACAGATACAAACTCATCACGAACGTCAGAAGCAGCCTTATGGCCGTCAACATACATATCA
CCATTATCGAACTCAACGCCCTGCATACGAAAAGACAGAATCTCTTCCAAGAGCTTGATGCGGTTATCCATCTGCTTAT
GGAAGCCAAGCATTGGGGATTGAGAAAGAGTAGAAATGCCACAAGCCTCAATAGCAGGTTTAAGAGCCTCGATACGCTC
AAAGTCAAAATAATCAGCGTGACATTCAGAAGGGTAATAAGAACGAACCATAAAAAAGCCTCCAAGATTTGGAGGCATG
AAAACATACAATTGGGAGGGTGTCAATCCTGACGGTTATTTCCTAGACAAATTAGAGCCAATACCATCAGCTTTACCGT
CTTTCCAGAAATTGTTCCAAGTATCGGCAACAGCTTTATCAATACCATGAAAAATATCAACCACACCAGAAGCAGCATC
AGTGACGACATTAGAAATATCCTTTGCAGTAGCGCCAATATGAGAAGAGCCATACCGCTGATTCTGCGTTTGCTGATGA
ACTAAGTCAACCTCAGCACTAACCTTGCGAGTCATTTCTTTGATTTGGTCATTGGTAAAATACTGACCAGCCGTTTGAG
CTTGAGTAAGCATTTGGCGCATAATCTCGGAAACCTGCTGTTGCTTGGAAAGATTGGTGTTTTCCATAATAGACGCAAC
GCGAGCAGTAGACTCCTTCTGTTGATAAGCAAGCATCTCATTTTGTGCATATACCTGGTCTTTCGTATTCTGGCGTGAA
GTCGCCGACTGAATGCCAGCAATCTCTTTTTGAGTCTCATTTTGCATCTCGGCAATCTCTTTCTGATTGTCCAGTTGCA
TTTTAGTAAGCTCTTTTTGATTCTCAAATCCGGCGTCAACCATACCAGCAGAGGAAGCATCAGCACCAGCACGCTCCCA
AGCATTAAGCTCAGGAAATGCAGCAGCAAGATAATCACGAGTATCCTTTCCTTTATCAGCGGCAGACTTGCCACCAAGT
CCAACCAAATCAAGCAACTTATCAGAAACGGCAGAAGTGCCAGCCTGCAACGTACCTTCAAGAAGTCCTTTACCAGCTT
TAGCCATAGCACCAGAAACAAAACTAGGGACGGCCTCATCAGGGTTAGGAACATTAGAGCCTTGAATGGCAGATTTAAT
ACCAGCATCACCCATGCCTACAGTATTGTTATCGGTAGCAAGCACATCACCTTGAATGCCACCGGAGGCGGCTTTTTGA
CCGCCTCCAAACAATTTAGACATGGCGCCACCAGCAAGAGCAGAAGCAATACCGCCAGCAATAGCACCAAACATAAATC
ACCTCACTTAAGTGGCTGGAGACAAATAATCTCTTTAATAACCTGATTCAGCGAAACCAATCCGCGGCATTTAGTAGCG
GTAAAGTTAGACCAAACCATGAAACCAACATAAACATTATTGCCCGGCGTACGGGGAAGGACGTCAATAGTCACACAGT
CCTTGACGGTATAATAACCACCATCATGGCGACCATCCAAAGGATAAACATCATAGGCAGTCGGGAGGGTAGTCGGAAC
CGAAGAAGACTCAAAGCGAACCAAACAGGCAAAAAATTTAGGGTCGGCATCAAAAGCAATATCAGCACCAACAGAAACA
ACCTGATTAGCGGCGTTGACAGATGTATCCATCTGAATGCAATGAAGAAAACCACCATTACCAGCATTAACCGTCAAAC
TATCAAAATATAACGTTGACGATGTAGCTTTAGGTGTCTGTAAAACAGGTGCCGAAGAAGCTGGAGTAACAGAAGTGAG
AACCAGCTTATCAGAAAAAAAGTTTGAATTATGGCGAGAAATAAAAGTCTGAAACATGATTAAACTCCTAAGCAGAAAA
CCTACCGCGCTTCGCTTGGTCAACCCCTCAGCGGCAAAAATTAAAATTTTTACCGCTTCGGCGTTATAACCTCACACTC
AATCTTTTATCACGAAGTCATGATTGAATCGCGAGTGGTCGGCAGATTGCGATAAACGGTCACATTAAATTTAACCTGA
CTATTCCACTGCAACAACTGAACGGACTGGAAACACTGGTCATAATCATGGTGGCGAATAAGTACGCGTTCTTGCAAAT
CACCAGAAGGCGGTTCCTGAATGAATGGGAAGCCTTCAAGAAGGTGATAAGCAGGAGAAACATACGAAGGCGCATAACG
ATACCACTGACCCTCAGCAATCTTAAACTTCTTAGACGAATCACCAGAACGGAAAACATCCTTCATAGAAATTTCACGC
GGCGGCAAGTTGCCATACAAAACAGGGTCGCCAGCAATATCGGTATAAGTCAAAGCACCTTTAGCGTTAAGGTACTGAA
TCTCTTTAGTCGCAGTAGGCGGAAAACGAACAAGCGCAAGAGTAAACATAGTGCCATGCTCAGGAACAAAGAAACGCGG
CACAGAATGTTTATAGGTCTGTTGAACACGACCAGAAAACTGGCCTAACGACGTTTGGTCAGTTCCATCAACATCATAG
CCAGATGCCCAGAGATTAGAGCGCATGACAAGTAAAGGACGGTTGTCAGCGTCATAAGAGGTTTTACCTCCAAATGAAG
AAATAACATCATGGTAACGCTGCATGAAGTAATCACGTTCTTGGTCAGTATGCAAATTAGCATAAGCAGCTTGCAGACC
CATAATGTCAATAGATGTGGTAGAAGTCGTCATTTGGCGAGAAAGCTCAGTCTCAGGAGGAAGCGGAGCAGTCCAAATG
TTTTTGAGATGGCAGCAACGGAAACCATAACGAGCATCATCTTGATTAAGCTCATTAGGGTTAGCCTCGGTACGGTCAG
GCATCCACGGCGCTTTAAAATAGTTGTTATAGATATTCAAATAACCCTGAAACAAATGCTTAGGGATTTTATTGGTATC
AGGGTTAATCGTGCCAAGAAAAGCGGCATGGTCAATATAACCAGTAGTGTTAACAGTCGGGAGAGGAGTGGCATTAACA
CCATCCTTCATGAACTTAATCCACTGTTCACCATAAACGTGACGATGAGGGACATAAAAAGTAAAAATGTCTACAGTAG
AGTCAATAGCAAGGCCACGACGCAATGGAGAAAGACGGAGAGCGCCAACGGCGTCCATCTCGAAGGAGTCGCCAGCGAT
AACCGGAGTAGTTGAAATGGTAATAAGACGACCAATCTGACCAGCAAGGAAGCCAAGATGGGAAAGGTCATGCGGCATA
CGCTCGGCGCCAGTTTGAATATTAGACATAATTTATCCTCAAGTAAGGGGCCGAAGCCCCTGCAATTAAAATTGTTGAC
CACCTACATACCAAAGACGAGCGCCTTTACGCTTGCCTTTAGTACCTCGCAACGGCTGCGGACGACCAGGGCGAGCGCC
AGAACGTTTTTTACCTTTAGACATTACATCACTCCTTCTGCACGTAATTTTTGACGCACGTTTTCTTCTGCGTCAGTAA
GAACGTCAGTGTTTCCTGCGCGTACACGCAAGGTAAACGCGAACAATTCAGCGGCTTTAACCGGACGCTCGACGCCATT
AATAATGTTTTCCGTAAATTCAGCGCCTTCCATGATGAGACAGGCCGTTTGAATGTTGACGGGATGAACATAATAAGCA
ATGACGGCAGCAATAAACTCAACAGGAGCAGGAAAGCGAGGGTATCCTACAAAGTCCAGCGTACCATAAACGCAAGCCT
CAACGCAGCGACGAGCACGAGAGCGGTCAGTAGCAATCCAAACTTTGTTACTCGTCAGAAAATCGAAATCATCTTCGGT
TAAATCCAAAACGGCAGAAGCCTGAATGAGCTTAATAGAGGCCAAAGCGGTCTGGAAACGTACGGATTGTTCAGTAACT
TGACTCATGATTTCTTACCTATTAGTGGTTGAACAGCATCGGACTCAGATAGTAATCCACGCTCTTTTAAAATGTCAAC
AAGAGAATCTCTACCATGAACAAAATGTGACTCATATCTAAACCAGTCCTTGACGAACGTGCCAAGCATATTAAGCCAC
TTCTCCTCATCCAACGCGTCAGTTTTTGACAGAATCGTTAGTTGATGGCGAAAGGTCGCAAAGTAAGAGCTTCTCGAGC
TGCGCAAGGATAGGTCGAATTTTCTCATTTTCCGCCAGCAGTCCACTTCGATTTAATTCGTAAACAAGCAGTAGTAATT
CCTGCTTTATCAAGATAATTTTTCGACTCATCAGAAATATCCGAAAGTGTTAACTTCTGCGTCATGGAAGCGATAAAAC
TCTGCAGGTTGGATACGCCAATCATTTTTATCGAAGCGCGCATAAATTTGAGCAGATTTGTCGTCACAGGTTGCGCCGC
CAAAACGTCGGCTACAGTAACTTTTCCCAGCCTCAATCTCATCTCTCTTTTTGCGTTCTGCTTCAATATCTGGTTGAAC
GGCGTCGCGTCGTAACCCAGCTTGGTAAGTTGGATTAAGCACTCCGTGGACAGATTTGTCATTGTGAGCATTTTCATCC
CGAAGTTGCGGCTCATTCTGATTCTGAACAGCTTCTTGGGAAGTAGCGACAGCTTGGTTTTTAGTGAGTTGTTCCATTC
TTTAGCTCCTAGACCTTTAGCAGCAAGGTCCATATCTGACTTTTTGTTAACGTATTTAGCCACATAGAAACCAACAGCC
ATATAACTGGTAGCTTTAAGCGGCTCACCTTTAGCATCAACAGGCCACAACCAACCAGAACGTGAAAAAGCGTCCTGCG
TGTAGCGAACTGCGATGGGCATACTGTAACCATAAGGCCACGTATTTTGCAAGCTATTTAACTGGCGGCGATTGCGTAC
CCGACGACCAAAATTAGGGTCAACGCTACCTGTAGGAAGTGTCCGCATAAAGTGCACCGCATGGAAATGAAGACGGCCA
TTAGCTGTACCATACTCAGGCACACAAAAATACTGATAGCAGTCGGCGTGTGAATCATTAGCCTTGCGACCCTCGGCAG
CAAGAACCATACGACCAATATCACGAAAATAGTAA
>Contig248 2 reads, 284 bases
ACACTCTTTCCCTCAACGCGACTCTTCCGATCTCTCTCTACAGAGACACCCAAAAAAAATGTGACTCAATAGACGATAA
ATCAACGAATTGATTCTATTTCCCGTCGACGCGTCAACGTTCTCTGTGGTTTGGCAAAACAAACCAATAAATTATCATT
TTTCGTCGTCTCTCCCGGTTTTGTGCTTCAAAATGCAATGAGAATTCTGATTTAGTAGAGAGAGAGAGAGAGAGAGAGG
GATGGAAGTTAAAGCTTTCTTAAGCACAAGAGATCGGAAGAGCACAC
>Contig249 8 reads, 321 bases
CTTCACCGTGGGAGGGGGAGGGAAAAGAAAGTTTTTGTGTGTGTGTGTGAAGACGGCGGTGGAATGAAAGGGTTGATGG
TTTCATCATTGGGGAATTGATGTTTTAGCAGAAGCATTACACAATGCTCCATCATCTGACTTCCACCTTCGAACCCCAT
TTTGAGAAAATTCTCAGTTTGATGCTGTTGCTTCTGGGTTGCCACTTTTCGGTCTTAATCTTATCTCCGTCGCACCCTT
TCTCTGCCGCACTNNTAAAANCCATTAGGGTATGTGCCATNNCCCTTTTNGGGAATGGTGGTGCGTCTGATTTCGCCAA
GAAAG
>Contig250 10 reads, 318 bases
TTTTTTTTTTCAAGCAGAAGACGGCATACGAGATATTGGCGTGACTGGAGTTCAGACGTGTGCTCTTCCGATCTCTATC
CATACAGTGAAAAGATCGACAATCGGTTAACTATAAGATTCAAGATAGATAGATAGATAGATAGATAGATAGATAGATA
GATAGATAGATAGATAGATAGATAGATAGATAGATAGATAGATAATTTATTCATTTCAAATAATTGAAAGATAGGTCAC
AGCACTAGCAAAAGAGATCGGAAGAGCGTCGTGTAGGGAAAGAGTGTAGATCTCGGTGGTCGCCGGATCATTAAAAAAA
AA
>Contig251 340 reads, 281 bases
GGAGTTCAGTGGTTTGCTCTTCCATTTTCTTTCATTTGGTGGTCATTTGAACAAAATCGTACAAGCCGTTATCGAGCAA
TTGTCAGTTTTGTCGATTTTTGACACTGGATTTTTCTTAAAAAATTTTTTTTTTCACTTTATTTTCAATCATCATTTTC
GGATAGAAGACCGCAATCGACACGGTAGACGTCTATGGACGAAAGTTGCGCGGTTAAATAAGAGATCGGAAGAGCGTCG
TGTAGGGAAAGAGTGTAGATCTCGGTGGTCGCCGTATCATTAAA
>Contig252 13 reads, 253 bases
CTCAGAGGGCCTTGGTGCGCGAAATTTCTTATAGACATTGGATCTTGGGGTGCGCAGAGGGCACTGTGGCGCGTAATTA
TAATTTTTTATACACCCAGAATGAGTTACATAGCGCTGTGTCATCTTGTGTGTTGACATTCTCTCTCATTATTTGAGGT
CCTTCTTTTTTGCGATGTATATATATATAATTTTTTTTTCTCTCTCTCTCTCTCTCTCTCTCTCTCTCTCTACTCCGCA
CTTCCTTTCCTTTTTT
>Contig253 1031 reads, 285 bases
GTGTGCTCTCTCTCTCTCTCTCTACTCTCTCTCTCTCTCTCTCTCTCTCTCTCTCTCTCTCTCTCTACATATTGCATCG
TGAATGCCGCCTATACTTCTTCACTCAATAATAGAAGCAAAAACGTTCACAAAAAGGTCGGCAATGTATAGGGGAACCC
GGGGCGAAAAGTTACAAAGTGAAAACCAATGTACCTTAATATCTACTAAACGGTAAATCGCTGAATGTTCTTTTTCAGT
TTGTAGGTAGCCCCTATCAGAGATCGGAAGAGCGTCGTGTAGGGAAAG
>Contig254 514 reads, 395 bases
CTGAATTTTTCTTCTTTTTCTTCTGATTTTGTTCACTTTACAGATTCCACAAATTTTATTCTCGTGTCCGAGTGCTTGA
GAAAATTTTCCTGAAGTGAAAAATCAAACAAAAATGCCAAGCGATAAGACAACAACGAATCAAATGGCAGACTCCTTTA
GCAAAACCGACGATGTGAAGAAGATCGATGAAGTCTCCGAGTTTTTTCAAAAACAGAAGTCATCCAACGCAACGTATGG
AGAATTCATCACAAAGTAAAAACCCGTGAAGAAAGCATATGTCAAGTAAGTAAGTAAGTAAGTAAGTTCTTCATAATAT
AGATAAATATACTTTATTTTAAATAATTAATTTCTTTTTTACAGAATTGGAACAGCTCCGCAAGAATTTCCAGGAGCAG
>Contig255 479 reads, 481 bases
CTGAATATTTATAGCATGTTAAAATGAGCCACGACTTTAGCCATTGAATTCATTCCAGGGATATATATTAGGAGGAAAT
CTCCTTCGAAACACATTCTTGCCGTTCTCCACACACACACACACACACACACACACACACACACACAATCCCTGATAAT
TTTTTAAATAAACTGAGAAAGGACATTAATTATAATATTAATTTATATGCAAGATAATTTTAAAAATAAAAAAAAATCT
ACTAAAATCTCAACGGAAGTGTGTTAATAAATTCAATTTAAGTTTTTCTTTAAACTTTGTAAACAGATTCTCATAGTAT
GTATAAAAAGAAGATGTATTTTATTATGAAACTTCTTCTCTAGAACGCAACGATAAAGAAAATGGAATTTTTATTTTTC
TTACTGTAGCTACTTGTTGAAAAGTTTTGTTGCTTTTTCTGGATTTATTTTAGAATCATAAGTGTTCTACTGTGAAGAA
AAATAAG
>Contig256 156 reads, 301 bases
GAGATCTACTCTCTTTCCCTACGCGACCCTATTCCGATCTCTTAAAAGTATTATCTATGGGGAAATTTAGTTAAATCCC
CACCGCATTCCAGGAATTTCCCAGAGTTTTCACACACACACACACAAAAATTGCAATAATCCACGACATTATTGTGGAT
TTGAAAGCAAACAGAAATTATAAATCTACTGATAATGATGTTGCGCAGAAATCGTGACAAATCTTGCACGGAAGGAAGC
AATAAAGTTTCCTGAGATAATTTCCACCTTCTAGGGCCCCACTCACGGTCTTCTGTGACCTCAG
>Contig257 108 reads, 255 bases
CTTTGTAACCTTTGTAAAATCTTCCTGATAGGTACTTTCACAATCCGAGTAATATTTTAATATTATTTTCCCTGATATT
GCAATTGGTCGTGAAAATGCATATATTTAATTCCCAAAAGACATCAGTATAATCTTATTTGTGTCCGTGTATATAAAAA
AATTACAACAGAAGCACTAAAATAATTTCGCAAGGGGTAGAGTAAACCAGAGAGAGAGAGAGAGAGAGAGAGAGAGAGA
GAAACATAGGTAGTTACA
>Contig258 251 reads, 317 bases
TTTTTTTTTTAATGATACGGCGACCACCGAGATCTACACTCTTTCCCTACACGACGCTCTTCCGATCTCTTGTTGCGCT
CTCTCCCCAATTGAGGTGCATCCAACAAGTATCTCTCTCTCGCGCTGGCTCCCCTTTTGAGTCACACAGCACACACCCA
CTTCACACCAAAACACACACACGCACACACACACAGCGCCCAAACAAAATGCCAAGTACTGTGTCATTCGAGCACAATC
AGAGATCGGAAGAGCACACGTCTGAACTCCAGTCACGCCAATATCTCGTATGCCGTCTTCTGCTTGAAAAAAAAAAAAA
A
>Contig259 4 reads, 261 bases
GCGCGTTTAAAAACTCTTTCATTTGGTGGTCATTTGAACAAAATCGTACCAGCCGTTATCGCACAATTGTCAGTTTAGT
CGATTTTTGACACTGGATTTAAAAAATTTTTTTTTATTACATCTTATTTTCAATCATCATTTTCGGATAGAAGACCGCA
ATCGACACGCTAGACGTCTATGKACGAAAGTTGCGCGGTTAAATAAGCTTTCATTTGGGGGTCATTTTAACAACATCGT
ACCAGCCGATATCGCACAATTGTC
>Contig260 2 reads, 300 bases
TTTTTAAATGATACGGCGACACCCGAGATCTACACTCTTTCCCTACACGACGCTCTTCCGATCTCTGGAATAAGAAAAC
ATCGACCAAATCAATAAGCAAGTCAATAACACAAAATACTCAAGAATACGTAAATACAATACAAACTTATAAGCATCTA
ATTTTGTAGGCGGAATTTTTATGCCAATAACCTCTRACAACCTTGAGTCAAAGAGAAAGAGAGAGAGAGAGAGAGAGAG
AGAGAGAGAGAGAGAGAGATCGGAAGAGCACACGTCTGAACTACCGACACGCCAATATCTCGT
>Contig261 2 reads, 247 bases
CTCTGAGACGCGCCCAATGAAAGTCAAAAGAAGAAGAGAAGAAAAGGAGAGAGAGAGAATGAAAGGAAGTGAAGATCAT
CGAAGAGACCGAAGTTGGCAACGTTCTTAGTTCAGTTCTGAGACGCGTCCAATGAAAGTCAAAAGAAGAAGAGAAGAAA
GGGAGAGAGAGKGAAAGGAAGWTGAGATCATTGAAAAAACCGAAGWTGGCAACGATCTTAGTTAAGTTCTGAGACGCGT
CAAATGGAAG
>Contig262 17 reads, 251 bases
CTCTGAGACGCGCCCAATGAAAGTCAAAAGAAGAAGAGAAGAAAAGGAGAGAGAGAGAATGAAAGGAAGTGAAGATCAT
CGAAGAGACCGAAGTTGGCAACGTTCTTAGTTCAGTTCTGAGACGCGTCCAATGAAAGTCAAAAGAAGAAGAGAAGAAA
GGGAGAGAGAGGGAAAGGAAGTTGAGATCATTGAAGAGACCGAAGTTGGCAACGCACTTAGTTCAGGTCTGAGACGCGT
ACAAGGAAAGTCAA
>Contig263 9 reads, 350 bases
CTCTCACAAGCAAAAGTGTTTTTTTATATATTAAATTATTTACCCAGAGAATAGTTTTCTCCTCAATTGTTTCCAATAC
GAACAATAAAATACGTTTCACCAATTTAAACCTTAATTAAAATAAACCGTTATTATAACAGGTTCTGAAAATTCTGAAT
TGGATTTAAATCGATAATTTTTAAATTCTTTATGTACTCAAGGGTGGTTTGCGACTCAATCGTTTACCCAGAGAACAGT
TTTATCCTCAATTGCAACCTAAACACAAACTTAAATCTTTTTAACTATGTTTTGTAGATTCACTAGTCATATATACCGA
TCACTTTATACTTTCCTTGATGGAGTTTTTCAAG
>Contig264 58 reads, 344 bases
CTTCAGAGAAAAGACCGAAGTTGGCAACGTTCTTAGTTCAGCTCTGAGACGCGCCCAATGAAAGTCAAAAGAAGAAGAG
AAGAAAAGGAGAGAGAGAGAGTGAAAGGAAGTTGAGATCATCGAAGAGACCGAAGTTGGCAACGCTCTTAGTTCAGTTC
TGAGACGCGTCCAATGAAAGTCAAAAGAGGAAGAGAAGAGAGAAAGAAGAGAGGAAGGAGAAAGAGAAGTAGAGAGAAA
GAAATGAGAAAAGGAGAAAGTAGAGAGAGAGAGAGAAATGAGAGGGGAGGGAAAATACTAATTGGGATGGAAGTTACAT
CGTCAGAACGAAGAAAGTTGACAATAAG
>Contig265 2559 reads, 315 bases
TTTAATGATACGGCGACCACCGAGATCTACACTCTTTCCCTACACGACGCTCTTCCGATCTCTTTCATTTGGTGGTCAT
TTGAACAAAATCGTACAAGCCGTTATCGCGCAATTGTCAGTTTAGTCGATTTTTGACACTGGATTTAAAAAAATTTTTT
TTATTACATCTTATTTTCAATCATCATTTTCGGATAGAAGACCGCAATCGACACGGTAGACGTCTATGGACGAAAGTTG
CGCGGTTAAATAAGAGATCGGAAGAGCACACGTCTGAACTCCAGTCACGCCAATATCTCGTATGCCGTCTTCTGCTTG
>Contig266 132 reads, 284 bases
CTTCTCTTTTCCAACCCGCCTCAAGTTGAAAAGCTAATGAATATTGAATAAAATGGAAATTATTGCTATTGTGGCGAAA
TGAGACAACAAAACCCGCGAAGACGTTTTATGGAAAGAAGAGCGGAGGTATGAAAAAGAAGTCGGCAGCGTCGATTGGT
GTTTGTAAATTTATCTTGTTACGAAAATTATAAATCGAATCAAACACGACAGACAAGAGAGATAAAGTTTATTAATTAC
CACATTCTTGTTTGAATATTGTGTGTGCGCGCGTTTTTTCGATGGCT
>Contig267 1268 reads, 545 bases
GTCATTAAATTTGGATACATCAAACCCGTCTAGAAGAAATGAATTGCACTTGCACACTGCTCGGGAATGCATGAATTGT
TTTCTCGTAAATCATGCTTCTCATCTTGCAAATGGAGGTTTTGGGAACTTCACCCAATTAGCCTAGATTAAAGCTTATT
GCAAATTGTGTTGTGTTGTGGGGTAAGGGGGTGAGAAAGTGCACATTACAGGTTAAGTTATATGTCGTGGTGGTATCTC
CTTGCTATACAGAAATGCTGCAAAAACCGTGTTTGTGGAGTAAAATGACGTCGGAGAACGTGCCAGATTTTAGCGGATT
TTGGTTTATAATACTAAGCGATGTGAATACAGATCAACCTGAGGGTGCGACCAAAAAGTTATATGTACATTTATACACA
TCTGAAGTCCCTGCAACTGAAGGATACAGTATTAAATAAGTTATCACAGTAAAGCCGAGATAGATATATATATATGTGT
GTGTGTGTGTGTGTGTGTGTGTGTGTGTGAGTAAATTAAACAAGGAATTAAATTTGATATGATTAACCCAG
>Contig268 17 reads, 268 bases
GTGTGCTCTTCCGATCTCTAAAAGTAAATAATAAAAAAGAAAAAGGTCCTCCGTGCTCAGAAATCCCAGAAACTCTCTC
TCTCTCTCTACAGCGACTGTTCCCCTCCTGTCTGCCGTCGGACAGCCCGACGCAACTGCTCTACAATTTCCTGAGATCC
AGCACAAAGACACTCCCATCGGATGCACTGGCGCCAACTTTGCTGCCGCGTGAGTTCCAGCACACCTCGAAGGTGCCCC
CGGTGCCCTTGTAGAGATCGGAAGAGCGTCG
>Contig269 3 reads, 248 bases
CTAGTTCAGTTCTTAAACATAACTCATACATTTTTTAACATATTTATTAATTAGTGCCGATTTGATTGATTTTAGTCAA
AAAGGGTAGGTAACCAAAAATAGTATCATACAAAACACTACTAATTTTCGTCTTTTCTCTTTTCAGTGGTGGATATGGT
GGTGGTTACGGAGGTGGCTACGGTGGTGGTGGCTACGGCGGGGGGGGGSGGGGGGGGGGTGGGGGAGGGGCGGGGGGGG
GGGGGGGGGGG
>Contig270 2 reads, 250 bases
CTCTAAAATAGTCAATTTGATGCTCTCGTACAATCCCACCCACATGTTTTAATGCTAAACTTCTCTCTCTCTCTCTCTC
TCTCTTTTGGGGATGATTTTTCTGCGGGGTAGATTCTGGGAGACTGATATACGTACAGTGAGAAAAACAAATCGTTCGA
CAATTCGGCGGAAAAATGCGGCTGAAAGAAATCCAACGTACGAAGAAATGGCAGAGACGACAAATAAGAAATTCGGAAA
CGTTCTGGAGCGA
>Contig271 3 reads, 383 bases
CTCTCACTCGTGTGTGGTGTTTGGTTGGTGTAAGATTTAAGTTTGTGTTTAGGTTGCAATTGAGGATAAAACTGTTCTC
TGGGTAAACGATTGAGTCGCAAACCACCCTTGAGTACATAAAGAATTTAAAAATTATCGATTTAAATCCAATTCAGAAT
TTTCAGAACCTGTTATAATAACGGTTTATTTTAATTAAGGTTTAAATTGGTGAAACGTATTTTATTGTTCGTATTGGAA
ACAATCAGTGTTCGTAGTGAGAAGGTGAAAAACTTCTGGCAACCCTATTTGCGCCAATTTTTTTTTGAAATCCCGGCTG
AAAAGCATTTCACATTGTCATACGCGTATGTAGTACAAATAATGGGTAATTTATTCAAATGTTTGAG
>Contig272 13 reads, 253 bases
CTTTTATAAGTAAAAAATCACTGGGAGCCTGAATGTGATAACAGTTTTAAATATAAAAAAAAATATTAGGAGCGTTTGA
TGGAATAATTGAAAGGGACTTCTTAGCGCGATGCGCTAATCTTTTCTGAATTCCTTTAGGATGAATATATAAGTTTTAG
TAGAAGTATTAGGAGCATTTGAAGGAAGAATTGAAAGGTTTTGTGTGTGTGTGTGTGATTTTGTGTGTGTGTGAATTAG
TGAAAGAATTAGCGCG
>Contig273 91 reads, 287 bases
CTGCACCCTTGCTTCACTTTTCAATGTCTTACGCCTCAGAAAATGCGGGATTTTTGCAGTTCTTCATCGAATTCATATT
CACTATAATCCCAGAAAGAAAATATCACTGGATTTTTCGATAAAAAACGAGATTTCACTTCAGTTAAGCAGAATAGAAA
ATCTTTTATTCGTCACTTGTCAAAAGAGTCAGAGAGAGAGAGAGAGAGTTTTTTGATAGCCATAGAGGGCGCCGCTTGC
AAAGGGTTTCTCATTTTTAATTTTGTGGTCAATTTTGAGAAAATTCATAG
>Contig274 195 reads, 396 bases
CTTGAGGTTTTCCCAGTGCTTCCGTGTACGTCGAATTGGCTTTCAAAACTGCCGGGAGAGATCTGGAATCCCCCAAAGT
CCACACACACACGCACACACAAAATACGCCCCCGCTTAAAGTTCGTCATGATCCGCATCGATTTCTTCCGCTTCATCAC
TGGCATCATCCCCTTCCCGGTCGTCCTTGGATTCTTCCTCCTCAGGAATCTCCTCCTCCTCGATCTTCTCATCGGGATC
AATGCCCAAGGTCTCCCGCATCATCCGCTCGATGCTGTCGGCAAATCCTGAGGTTTCCCTCAGCATAAAGCCGGATCGC
AGTGTTGCTGTCTGGAACATCATCATAGCCATATCCTTCGCCATTGGATCTTCGGTGTCGGCCTCGACGCGCCGCAGAA
G
>Contig275 159 reads, 518 bases
TTTTCAAGCAGAAGACGGCATACGAGATATTGGCGTGACTGGAGTTCAGACGTGTGCTCTTCCGATCTCTCTCTCTTTT
TTCTCTTGATAGATAGATAGATAAACCATCATATCTCACACATAGTATTTCATTATGTGTAAAAGAATTTTTTTTTATT
AATAAATATATTTGGGCGAATCATCGAGATAGGGATATGCCTGAGTGAATCGCAGTATGGCAGCTGCTCTAACACTTGC
GGCACCCTACTCTACCAAAGTCGTTTACAATTGATTCTGGGCAAATACAAAATGAAATGTTACAACGATGATTGCATAA
TATGGCCGGCTAATAAATCAACCAGCCATTGAAATTAAGCATCACCAGTAACTTTGGTTCTGTCCATAGAGGAACACAT
CCCGAGAGATATGTATGTAATGGCACATGCAACCTGATGTTTTGCATTATTGCCCCATTAATGTTATTACGTTCAGVTT
GGTTACGGCCTTAGAGGCGTTCAGGCATAATCCAACAGACGTAG
>Contig276 2 reads, 265 bases
ATATCTACACGCTTACCCTACACGCCGCTCTCCCGATCTCTGGAATAAGAAAACATCGACCAAATCAATAAGCAAGTCA
ATAACACAAAATACTCAAGAATACGTAAATACAATACAAACTTATAAGCATCTAATTTTGTAGGCGGAATTTTTATGCC
AATAACCTCTAACAACCTTGAGTCAAAGAGAAAGAGAGAGAGAGAGAGAGAGAGAGAGAGAGAGAGAGAGAGATCGGGA
GAGCACACGTCTGAAATACAGTCACGCC
>Contig277 4 reads, 250 bases
CTCTCACTCGTGTGTGGTGTTTGGTTGGTGTAAGATTTAAGTTTGTGTTTAGGTTGCAATTGAGGATAAAACTGTTCTC
TGGGTAAACGATTGAGTCGCAAACCACCCTTGAGTACATAAAGAATTTAAAAATTATCGATTTAAATCCAATTCAGAAT
TTTCAGAACCTGTTATAATAACGGTTTATTTTAATTAAGGTTTAAATTGGTGAAACGTATTTTATTGTTCGTATTGGAA
ACAATACGATGGC
>Contig278 12 reads, 247 bases
CTCCCATACAAGTCACTTTTTTGTTAATTTTTCATATATTACCTTCTACAAATGGAGATATCGGGTTCCAACGTACTAA
TGGATATTTTGAAGCATCGTAGCCTACCACCTCCACCACCCTACCACCTCCACCACCCTACCACCTCCACCACCCTACC
ACCTCCACCACCCTACCACCTCAACCACCCTACCACCTCCACCACCCTACCACCTCCAACCTCCTCTTTCATGTAGCCT
CCATMTAAAA
>Contig279 78 reads, 388 bases
CTATTATGCTATGCGATTTTCACATTTCACTCATCCACCTGACTCGTGCCCTGTCCTCTTAGCCAATTCAACTTGGTAT
TATGTACTGTATTATTCTTTAATGTGCACAGGTAAACCATACAGCCCTTGACGAAGCTTTTCCGTAGTTTTGCTTCCGA
GGCTGGTCACCAACGCTAAGACGACTACGGTCGCGTGGTACGGGGGGATGAGTTGACACAATAAATCTATCTATCTATC
TATCTATCTAATATATATGATATATATATTTATAATATATACATGTAGATTGTAGATATATGTAAATAGATACATGGAG
TGTATAGTAATTGGAAACGTACCGGTAAGCAGAGAGATCGGAAGAGCACACGTCTGAACTCCAGTCACGCCA
>Contig280 33 reads, 312 bases
TTTAATGATCCGGCGACCACCGAGATCTACACTCTTTCCCTACACGACGCTCTTCCGATCTCTTTGCCGTTTACCGCAA
GTCTCTATCTATTACCGTTTTCTCTCCAGAAAGCGATATGTTACGGACGGACGGCCGGGAAAATCGATTTTTGGCGCAT
ATGATTTTTGAAATCTACTCATCCTAGTTCGTGCTCATACCAATTTTGAGCCCGATCTGACGACTTTTGTTTTTGTTAG
GTACACATTAAGAGATCGGAAGAGCACACGTCTGAACTCCAGTCACGCCAATATCTCGTATGCCGTCTTCTGCTT
>Contig281 5 reads, 314 bases
TTTTTATGGATCCGCCGACCCCCGAGATCTACACTCTTCCCCTCCCCGACGCTCTTCCGATCTCTTTGCCGTTTACCGC
AAGTCTCTATCTATTAGCGTTTGCTCTCCAGAAGCCGATATGTTACGGCCGGCCGGCCGGGAAAATCGATTTTTGGCGC
ATATGATTTTTGAAATCTACTCATCCTAGTTCGTGCTCATACCAATTTTGAGCCCGATCTGACGACTTTTGTTTTTGTT
AGGTACACATTAAGAGATCGGAAGAGCACACGTCTGAACTCCAGTCACGCCAATATCTCGTATGCCGTCTTCTGCTT
>Contig282 88 reads, 322 bases
CTTGAGCGTATTTTATATAAACAAATAATATAAATTTATTACAACACTTTGGCACTCTCAGTTGGACATTCATGGTGAG
GAATCTGTGTGGTGTGTGTGATGTAATTAAATTGGACGAGAGAAGGTCGATTTAATTATTTGAAAGAGGGGATTCTCTT
CACTCGATTTAGTTGAGGAAAACTCTTTTCCCCATGAAAAAGCATCATGAATTTGGGGCAGGAGATGAAGGGAAGTTTT
ACCAGTAATAGTTCAGTTCCCCATGCTAAATTTCTCTCTCTCTCTCTCTGTCTCTATCTCACTCTTCAAACGTGAGTGA
ATGTAG
>Contig283 4 reads, 295 bases
TTCAAGCAGAAGACGGCATACGAGATATTGGCGTGACTGGAGTTCAGACGTGTGCTCTTCCGATCTCTTCAGTAGAATT
TCTAAGTTGTGAGTTTTCGACGTTGTTGGTGGTTCGGTTGTCGTTGTTGTTGTTTTGCTTGTAGTTTTCTTTGCTTTCG
GTCTTGCTGTCGTTGGACTAACTACTAAGAAAAGATCTCGCTGCAAGGAAAAAATAATAAAAATTATTTAACAATTCAG
ACGAGTTGTAGAGATCGGAAGAGCGTCGTGTAGGGAAAGAGTGTAGATCTCGGTGGTC
>Contig284 226 reads, 355 bases
CTACTCTAGGGGTGGTCTTTGTGGAAATTCGCAACTTTGGTCTTAAATTCATTCGATTCCGGTAATCCCGCATTGCTAT
TTGCTTCCTACCCGGTGTGATGTAATTGCTGGCTGTTGTCGTTGTTGTTGTTGATGTGGGAGTTGTTGAGTGAATTTCT
GGGTGGTTCAAGTGGTTCTCAGTGGAAACTTCTTCTGCATATATTTCCGGTTGTGATGTTGATGTTCGGCGCTCATTGA
ATTTTGCTATTACTTTCCCATCGTACATAGGTGGCTTCCATCTGTGGATTATGAAATATATTTCTCTATAAGTATTTTC
ATAAAATATTCAAAATCTTAAGGAAGCACTATACATGAG
>Contig285 108 reads, 476 bases
CTCAAAAGCTCTTCCAGAAATTTCTCCCGAAGTCCTGCCAGAAATATTCCCTGAACTACGTCCGGAATCTCCACCACCA
CCCCCTCCTAAGCAACTTGACATTCCTTCTGTGCATACAGAATCCCCACCTGACCAAATAAGCGTACAAAAGGGTCCCC
AAGAGAGCCCAAAATCACCAGAAAGACAGGTGATCAGTATATCAGGGACAAATGGGGAGAAAATCCTGGGCAATCATGA
GGTAGGCACTAAATCTTTCTCACTCTCTCTCTCTCTCTCTCTCTAAAACCATCCAGCATGCGACTTTCTGGGAGATTCC
TCTTCTCCTTCACTAACTCCTGGTCATCACTCCATTCCGCTCATCCTGGGGATTTTTCGTATCATTTGGAAGCTTCCTT
TTGGTCGCAAAGTGCCGTCCAAGTCAATGTGTTGGACTCTGTTGTTGGTGCCCTCGCGGTAGGGCTCCAAGATTGCATG
AG
>Contig286 21 reads, 251 bases
CTCATTGAATTTTCATTTCAGGATAGATAGATAGATAGATAGATAGATAGATAAAAGAGATAGATAGAATGTTTATTAA
TGCCCCAGAGCAACAAGTTACATAGAGGGACTATACATATTTGATATTTAAAAGAAAATAATCAGAAATGGTACAAATT
TCGGCGAATAAAATAACATAAATACAGAACATACATCGATTATAATTCAGAAAAAAAATGCGTTTCAAAATCGTCCTAT
TGCGAAATTTTCGA
>Contig287 6 reads, 253 bases
CTTTTATAAGTAAAAAATCACTGGGAGCCTGAATGTGATAACAGTTTTAAATATAAAAAAAAATATTAGGAGCGTTTGA
TGGAATAATTGAAAGGGACTTCTTAGCGCGATGCGCTAATCTTTTCTGAATTCCTTTAGGATGAATATATAAGTTTTAG
TAGAAGTATTAGGAGCATTTGAAGGAAGAATTGAAAGGTTTTGTGTGTGTGTGTGTGAATTAGTGAAAGAATTAGCGCG
ATGCGCTAATCATTTC
>Contig288 555 reads, 348 bases
CTGTACGTGCAAAAATGTCGTGTGAATGTGATTATGCGTGAAGAAAAAAAAGTCATGAATTTTTTTCTTCCTGGATTAA
GTAAAAAAGAAAGACAAAATGGCACAAATTTTTTGTCCAACCCTTTCCAATTATTCGAAATAAATTTTGGAATTATTCG
AGGGTGAGGAATTGTGTGTGGGTGTGTGTGTGTGTGGTCTATAGATCTGTTACCATCCCCGTGAGACAGACTTTTCCCT
TCGGGACGACATTCTGAACTTGCGAGTTGACTGGAATAATTGTGGAATTCTTGCTGATCGGTGATTCAAGATCGATCTT
TACGTGCGACGAGTGCCTTTCAGCACTCTTAG
>Contig289 2 reads, 228 bases
CTTTTGGATAAAACATTAATTGTATGAGTGGTGTGTGCATGTTGGATAAATGGGCGTGAGTGTGTGTGCATGAATGTTG
TTACCTTTTGGATAAAACATAAATTGTATGAGTGGTGTGTGCATGTTGGATAAATGGKCGTGWGTGWGTGTGCATGAAT
GTTGTTACCTGTAWCGATAAGCATAACATGTGGTTAGCGACACCCGGTTCGTCAGAAAATTTTTCTTTCG
>Contig290 459 reads, 289 bases
ACGACGCTCTCCCGATCTCTCATGGTTACAATATCCGCCACATAAACTGCCATATATGTAGTTGTAATAGAAGGAGAGA
GAGAGAGAGAGAGAGAGAGAGAGAGAGAGAGAGATGAATGCCAACTGATGGGAGAGAATAACGTACATTTAATTAAACT
ATATTCATCAATTTCCATCGCGCGACTCTAATCTCTGTGCATATTAATGAATTGAGTACATGTCAGAGCATTGCATATT
GTAAAGAGATCGGAAGAGCACACGTCTGAACTCCAGTCACGCCAATATCTCG
>Contig291 371 reads, 272 bases
CTCTCTTATGCTTTTTGTACAATTTTCTTCACATAATGCTACATATTGACGAACAAGGTATAGAAGAGAGAGACACACA
CACACACCCATACACATTTATCCTTCTTCAAACATTCAACGCACACACAATAAAACAACCCTGAGCCCAATTTCCTTCT
CCGCTTTTTCCTCGCCCATTAATTCTCTCTTACTCTGATACAATGTATATCATTTTATGTTCATCCACCATACATATAT
AGTACACGTTGATCAACTATGTTTCATTGCGAGAG
>Contig292 3 reads, 264 bases
CACTCTTCCCCTACCCGGCGCCCTCCCTACCTCTCCCCCTTTCACACACACACACACAACTGCGCGCTCGTACATTTTC
CGGGGATGGTGTTTTTTTTTTCCGGGGATGGGATGGAAAATGCGGTGTGGTTTCGAATTATTCACATTTATCACCATCG
ACAGGGTCATTAATCAAATTCAATGCCCAAAAGCTTCACACACACACACAGTTTGACACTTCTTTTTTTTTATTCACCC
CCTCACAAGCTCAGTCTGGGGGGGGGG
>Contig293 171 reads, 252 bases
CTGGCTTTGTCACACTATGGTGCTTACGGATGGCCACTGGCCTATGGACATCGATACAGTGGGGTGTACGGATATGCGG
CCGGCAATGATATCCACAACAATCAGCCAATAGGAGGCTACAAAGTTACGGAGGAGTACGATTGACTGGAAAATCGCAT
TAGATTTACACTAAATACGGGAAGTTTGAATACAAGTCAAATCTGGAAATTGTTAATGGGAATCAATTTTAGAGTATAA
TATCATATTACAGAG
>Contig294 359 reads, 399 bases
CTTGATGACATCTTGTGACACTTTTATTACGTGAAGGTTTATTGCGGATTTTTTTCTTTCTTCATCATTTTCCAGACGA
CACTGGAATACAATATTGGATGAGAGGCTTGTGCTAAGAAGCCAAATGGGGATGAGCCTCCCCTGTGAACGAATTATTG
TAAAAATATTTCTTTTTTATTTTCAGCAATTCGCTCCACTTCGATATATCTTGCTTTTTGGTAAGATGGTCATATCTCC
TGTGAGAATATGATGATTTTCATCGCTTATACTCCAACCCCAAGGTATAAAAATGTGCGTGTGTGTGTGTGTGTGGGAC
ACAATGGATAAAGGACGGTTTCGATCCTATTGAATCACCCCCTTGAGCCAGGAGAAAAAGGATGTCTTTTGTGGTAGAA
AAAG
>Contig295 118 reads, 301 bases
CGACCACCGAGATCTACACTCTTTCCCTACACGACGCTCTTCCGATCTCTCTATCCAAAATTAAGAGAGAAAGAAATTG
TGAGAGGAGACGAAATACTACACACACACACACACACACACACAGCATGCAACACAGCAACAGTCGTATGCTGATTGAT
ACAATGAAGAAAGAAGACCAGCCAAAATCACTCAATGAAAATCAGAACAACTATGATATGCAAGATCTGAAAAAATGAT
GAAGCAGAGATCGGAAGAGCACACGTCTGAACTCCAGTCACGCCAATATCTCGTATGCCGTCTT
>Contig296 63 reads, 280 bases
TTCCCTACACGACGCTCTTCCGATCTCTATATAGGAGGCTTAGATGGAAAAAGGAAGTCAAGGAATATATTCCAGTGAG
AGAGAGAGAGAGAGAGAAAATCGCCTTATCCGTAGGGGTAGGTTTGCTCCCTTACAACGTGCCCCATGTGGGAGCCGAA
AGGTCAGAAATGGACAGGAAATTGTATCTTCTGGATCTTCCCGCATTATCTAATACTCTGGGAATTTAAATAGATAATT
TTTCCCCCTTGGTCAGAGATCGGAAGAGCACACGTCTGAACTC
>Contig297 2 reads, 302 bases
CTGGAATAAGAAAACATCGACCAAATCAATAAGCAAGTCAATAACACAAAATACTCAAGAATACGTAAATACAATACAA
ACTTATAAGCATCTAATTTTGTAGGCGGAATTTTTATGCCAATAACCTCTAACAACCTTGAGTCAAAGAGAAAGAGAGA
GAGAGAGAGAGAGAGAGAGAGAGAGAGAGAGACAAAAAAAATTGCAAAATCTCAAAAACATCGAGAAGAGGATATTTTT
TAAAGCATCGGAATCCCTTTATCGGGAAAACCCAGAACATTCAGATAATTGAGACGAGAAAATAG
>Contig298 47 reads, 324 bases
CTATCCAGCGAAGGCGAAGCCTTCGCAAACGATTTTTTTTTTATATATTAAATTATTTACCCAGAGAATAGTTTTCTCC
TCAATTGTTTCCAATACGAACAATAAAATACGTTTCACCAATTTAAACCTTAATTAAAATAAACCGTTATTATAACAGG
TTCTGAAAATTCTGAATTGGATTTAAATCGATAATTTTTAAATTCTTTATGTACTCAAGGGTGGTTTGCGACTCAATCG
TTTACCCAGAGAACAGTTTTATCCTCAATTGCAACCTAAACACAAACTTAAATCCTCCCCCACCCAAACACCACACACG
AGTGAGAG
>Contig299 1137 reads, 302 bases
CCACCGAGATCTACACTCTTTCCCTACACGACGCTCTTCCGATCTCTAGAATATCAGAAACCTCTAAAATCCGCGTTTG
GATTTTATTTTCTCAAAATTAAAATTACGTTGTGGAATAACAACGTCTCGTAAGTAGGTAAGTAAGTAAGTAAGTAAGT
AAGTAAATATTTATTCAACTCCATTACCCCCACATCCCATGCGACCGCAGCCGTCTTAGCGTTGTCAACCAGCCTCCGA
AGCAAAACTGCGGAAAAGAGATCGGAAGAGCACACGTCTGAACTCCAGTCACGCCAATATCTCGT
>Contig300 23 reads, 261 bases
TKCCGATCTCTAAGGTCATGGTCTTTTTATAAAAAAAAAATAAAAAAATGTATATCGCCGTTTTGAAGATATAATTTTT
TGAATATATTGAGTAATATATTTTTTCATATTACACAACACACGCACACTATATATAAGTTTTATATACACACACACAC
ACACACACACATATATATATTTTCTCACATTTAGCCTATCCTCCCTGTTTGCCACACATCGAGCACGGACTGTAAGGAT
CGCAGCTCCCGTAAGAGATCGGAA
>Contig301 100 reads, 317 bases
TTTTTTAATGATACGGCGACCACCGAGATCTACACTCTTTCCCTACACGACGCTCTTCCGATCTCTGCCATATATGTAG
TTGTAATAGAAGGAGAGAGAGAGAGAGAGAGAGAGAGAGAGAGATGAATGCCAACTGATGGGAGAGAATAACGTACATT
TAATTAAACTATATTCATCAATTTCCATCGCGCGACTCTAATCTCTGTGCATATTAATGAATTGAGTACATGTCAGAGC
ATTGCATATTGTAAAGAGATCGGAAGAGCACACGTCTGAACTCCAGTCACGCCAATATCTCGTATGCCGTCTTCTGCTT
G
>Contig302 52 reads, 299 bases
CGACCACCGAGATCTACACTCTTCCCCTACACGACGCTCTTCCGATCTCTTTGCCGTTTACCGCAAGTCTCTATCTATT
ACCGTTTTCTCCCCAGAAGCCGCTATACTACGGACGGACGGACGGCCGGCCGGCCGGGAAAATCGATTTTTGGCGCATA
TGATTTTTGAAATCTACTCATCCTAGTTCGTGCTCATACCAATTTTGAGCCCGATCTGACGACTTTTGTTTTTGTTAGG
TACACATTAAGAGATCGGAAGAGCACACGTCTGAACTCCAGTCACGCCAATATCTCGTATGC
>Contig303 208 reads, 281 bases
TTTCCCTACACGACGCTCTTCCGATCTCTAAAAATATTTAATTTCAGCGCGATCTGTTTTTTTTTTTCTTCTCACTCCA
GCCCGTTTACTTTGGCATGTGTATTAAAGGTTTGTCCTTTTCTTTGACCAGTGCAGGGAACAGAAAAGGACAAATATAC
AACGCACATGCCAAAGTAAACTGGCTAGAGAGAGAGAGAGAGAGAGAGAGAGAGAGAGAGAGAGAAAATAGATAGTGCT
GATTCTGCCTCTTAGAGATCGGAAGAGCACACGTCTGAACTCCA
>Contig304 15 reads, 251 bases
CTCATTGAATTTTCATTTTAGGATAGATAGATAGATAGATAGATAGATAGATAGATAAAAGAGATAGATAGAATGTTTA
TTAATGCCCCAGAGCAACAAGTTACATAGAGGGACTATACATATTTGATATTTAAAAGAAAATAATCAGAAATGGTACA
AATTTCGGCGAATAAAATAACATAAATACAGAACATACATCGATTATAATTCAGAAAAAAAATGCGTTTCAAAATCGTC
CTATTGCGAAATTT
>Contig305 11 reads, 417 bases
CTACAACAAATCGGCAAATAAAGACGTATTATTTAATTTCAATGATTTTAGTTAAAACAATTCGATGTGTTTAATTCAC
TAACTATTCAAATTATTACGTTGGTTTTACACAGTCGTGGAAAAAACCACGTATTGTATTCATATCAAAACCTGACCAC
CTCGGATCGGTCTCAAACTTTGTATGAGCACGTTCCACACCGCCCACATTCCGAATCCGGTGGTGGAAAAAAATTGTTC
CGGCCGGCCTGCCGGCCTGCCGCACTTTCCGGCCTTATAGCAGACACACGGTTGAAGATAGAGACTTCCCGTTTTGGCT
TTAAATAGGGAAGTGTATGAAAATTTTCATATTTTGCCATTTTCGAAATCCAAGATGGCCGCCTTGTCATATTGGAATA
TGCACACCTAGATCCGCTACAG
>Contig306 6 reads, 270 bases
CTGACGAAAAAGGTCAATCAAACAACTTGGAAAAGCATTGGCTTACCTTTTGGAGGAAAACATAAATTGTGTGAATGAT
TGCGTGTATGTTGCATGGATGGAAGTGTGTGTGCGTGCGTGAATGTATTTACCTTTTGGAGGATAAACATAAATTGCAT
GAATGTGTGTGCATGTTGGGTAAATGGGCGTGAGTGTGTGTGCGTGAATGTTGTTACCTATAACGATAAGCATAAACAT
GGGATTAGCGACACCAGTTCTCACGACATTTTT
>Contig307 194 reads, 319 bases
TTTCAAGCAGAAGACGGCATACGAGATATTGGCGTGACTGGAGTTCAGACGTGTGCTCTTCCGATCTCTCCACGCAACA
ATTTATATCTGTAATCAAATGTCGTATTTTTCAAACTCACCTACACTTTTCAGTCGTTCTCTTTCTCTCTCTCTCTCTC
TCTCTCTCTCTCTTCCTCTCTGTCTATCACTCCAGAGGCAGAATGATTAAAGGTTTTCAATTCCGACGTCGCTTTTGCA
GATGCCCCGCAGCAAGAGATCGGAAGAGCGTCGTGTAGGGAAAGAGTGTAGATCTCGGTGGTCGCCGTATCATTAAAAA
AAA
>Contig308 394 reads, 292 bases
CTGGGTGAGGATTAACGGAAAGACACCAGAAGAGATCGAAGAGTTGCTAATGGTGTATAATCACACACACACACACTGT
CCAGCACTACACATCGTAACAGTACACTCTCGTAATACTCCTGCTGTCCCTCTTACACAGTCTATCGAAAAATTCCTCT
TGCTACTATCGAAAAATTGGAAATTCAGGAAAATTCTTTCCTTTTCCACCTTCACAGTTCTTTGTATGAATTTCCACTC
TTTTTTGGGTACAACTAACAGAGATCGGAAGAGCACACGTCTGAACTCCAGTCAC
>Contig309 284 reads, 284 bases
CTCATTGTGTGCCTGCTTGTCTCTTATCCATCTGGAAAGCAAATATATTTCCCTTCTATAATCTAATTATCAATATACC
AGTTGTGAAGTTGGCATACCGCAGATAATCAAGAATATCTTCTATGCAATGTACAAATATGAGGAAAGCCTATTCCGTG
TGACTGCATGGCGTAAAAAACTCTGTACAATAATGTGTAACAGGCATATATGTAATATGCATTGCAGAAACTCAACATC
CGTGTCTTCAAATCAATATTTTTTCCCTTATATCCAATGGGCATTAA
>Contig310 83 reads, 251 bases
CTATCGCTTCTGGCTGCAGGAGGATCCCAGTGGCTTCATCCTGCTGCATCCCCGTGGGGTCATTTGGCACTCCTGCTGC
ACCACCACCACCCCCATTTTCCGCCCCAATACCTCGCTCCAGATGTGCCGATGTTGTCCTCAGATAGCCATTGTTAACA
GACTTTTGCCATTCATCGCCCTGCAGGAGAAACTCCCGATTGCGACTCTCGGAAATTGGTGAGGGCATCTTGATCTCTT
CCACGCCCCGTGAA
>Contig311 149 reads, 338 bases
CTGTGTATAAGCTCCGTTTTAGCAGATAAAAAGACTCATTTTCATAATCAGCATTAAGGACTCTGTGATACAAAATTAG
TTTTTAATAAACTTGTCGAGAAGTTAAGAAAATACGCGGTATCCCAGCAAATTTACACACACACACACGTCCCAAATGA
TGTGGCACAATCCACCCCAGAATTTCTCAGGATAAACATGCTTAAGAGATGAGGGAAAGATGTAGAATTGTGGGCACAA
TGAAGGTGTCCACAGATGCCACAGAGATCCCTTGTCAGAGCCACTAATGCATCCTGACACGCTGTCTGAGAGTTCCTCC
GGTCCCAAGAAGTTGGCATGAG
>Contig312 15 reads, 249 bases
CTGGAATAAGAAAACATCGACCAAATCAATAAGCAAGTCAATAACACAAAATACTCAAGAATACGTAAATACAATACAA
ACTTATAAGCATCTAATTTTGTAGGCGGAATTTTTATGCCAATAACCTCTAACAACCTTGAGTCAAAGAGAAAGAGAGA
GAGAGAGAGAGAGAGAGAGAGAGAGAGAGATCGGAAGAGCACACGTCTGAACTCCAGTCACGCCAATATCTCGTATGCC
GTCTTCTGCTTG
>Contig313 46 reads, 376 bases
CTCGTGCCATTGCTACCGGACACACACGCTACGGAAATGCAGGGAGAACAATTGGTTGAACGGTAATAAATGCAATTTT
AACGGAAATCCCGCCGTGAGATGCTTGACAGATCGCAGAACACGCCACAAATGTATCACACACAGAGCACAGCCACTTT
GCCGGTCGGAAAGAGACTGGCCCGACTGGCCAGAGAGAAGCGACATCGAAAAGTCCAACCTCCCCTCCACACAAGAAGA
GCCGAAGAGAGAGAGAGAGAGAGAAATGGGAATAGAAGACTCAAATCGAAGGGGTATTAATTGAGATATTGAAAGACAA
CTTTTGATTTAACAAAATTCATATAAAAAATAGAAGATGAAGAAAATTCTTGCAGGGTAG
>Contig314 22 reads, 250 bases
CTTTATGTGTACGTAACAAAAACGAAAGTCGTCAGATCGGGCTGAAACTTGGTATGAGCACGAATTAAGATGCGTAGAT
TTCAAAAATCATATGCGCCAAAAATTGATTTTCCCGGCCGGCCGGCCGTCCGTCCGTCCGTCCGTCCGTCCGTCCGTCC
GTCCGTCCGTCCGTAACACATCGGCCTCTGGAGAGCAAACGGTAATAGATAGAGACTTGCGGTAAACGGTAAACCTCAT
ATATCGACCTGAC
>Contig315 7 reads, 251 bases
CTTTATGTGTACGTAACAAAAACGAAAGTCGTCAGATCGGGCTGAAACTTGGTATGAGCACGAATTAAGATGCGTAGAT
TTCAAAAATCATATGCGCCAAAAATTGATTTTCCCGGCCGGCCGGCCGTCCGTCCGTCCGTCCGTCCGTCCGTCCGTCC
GTCCGTCCGTCCGTCCGTCCGTAACACATCGGCCTCTGGAGAGCAAACGGTAATAGATAGAGACTTGCGGTAAACGGTA
AACCTCATATATCC
>Contig316 1111 reads, 460 bases
TTTTTTTTTTTAATGATACGGCGACCACCGAGATCTACACTCTTTCCCTACACGACGCTCTTCCGATCTCTATAACATA
CTAAAATTTCAGCGAAATGCATAATGGAATTTCCGAAATATTCGAGTCCGAAATTTCGGAAATCTAAGAATAATTTTTT
TTGACACTTGACATGCTTTTTTGAAATTGAAATGTTTTAGACATTTGTAAGGTTTGTTGAGATCTTTCATATGAGATTT
ATTTGATCAAAATCGGATAAGCGGTTCGGGAGTTATATCGAAAAAACTGTTTTGGATAAAAGCCGCCATTTTGAATTAC
AGGGTGGTCCGATCATGACGTGTGACATATCGTTGAATAGGTCTCAACGAGAGATCGGAAGAGCGTCGTGTAGGGAAAG
AGTGTAGATCTCGGTGGTCGCCGTATCATTAAAAAAAAAAAATCAGATAGTATGGAAGATGGAGA
>Contig317 9 reads, 250 bases
CTTTATGTGTACGTAACAAAAACGAAAGTCGTCAGATCGGGCTGAAACTTGGTATGAGCACGAATTAAGATGCGTAGAT
TTCAAAAATCATATGCGCCAAAAATTGATTTTCCCGGCCGGCCGGCCGTCCGTCCGTCCGTCCGTCCGTCCGTCCGTCC
GTCCGTCCGTCCGTCCGTAACACATCGGCCTCTGGAGAGCAAACGGTAATAGATAGAGACTTGCGGTAAACGGTAAACC
TCATATATCGACC
>Contig318 153 reads, 390 bases
CTCCGGAAAACTGTGTGTGTGTGTGTGAATACTGTGAATAGATTTGTCGGTAGAATGCTAAAAATATATCGTAATTAAC
ATTATTTCTCTTAAATAACATTTCAAGTGAATTGTTAGCCATTAAAATAAATGTGTTTTTGCGTATTATCATTTTCATG
TATCTATAATACATTTTAATGTAAAAACAATACTTGTGTATAGATAATATATTTACCTATCATATTTTATAGGAGAATA
ATGGTGATTTTGCCAAAAAACGTTATATCTATAAATTATACGATATGATGTTTAGCTTTTAGCTATATTTTTATACATT
CCCATGGACTGTGGTCATAATACAATGTTGGAGACACAACAAAATGCCATTAACACGACAGAAAAATAATAAAG
>Contig319 190 reads, 254 bases
CTGTTTTAAAATTTCCATCCAAATACCTAATATATATATATATCTTTTACAACATGCCAGGCGTGTGTGTGTGTGTGTA
CAAAACGAGATGCTGATTTTTCATCAAAAGTTTTAAGCACAAAATCTCACTGGGAGAATTAAAAAATTCCTCCAGAAAC
GTCTTAAAAATTCCTTTTTTTTTTGTAGAAAAGCGAAGAAAAATGAAAAAGAGAAATTGAATATTTTCTTTGTTTGTAC
AAAGGTTTATCTTGATA
>Contig320 35 reads, 347 bases
CTACAGAAAAGATAGACCCCATTTTGGATAGGTCTCTGGAAAAGCATTGGCTTACCTTTTGGATAAAACATAAATTGTA
TGAGTGGTGTGTGTATGTTGCATGGATGGAAGTGTGTGTGCGTGCGTGAATGTATTTACCTTTTGGAGGATAAAGGAGA
ATGTATGAGTGCATGCTGCGTGATTGGGTGATTGTGTGCGTGAATGTTAACAAACCTATAACGAGAAGCATAACATGGG
ATTAGCGACACCCGGTTCGAAAGAAATTTTTCTTTCGAACCATGTGGGGTGCGCATCCACATGCATGCAAACTTTGAGC
GCCGCCATGACCGCCAAACATCCCAGAGAAG
>Contig321 47 reads, 317 bases
TTTTTTTTTTTCAAGCAGAAGACGGCATACGAGATATTGGCGTGACTGGAGTTCAGACGTGTGCTCTTCCGATCTCTAT
CCATACAGTGAAAAGATCGACAATCGGTTAACTATAAGATTCAAGATAGATAGATAGATAGATAGATAGATAGATAGAT
AGATAGATAGATAGATAGATAGATAGATAGATAGATAGATAATTTATTCATTTCAAATAATTGAAAGATAGGTCACAGC
ACTAGCAAAAGAGATCGGAAGAGCGTCGTGTAGGGAAAGAGTGTAGATCTCGGTGGTCGCCGTATCATTAAAAAAAAAA
A
>Contig322 54 reads, 310 bases
AGAAGACGGCATACGAGATATTGGCGTGACTGGAGTTCAGACGTGTGCTCTTCCGATCTCTCCATTTTTTTTCAAATTT
TCTAACCCTTTTATCTATATTTCTGACCATTCATCGGATGCTTGAAGGAATCAATTAATTCTATGATTGCATATATAGA
TGATAGATAGATAGATAGATAGATAGATAGATAGATAGATAGATAATTTATTCATTTCAAATAATTGAAAGATAGGTCA
CAGCACTAGCAAAAGAGATCGGAAGAGCGTCGTGTAGGGAAAGAGTGTAGATCTCGGTGGTCGCCGTATCATT
>Contig323 36 reads, 327 bases
GCTTTTTTTTTTTCAAGCAGAAGACGGCATACGAGATATTGGCGTGACTGGAGTTCAGACGTGTGCTCTTCCGATCTCT
ATAATATAATCCACCGATTTCCTGAAAATCTCAGAAAACCACCCCAGACCCCCCTAAACAACAAATCTCCACGTTTCTG
AAGATTTCTGAGATTTTTGGAAAAATGACGTCCCGCCGTTTGTCCGTGTGTCCGTGTGTCCGTGTGTCCGTGTGTCCGT
GTGTCCGTGTGTCCGTGTGTCCGTCTGTCCGTCTGTGGTAGAGATCGGAAGAGCGTCGTGTAGGGAAAGAGTGTAGATC
TCGGTGGTCGC
>Contig324 1412 reads, 313 bases
ACGTGTGCTCTTCCGATCTCTTTTCCACAGAAACGTGACTTTCTTTCCAGAGCCTTCGGTTTACTCCTGAACCATCATC
AGAGGCTCAATGAGAATTTATTTGGAAAACATCAACTAATCTGTAATCTTTCATGTTTAACGTGTAGAGCCTTTTGAAT
TGCACCCCATTGCAGCCTTACGAACTACATGAATCTCTCTCTCTCTCTCTCTCTCTCTCTCTCTATGTTTATACTTAAA
CGATGAGCATGTGCTTAGAGATCGGAAGAGCGTCGTGTAGGGAAAGAGTGTAGATCTCGGTGGTCGCCGTATCATT
>Contig325 6 reads, 248 bases
CTTGTGGTCGTGAAACGGTTAAAACACTCCCAATAAAAAAAATATTGGGTTCACCCCTGGACCGGAGGATGACCGGTGT
CCCTATAAATACTGGGCTTTTCGGCATAAAATCTTTTCTGCGGTGTGTGTGTGTGTGTGGATATTGGGAGTCAAGTGAA
GGAAGTTGGAGTGAATTAAATTAATTCCACCCCTGAATTGAGAATTGCATTTGCAGCATAAAAGTCACCCTCATTGATG
CAGCGCATYGT
>Contig326 2 reads, 305 bases
TTTTTTTTTTTCAAGCAGAAGACGGCATACGAGATATTGGCGTGACTGGAGTTCAGACGTGTGCTCTTCCGATCTCTAC
AATTTTTCTCTCTCTCTCTCTGAATAATTCCTATTCACTATGATTTTTTTCCAACTAAAATTTCGAACACTTCGTTAAA
AAACATTTTTCATCTGAATCCGTTCAAAACGCTTTGTGCAAACTTTTCAAATTGCGCAAATTTTGTACACAGTCTAACT
GTGGGAGAGATCGGAAGAGCGTCGTGTAGGGAAAGAGTGTAGATCTCGGTGGTCGCCGTATCCTTAAA
>Contig327 1375 reads, 325 bases
AAAAAAATTCCAAAAATGGATTCGTACTCGATTTCTGCTGGTACGTTTGCGTCAAAGCYGGTATCGAAAGAAGGCTTAT
TTAACCGCGCAACTTTCGTCCATAGATGTCAAGCGTGTCACTAAATTCCTTATAGCCGAAAATGAGGATTCAAAGAAAA
CTGAAGAAAAAAGTGAAAAAAAATCACAAAATTGATTCTTACTCGACTTCTGCTAGTACGATTTCGTTCAAGCCGGTAT
CGAAAGAAAGAGATCGGAAGAGCGTCGTGTAGGGAAAGAGTGTAGATCTCGGTGGTCGCCGTATCATTAAAAAAAAAAA
AATAGAGAT
>Contig328 157 reads, 361 bases
CTGGGTCGGCCCGGAGGTTGGCGAAAGACCGTCAACGATGGAAGGGGTTAGTGCGAGAGGCAGAGTCCCTTAATGGGAC
GTGATATTGGGGCATCTAGATTCCCAATATCACAGCCACAGAAGAAGAAGAAGAAGAAGAAGAAGAAGAAGAAGAAGAA
GAGCGTCTCTTGGTCAACGAAGATCAAAATATACCAGACCATCGTGAAGTCGATTGTCACGTATGGGCTTGAGACAGTG
GCGTTAAGGCGCACTGATGAAAAAGCACTCGAGACCTTTGAGAGACGCGTATTGAGACGGATCTATGGGCCGGTGAGAA
TGGAGGCCGGGGATACTGACCTGTACCGAATTCGGACGAGCGATG
>Contig329 77 reads, 268 bases
TGTGCTCTTCCGATCTCTGCCCAAACTTCCATGAATTACAGTGAAAAATTCCGACTATTCCCTTTAGGTCCAGAAGTTC
TGGCCAGTAAAACATGCATCCGGGAGTAAATCTGGAAGTTCTGTGGTAACTTCCTGACCAACTGGCAGAGGAAGCAACA
TTTCAGTCGAAAAAACCCCACCTTCCCCTAAATGTCCAGTAAAACATACATCCGGGAGTGATTCTGGACATTTTGTGGT
AACTCCCTGACCAGAGATCGGAAGAGCACAC
>Contig330 178 reads, 264 bases
CTCTTCCGATCTCTTTTGCTAGTGCTGTGACCTATCTTTCAATTATTTGAAATGAATAAATTATCTATCTATCTATCTA
TCTATCTATCTAATTATTATAAATTAATTCATATTAATTAATAAATATGTATCATATTAATTAATTATTATTAATTATT
ATTATAATTAATTTTTGATTATTTATCCTGCTGTGTGACGGTACTGAATTTTTGGTTCGTCTATCTCCTATCCCGTCCT
TCTTTTGCTATTCAGAGATCGGAAGAG
>Contig331 44 reads, 406 bases
CTATCATGCGAAAGGCTGAATCCTTCGCGCGCCATTTTTTTTATATATTAAATTATTTACCCAGAGAATAGTTTTCTCC
TCAATTGTTTCCAATACGAACAATAAAATACGTTTCACCAATTTAAACCTTAATTAAAATAAACCGTTATTATAACAGG
TTCTGAAAATTCTGAATTGGATTTAAATCGATAATTTTTAAATTCTTTATGTACTCAAGGGTGGTTTGCGACTCAATCG
TTTACCCAGAGAACAGTTTTATCCTCAATTGCAACCTAAACACAAACTTAAATCTTACACCAACCAATTTTTGCCTATT
TTTTGTCAAGTTTTTGTTAGTTTCTGTCAATTTTGCCAAGTTTTTGTTACTTTCCGCCAATTTTTGCTAAATTTTTCCA
AATTTTGTTAG
>Contig332 183 reads, 404 bases
CTTCAAACATTGAAGGGGTGTATTTTCACCCCGGTATAGTAATGGAGGGTTAATTCCATGCTGCTGGTTTCCTCTTTTT
GAATGCTCTTGCCTAACTTGCCTGATTGTCCGCTAGTTTTTTTTTTTATTCTGACAATATTAATTGTAAACTTTTATGT
ATAGTCCCTCTTTATGTAACCGAGTTATCTGGGGCATGAATAAATATCTATCTATCTATCTATCTATCTATATAAAAAA
ATTGTCATCATAAGATACTCGTCATACAGAGACACAATTCAGGCTGTACAAGAAGCTGTTGAAGTTCCACTGAAATTTC
ATGCTCTCTCAGATAACAGAAGAAATCTGCAATAAAATAAAATTGTTAACCCTTGAAACCCCAAGCGGGGTCATTTACG
ACCCCAGAG
>Contig333 37 reads, 298 bases
ACGAGATATTGGCGTGACTGGAGTTCAGACGTGTGCTCTTCCGATCTCTTTGCCGTTTACCGCAAGTCTCTATCTATTA
CCGTTTTCTCTCCAGAAAGCGATATGTTACGGCCGGCCGGACGGCCGGCCGGCCGGCCGGGAAAATCGATTTTTGGCGC
ATATGATTTTTGAAATCTACTCATCCTAGTTCGTGCTCATACCAATTTTGAGCCCGATCTGACGACTTTTGTTTTTGTT
AGGTACACATTAAGAGATCGGAAGAGCACACGTCTGAACTCCAGTCACGCCAATATCTCGT
>Contig334 194 reads, 310 bases
CTCTAGTTTTCCGCTCTATTTTCGACCGTGCACCAAGAGTTTGTCTATTAATAGACAATGCGCTCAATTGGTTGGCAAA
CAAGTCACTGAATTTAGCGTTGCGACACACAATTTGGAATATTCATGAGGGGGGGGGTGTGAAAAGGATCTTCGGACAA
GGACTCCCGCACATCATGGAGATGACCAAGAATTGACACACACACACACACAGTTTCCAACCCCAACCTCGGGCTGAGG
AAGCATCTTCTCTGTCCAATTTCCTGACATTCACAAGACATTCATGATTGTGTGAACAGCAGGAAGTCACAAG
>Contig335 2960 reads, 694 bases
CTTCTTTTTGCAAAATGTGTGTGATTGATAAAAGATAAATCACCAAGAGCACGTCTTTCCAGCCAGATTTGGTCTAGAA
AATTTTACATTTATATATATTTTCTATGGAGAATTGCAACACTATATACTCCTTTTTTTTGTTCTTAAGTCATTCACCC
AAGGAGATGGAGGAGCTTTTATACTTCTTTCCTTGTATTTTGTAGGTCAGACAGATAGCGAGAGAAAAAAAAGTAATAC
ATTATAAATTAAAGCAAACACTATACAGATAATAAATGGCAAAAATAGGAATTACACAGCGAAAGGTAATTAAATAGAG
AAGAGGAGAAAAAAAAATGCCAACAAACCCAGCAAAGACAGTCATCACAGAGCAACGTGAAGAATAAAGAATGAAAGAG
GAGAAAAAACTTCTTAACTAATGCAAAAGTGCGTCTTTTATTTGAGTGTTGTGTTTTCTCCCATTGATTGATTAACTGT
TGATGTACAACTAAGAAGTGTAATTTGGCTTCTATAATCGTAAACGATCGCCACACACACACGAATGGCTGCGGGATTT
AGTGGTGGCCCCAAGGAGAGAGAGAGAGAGAGAGTGGAGTGGAGCTTTTCCAGAGGGGCTAATCAGTGAACGGCGAGGA
GACAATCAAATAAATTACGTGAGTCGGAACATAATTTGCATTTTCTGGGCAATTTCTAATAG
>Contig336 26 reads, 250 bases
CTTTATGTGTACGTAACAAAAACGAAAGTCGTCAGATCGGGCTGAAACTTGGTATGAGCACGAATTAAGATGCGTAGAT
TTCAAAAATCATATGCGCCAAAAATTGATTTTCCCGGCCGGCCGGCCGTCCGTCCGTCCGTCCGTCCGTCCGTCCGTCC
GTCCGTCCGTAACACATCGGCCTCTGGAGAGCAAACGGTAATAGATAGAGACTTGCGGTAAACGGTAAACCTCATATAT
CGACCTGACGACA
>Contig337 2 reads, 248 bases
CTTATGAAGTYAGAACTATAACCATTGTACAAAGAGAGAGAGAGRGAGAGAGAGAGAGAGAGAGAGAGAGAGAAGAGAA
CGGAAAGTTTCTTAAAGATAGGGCAAATCAGACTGCATAATTTTTATATTTGTTTCATCTAATAATACATAAAAGGTAT
AAAGATGAAGGTAAAAAATAATAGTGAACCTAATTAGAAGAAGAAAAATCAATTTACATATGACAGTGAAAATGAAATT
TTGGAAATTAA
>Contig338 10 reads, 276 bases
TACACGACGCTCTCCCGATCTCTCTCTACAGAGACACCCAAAAAAAATGTGACTCAATAGACGATAAATCAACGAATTG
ATTCTATTTCCCGTCGACGCGTCAACGTTCTCTGTGGTTTGGCAAAACAAACCAATAAATTATCATTTTTCGTCGTCTC
TCCCGGTTTTGTGCTTCAAAATGCAATGAGAATTCTGATTTAGTAGAGAGAGAGAGAGAGAGAGGGATGGAAGTTAAAG
AGATCGGAAGAGCACACGTCTGAACTCCAGTCACGCCAA
>Contig339 5 reads, 510 bases
CTTGCATTTTCTCTATAGCATATGTATATTACTAGAATTAGATATTCATTTACTAATTTAAACTTCAATATACTTTCTA
ATTCTAGAAAAATTGTGCAAAAAATATACGGAAAAAAATCGAGTTTTATTAGACTTTTTGAAATCTGTCACTTTTACGT
TGGTTTTCCACAGTCGTGGAAAAAACCACGTATTGTATTCATATCAAAACCTGACCACCTCGGATCGGCCTCAAACTTT
GTATGAGCACGTTCCACACCGCCCACATTCCGAATCCGGTGGTGGAAAAAAATTGTTCCGGCCGGCCTGCCGGCCTGCC
GCACTTTCCGGCCTTATAGCAGACACACGGTTGAAGATAGAGACTTCCCGTTTTGGCTTTAAATAGGGAAGTGTATGAA
AAATTTCATATTTTGCCACTTTCGAAATCCAAGATGGCCGCCTTCCGCCATATTGGAATATGCACAACTAGATCCGCTA
CACCTAGGAAGTTGGAATTCACATATATTGTAGAGA
>Contig340 41 reads, 443 bases
CTCTCACTCGTGTGTGGTGTTTGGTTGGTGTAAGATTTAAGTTTGTGTTTAGGTTGCAATTGAGGATAAAACTGTTCTC
TGGGTAAACGATTGAGTCGCAAACCACCCTTGAGTACATAAAGAATTTAAAAATTATCGATTTAAATCCAATTCAGAAT
TTTCAGAACCTGTTATAATAACGGTTTATTTTAATTAAGGTTTAAATTGGTGAAACGTATTTTATTGTTCGTATTAGAA
AAAATTACGATTTTTGACGAAAAACTGGTTTAGGTTTAAAACCGGGTTTAAACCAGCTTAAACCCGGTTTAAATATACT
CTGCTAAACAGAGAATGAAAAGAGCTTCCAAACGATTCCCCACTTGCTCGTAATTGGAAGGGAAATTCGTCTTTTAGAG
GCTCAGAAATCTTTAACCTTCAAAAATTCTATGAAGGAATGTTTCAAG
>Contig341 113 reads, 328 bases
CTCTCAGCTAAATTCTGGGACGCGCCCAACGATAGTAAAAAAAAAAGAGAAAGAGAAGAAATAGAAAGAGAGAGAGAGA
GAGAGAGAGAGAGAGAGAGAGAGAAAGAAAGAAAGTTAAGATCATCGAAGAGACGGAAGTGGCAACGCTCTTAGTTTAT
TTCTGGGACGCGACCATGAAAGTCAAAAGAAAAGAAGAGGAGAGAGAGAGAGAAAGGAAGTTGAGACCATCGAAGAGAC
CGAAGTTAGCAACGCTCTTAGTTTATTTCTGAGACGCGACTAATGAAAGTCAAAAGAAGAAAAGAAGAGTGAAAGAGAG
AGAGAAAGGAAG
>Contig342 56 reads, 305 bases
CGGCATACGAGATATTGGCGTGACTGGAGTTCAGACGTGTGCTCTTCCGATCTCTTTGCCGTTTACCGCAAGTCTCTAT
CTATTACCGTTTTCTCCCCAGAAGCCGCTATACTACGGACGGACGGCCGGCCGGCCGGGAAAATCGATTTTTGGCGCAT
ATGATTTTTGAAATCTACTCATCCTAGTTCGTGCTCATACCAAGTTTGAGCCCGATCTGACGACTTTTGTTTTTGTTAG
GTACACATTAAGAGATCGGAAGAGCACACGTCTGAACTCCAGTCACGCCAATATCTCGTATGCCGTCT
>Contig343 6 reads, 278 bases
CGTGACTGGAGTTCAGACGTGTGCTCTTCCGATCTCTATAATATAATCCACCGATTTCCTGAAAATCTCAGAAAACCAC
CCCAGACCCCTCTAAACATCAAATCTCCACGTTTCTGAAGATTTCTGAGATTTTTGGAAAAATGACGTCCCGCCGTTTG
TCCGTGTGTCCGTGTGTCCGTGTGTCCGTGTGTCCGTGTGTCCGTCTGTCCGTGTGTCCGTGTGTCCGTCTGTGGTAGA
GATCGGAAGAGCACACGTCTGAACTCCAGTCACGCCAATAA
>Contig344 24 reads, 303 bases
CCGGCGACCACCGAGATCTACACTCTTCCCCTACACGACGCTCTTCCGATCTCTTTGCCGTTTACCGCAAGTCTCTATC
TATTACCGTTTTCTCCCCAGAAGCCGCTATACTACGGACGGACGGCCGGCCGGGAAAATCGATTTTTGGCGCATATGAT
TTTTGAAATCTACTCATCCTAGTTCGTGCTCATACCAATTTTGAGCCCGATCTGACGACTTTTGTTTTTGTTAGGTACA
CATTAAGAGATCGGAAGAGCACACGTCTGAACTCCAGTCACGCCAATATCTCGTATGCCGTCTTCT
>Contig345 282 reads, 356 bases
CTCTCAGCGACGAAATGTCGATTAACCCAAAGCACCAGAATGACGTGGAAAACATAAAGTAACATGGAACTGGGAAAAG
AAATCACTATATTGGCTCTTCTATTTCAACTAACAAGGATTTCTTCCTTCCATTTCCTCATATTCAACTTTGCTGGACC
CCCGGAGGAAAAACAAAAGGTTTATGTTGGAGATTTCCCAACCCCATATCTTGCCATGCAATCATCCACCCCGAGTCAC
GAAGAGAGTGTGTGTGTGTGTGTGTGCGGAAATCATTGGGGTAGGATAAATGAGACAGAGATAAATAGCACTTGCTAAT
ACTCGCTTACGGCACAATGTCACGAGAACATTTTCTCTAG
>Contig346 49 reads, 493 bases
CTCATTTTCGAAAAAAAGTTCTGGACGCCATCTTGAATCGTACAGTTAACCGATTTTCGATCTGTCAATTGCTATGGAT
AGCTGGCTATGCTCTTTACAACATATATTTTTTTCAGCCCCCTACATATTATAGGACCTGAGATTTAGGCAAAACAAAA
TTTGTGGGTGTTCCAAAATGGCGGAAGGAGGGGTGGGGGGTTGGATTTGAGTTCACCATCGGATGTCGTCAGGCCGATA
TATAAGCTTTGCCGTTTACCGCAAGTCTCTATCTATTACCGTTTGCTCTCCAGAAGCCGATATGTTACGGACGGCCGGC
CGGCCGGGAAAATCGATTTTTGGCGCATATGATTTTTGAAATCTACTCATCCTAGTTCGTGCTCATACCAATTTTGAGC
CCGATCTGACGACTTTTGTTTTTGTTAGGTACACATTAAGAGATCGGAAGAGCACACGTCTGAACTCCAGTCACGCCAA
TATCTCGTATGCCGTCTTC
>Contig347 2 reads, 251 bases
CTGCAAATTCGATCGAAATATTCGATAACTCYATCAAAATYTGAATTCGTATYATTTATTACGTTGGTTTTACACAGTC
GTGGAAAAACCACGTATTGTATTCATATCAAAATCGCACCACCTCGGATCGGCCTCAAACTTTGTATGAGCACGTTCCA
CACCGCCCACATTCCGAATCCGGTGGTGGAAAAAAATTGTTCCGGCCGGCCTGCCGGCCTGCCGCACTTTCCGGCCTTA
TAGCAGACATACGG
>Contig348 5 reads, 349 bases
CTCTGGGTGGAATTTCTAAGTGCATTCTTGACCCCAGCGACATGTCTCGGCGAGAGCTCTGCAATTAACTCTGCATATT
GTTTTCACGCGATGGAGAAATCCAGGTGTCCCCCCTTTGGGAGGCACACACACACACACACACTTTCTCCAAGAAAATT
CTTCCAAGTGTCCCCCCAATGTGGTGCAAACATTCAATTACCACGGGAGGTGATTAACATAAATTAACTCCAAACTCAA
GAATGTCATCAGCAAACTCCCCTGACTAATTGAATTAAATATCCAAGCTCTTGGTTTTTGTTCCCAAAATGATCGAAAT
CCACCGGCTAATTGACCATGATTAATTACCTAG
>Contig349 283 reads, 413 bases
CTGCGGGTCATTCCTGGCAAGATCTCCAGCCATGATAGTGTCCCTGGTCTGCGCAAATGTGAACATTGGGTGATCACTC
GAAAGATCACATGCCGGTGAGCAAAGAAATATTTTACATCAAATGATTCTCTTCTAACATTGTTGCCAAACGTGGATTC
TGCGAGCAGAGAGATTCGCTTAATTGAAAGTGAGCGGACGTTGTTTTTTTCTCTCTCTCTCTCTCTCTCTCTCTCTCTC
CATTTGAATTAAATTGAAACCTTCTGCGAAAAATATATTGCAATACAATGTTGCGATAATTGTACTAACAAAGCGACGA
CTCTATTTCTTTTGCCCAAGACACACCGTAATTCCTAAATCATTCGGAACACAAGGTACATATGTACATCTAGACGTGC
AAAAACACATTCCAGAAG
>Contig350 349 reads, 286 bases
GACTGGAGTTCAGACGTGTGCTCTTCCGATCTCTCTACGAACTTTTTTTGGCAGCAAAGAAAAACAGAAAAAAATAAAA
CCTATTTTCTACATATTACTTGGTGTTTGAACACACATTTCTACATAGTGACAGAATTATTGATATATATGTGGGGAGT
TTGTTGTTGTTGTTGTTGTGGATTTTGCTTACGTTATATCTTCAGTACTGAAGTTAGACACAATGGAATTAATAAAGTT
TTCTCGCATGATCACAGAGATCGGAAGAGCGTCGTGTAGGGAAAGAGTG
>Contig351 3 reads, 263 bases
CTAAAAAAAGTGGGAACTAGTGGAGATCATGTAAGGTCAAAACAAAGAATCCTTACAAATCCATTGGTATATTGGAATC
TGTTACCCTCTTCGTTTCGTAAATTAAATGTACGAAATTGTGAAAAAATGGTGACTTTTGTATGGAGGCTACATGAAAG
AGGAGGTTGGAGGKGGTAGGGTGGTGGAGGTGGTAGGGGGGGTGGGGGGGTAGGGGGGGGGGGGGGGGAGGGTGGGGGA
GGTGGAAGGGGGAGGTAGGGGGTAGG
>Contig352 254 reads, 313 bases
GCAGAAGACGGCATACGAGATATTGGCGTGACTGGAGTTCAGACGTGTGCTCTTCCGATCTCTTGTTTGTTTTGATTAT
TGAACATTGTGATCAAGCGCCTGAGATGATGGGAAAAAAGTATTTTAATAATGTTTTTTGTTTGAAGTGCACATCAAAT
GTGAAAAGGACGCAGCATATTAAATTAAACAGCAACTGCCGGAAAAAATGAATAGATAGATAGAATGATAGATAGATAG
ATAGATAGATGAATAGATAGATAGAACGACCTGAAAGACTTTCTTAAAGTTAGCATTAGCAATCCTTTCTATTCTC
>Contig353 31 reads, 251 bases
CTCATTGAATTTTCATTTTAGGATAGATAGATAGATAGATAGATAGATAGATAGATAGATAGATAAAAGAGATAGATAG
AATGTTTATTAATGCCCCAGAGCAACAAGTTACATAGAGGGACTATACATATTTGATATTTAAAAGAAAATAATCAGAA
ATGGTACAAATTTCGGCGAATAAAATAACATAAATACAGAACATACATCGATTATAATTCAGAAAAAAAATGCGTTTCA
AAATCGTCCTATTG
>Contig354 10 reads, 251 bases
CTCAGAGGGCCTTGGTGCGCGAAATTTCTTATAGACATTGGATCTTGGGGTGCGCAGAGGGCACTGTGGCGCGTAATTA
TAATTTATTATAATTTTTTATACACCCAGAATGAGTTACATAGCGCTGTGTCATCTTGTGTGTTGACATTCTCTCTCAT
TATTTGAGGTCCTTCTTTTTTGCGATGTATATATATATAATTTTTTTTTCTCTCTCTCTCTCTCTCTCTCTCTCTCTCT
CTCTCTCTCTACTC
>Contig355 47 reads, 317 bases
TTCAAGCAGAAGACGGCATACGAGATATTGGCGTGACTGGAGTTCAGACGTGTGCTCTTCCGATCTCTTTTTTACGGTT
GTTGGATGGTGCTTTTTTGCATAGTCCTAAAGCTTAATTGATATTGATTTGGGGGTGGTGGTGGTATTTGGTTTGTGTT
CCTATGGGATGTCCAATTGACCCGCGATTAGTGGAAGTATAATCGCGATTCTGTGGTAAATACTGTGTGTGTGTGGAGT
GTGCCGTGTGTGAAAGAGATCGGAAGAGCGTCGTGTAGGGVAAGAGTGTAGATCTCGGTGGTCGCCGGATCATTAAAAA
A
>Contig356 2 reads, 291 bases
ACGAGATATTGGCGTGACTGGAGTTCAGACGTGTGCTCTTCCGATCTCTATAAAATATGTAGGCATCACTGATGAAAGA
CATAGATGAACGAGACCCATTCGTGGGACGTTGGTTTTCCACAACGTGGCTGATTCTCATGCGATGAAACTTGATTTAT
AAGTGGAATTGGTAGCCGAGTTGAGATTTTTCGTGAAATTCTTCAATGTGGTTGATGCATTGATGATCATATCTCTGGT
TCTATTACAGAGATCGGAAGAGCGTCGTGTAGGGAAAGAGTGTAGATCTCGGTG
>Contig357 2 reads, 294 bases
CGGCATACGAGATATTGGCGTGACCTGGAGTTCAGACGTGTGCTCTTCCGATCTCTTTTGCTTCCAAAGGAAAGACATA
GATGAACGAGACCCATTCATGGGACGTTGGTTTTCCACAACGTGGCTGATTCTCATGCGATGAAACTTGATTTATAAGT
GGAATTGGTAGCCGAGTTGAGATTTTTCGTGAAATTCTTCAATGTGGTTGATGCATTGATGATCATATCTCTGGTTCTG
TTACAGAGATCGGAAGAGCGTCGTGTAGGGAAAGAGTGTAGATCTCGGTGGTAGCCG
>Contig358 32 reads, 304 bases
TTTTTTTTTTTCAAGCAGAAGACGGCATACGAGATATTGGCGTGACTGGAGTTCAGACGTGTGCTCTTCCGATCTCTAT
CCATACAGTGAAAAGATCGACAATCGGTTAACTATAAGATTCAAGATAGATAGATAGATAGATAGATAGATAGATAGAT
AGATAGATAGATAGATAGATAGATAGATAATTTATTCATTTCAAATAATTGAAAGATAGGTCACAGCACTAGCAAAAGA
GATCGGAAGAGCGTCGTGTAGGGAAAGAGTGTAGATCTCGGTGGTCGCCGTATCATTAAAAAAAAAA
>Contig359 6 reads, 253 bases
CTATCCAGCGAAGGCGAAGCCTTCGCAAACGATTTTTTTTATATATTAAATTATTTACTTAGAGAATAGTTTTCTCCTC
AATTGTTTCCAATACGAACAATAAAATACGTTTCACCAATTTAAACCTTAATTAAAATAAACCGTTATTATAACAGGTT
CTGAAAATTCTGAATTGGATTTAAATCGATAATTTTTAAATTCTTTATGTACTCAAGGGTGGTTTGCGACTCAATCGTT
TACCCAGAGAACAGTT
>Contig360 332 reads, 508 bases
CTTCATTGATGTTTTCAGGCATACAATTAAATTTTTAAATTGAAAGTTCTTTCTTTTTCTCTTCATCGCAAGACCTTGT
CCTTCTCCTTGAGATACTTTTGTGGATACAGCATTTTTTCTTTGTGGTGTTTTTTTTGTTCTTCTCTCTCTCTCTCTCT
CTCTCTCTCTCTCTCTCTCTTAATAAAGTAGGTTTTAAGATGCCGGGCACATCAGTTTGTGGTCAATATACAGAGGGCA
AAAACGATGGGTAATTTTGGTTCAAAGTTTTTGGCTAAATCGAGGTCTTTCATAGAAATTAAAGGTGGAGAATGCCTTT
TAAAATTTAATTATTAGTTGCTTAGTCGACTAGAAAAATTATCAGCAAATGTGAACAATTAATTTTCAGAAGAAAAATT
GTTTGAAAAACAAAATAGCTTAATGCAGTCATAAAAGAAAAAAGCACAAAGGTACATGCATTACCTTCATATTATTTAT
ATATAACTTTTTATGAGATATGATGACAGAAAAG
>Contig361 149 reads, 344 bases
CTCTAAAACCAGAAGAATTAAGAATGTTTTGCACAAGGAATTGATTTAGAAGATTTAGAATATTATTATTTTTCGCAAA
CATGCTGATAAAGAATGCGAACCTTCCTCTCTTTCTGGTCACTGTTCCTCTCTCTCTCTCTCTCTCTCTCTCTCTCTCT
CTCTCTGTATACCCAGCGATAAAAACATTCTTGGCGACTGATTGCTGCCGGTTTGAAATAAATCTACGAGATGACTAAT
AGAGAGAATATAGCAATGATGATCAGGATCACAAACTTAGAGACAAAACTTTCAGCTTATATATTATTTGATTAAATTA
ATTTATATATTAATTTTAGAATAAAAAG
>Contig362 2 reads, 274 bases
GGCGTGACTGGAGTTCAGACGTGTGCTCTTCCGATCTCTCGGCAGTTTTTCTCTCTAAATGTATACGAGATGACAATAA
AGACATAGATGAACGAGACCCATTCATGGGACGTTGGTTTTCCACAACGTGGCTGATTCTCATGCGATGAAACTTGATT
TATAAGTGGAATTGGTAGCCGAGTTGAGATTTTTCGTGAAATTCTTCAATGTGGTTGATGCATTGATGATCATATCTCT
GGTTCTATTACAGAGATCGGAAGAGCGTCGTGTAGGG
>Contig363 4 reads, 275 bases
TTCAGACGTGTGCTCTTCCGATCTCTGTGTCTTGGAAGTGGAAATTTCGTGGGTAAGTGAGATGGGGRATAATTATGAA
AAGACATAGATGAACGAGACCCATTCATGGGACGTTGGTTTTCCACAACGTGGCTGATTCTCATGCGATGAAACTTGAT
TTATAAGTGGAATTGGTAGCCGAGTTGAGATTTTTCGTGAAATTCTTCAATGTGGTTGATGCATTGATGATCATATCTC
TGGTTCTATTACAGAGATCGGAAGAGCGTCGTGTAGGG
>Contig364 167 reads, 284 bases
CTACATGCGGTCATCAACCTTCCCAAATGTTGCATCACATAAAACTAAACAAGATTTCTTATCGATTGATACATATTTC
AGAGGTAGATACGGCTTTTTAATGTAAGAAAATAGAGAAAATAAATTTATTTTGTCGAGAATGGGTCGAGAATCTCGAG
AAAAAATTTCCCGATAGAGAATTTTGCTATGTTGTGAGAGGCATATTTTGAAACAGACTCGGGAATTAACCGCCATTTA
CTTCATGCAATAAGGGACCACGACGTCCCCTTGCCTGGAACTTTCAG
>Contig365 161 reads, 254 bases
CTATTTTCCGCTTCTTCGTGCACACACACACACACACACCACCACTATCGGAAAAATAAAATTATTCATCCCAAATTCA
CTTTCTCGGCACATTCATAAAATCCAAAAGGAAAACATTTACATAAATGTTGTGTTTTATTCCCTCGCACCGTACTTTT
CTGTCTTTTCTCCGGCATTTCACATTTTGGCTTTTCCCCACACCCCGTCGCATATCCTCTGTCTTTGTCACTCCTTTTT
TTTCAACATGACTTTCC
>Contig366 287 reads, 592 bases
CTGTGTTGAGACAAAGAAATATTGTGCAAAGTGTATAATACCCATCGATTTAATAAAAATCTCAGAAAACAACCCCAGA
GCTTCTAAAACATCAAATCTTCGCGTCGCTGGAGATTTATGATTTTTTTTGGAAAATTGTTGCTTTTCAGTTTGTCTGT
TCGTCGGTTGATCTAGAGGCCAAACGGTAAGAGACAGCGACTTAGAACGTAAGATTGAGCAAACTAGTTACAATCAAAG
AAATTATTTAACCGGTTAAACGACTAATGGATCTGGTTCCGGTTAAATAATTGGTGTGATCAGTTAAACAATTAACTTA
ATGGATTAACGATATCGGTAAAAGAAGATGCGTGGAGTTAGCCAATTTGGATTAAATCATTTTTGTGGCTTCTCTGGAA
AATATGCCCAAAGCACACGTCTGCAAGGGCAGAATAAATATTATTATTATTATTATCTCTGGAAAATATAGTAAAATTC
TAAGTAAGTAAGTAAGTAAGTAAGTAAATATTTATTCAACTCCATTACCCCCACATCCCATGCGACCGCAGCCGTCTTA
GCGTTGTCAACCAGCCTCTGAAGCAAAACTGCGGAAAAG
>Contig367 1410 reads, 479 bases
TTTTTTTTTTTCAAGCAGAAGACGGCATACGAGATATTGGCGTGACTGGAGTTCAGACGTGTGCTCTTCCGATCTCTAC
AACATACTAAAGTTTAAAGAAAATGCATACTGTGGTTTCCGAAATATAAAATTTTGAATTTTCAGAAATTTTCATTTTG
ACTTTAGCGCCTCTTGCGGAACTTTTTTGAACTTGATATGTTCTAGACAAATATGAGGCTTGCCGAGATCTTTCATTTG
AGCCATGGTTGAACAAGATCGGACATGTCGTTCTTGAGTTATGACGGAAAAACCATTTTGGGTATAGGCAATTATTATA
GGTTATACGGTGGTTTGATGTCCCGTTATGATATATCGTTGAGTAGGGTTTAATGAGTTCTACAACATATTTTTTTTTC
AGCCCCCTAGAGATCGGAAGAGCACACGCCTGAACCCCAGCCACCCCAATATCCCGTATGCCGCCTTCTGCTTGAAAAA
AAAAA
>Contig368 42 reads, 296 bases
CCACCGAGATCTACACTCTTTCCCTACACGACGCTCTTCCGATCTCTTATGCATTGATTAGAGAGAGAGAGAGAGAGAG
AGATAAATCTTGAGAATCATTGAGGCACCGTACTTGAGTTTACTCTGAACTTTAGTCACCATAGTTTGCATTCCATCAA
GAGCACTTAATTGAAAGTTCTATGTCTTGAGAACTCAACGATGCCTGTGGAATGAATTGTTATGTGTATATTGGATACC
TTGTCAACCGTAGAGATCGGAAGAGCACACGTCTGAACTCCAGTCACGCCAATATCTCG
>Contig369 12 reads, 324 bases
TTTTTTTTAAATGATACGGCGACCACCGAGATCTACACTCTTTCCCTACACGACGCTCTTCCGATCTCTTTTTGAGCTT
TCACACACGGCACACTCCGCACACACACAGTATTGGCCACAGAATCGCGATTATACTTCCACTAATCGCGGGTCAATTG
GACATCCCATAGGAACACAAACCAAACACCACCACCACCCCCAAATCAATATCAATTAAGAGATCGGAAGAGCACACGT
CTGAACTCCAGTCACGCCAATATCTCGTATGCCGTCTTCTGCTTGAAAAAAAAAASTACCCATTGGGTCATACGCTGAC
CCAAGAAA
>Contig370 54 reads, 303 bases
GCATACGAGATATTGGCGTGACTGGAGTTCAGACGTGTGCTCTTCCGATCTCTTTGCCGTTTACCGCAAGTCTCTATCT
ATTACCGTTTTCTCTCCAGAAAGCGATATGTTACGGACGGACGGACGGCCGGCCGGCCGGGAAAATCGATTTTTGGCGC
ATATGATTTTTGAAATCTACTCATCCTAGTTCGTGCTCATACCAATTTTGAGCCCGATCTGACGACTTTTGTTTTTGTT
AGGTACACATTAAGAGATCGGAAGAGCACACGTCTGAACTCCAGTCACGCCAATATCTCGTATGCC
>Contig371 10 reads, 284 bases
GTTCTGTGGACGAAGGTTGCGCGTTTAAAGATTCTTTCATTTGGTGGTCATTTGAACAAAATCGTACAAGCCGTTATCG
CGCAATTGTCAGTTTAGTCGATTTTTGACACTGGATTTAAAAAATTTTTTTTTATTACATCTTATTTTCAATCATCATT
TTCGGATAGAAGACCGCAATCGACACGGTAGACGTCTATGGACGAAAGTTGCGCGGTTAAATAAGCTTTCRTTTGGTGG
TAATTTGGAACAAATCGTACAAGCCGTTATCGCGCAATTGTTAGTTT
>Contig372 6 reads, 296 bases
CCCTACACGCCTCTCTTCCGATCTCTAAAAATATTTAATTTCAGCGCGATCTGTTTTTTTTTTTCTTCTCACTCCAGCC
CGTTTACTTTGGCATGTGTATTAAAGGTTTGTCCTTTTCTTTGACCAGTGCAGGGAACAGAAAAGGACAAATATACAAC
GCACATGCCAAAGTAAACTGGCTAGAGAGAGAGAGAGAGAGAGAGAGAGAGAGAGAGAGAGAGAAAAAAGATAGTGCTG
ATTCTGCCTCTTAGCTTAGCTGAAAACTTATAAGAGAAAAGGACAAACATACAGAAAAG
>Contig373 29 reads, 252 bases
CTTTGTAACCTTTGTAAAATCTTCCTGATACTTTCACAATCCGAGTAATATTTTAATATTATTTTCCCTGATATTGCAA
TTGGTCGTGAAAATGCATATATTTAATTCCCAAAAGACATCAGTATAATCTTATTTGTGTCCGTGTATATAAAAAAATT
ACAACAGAAGCACTAAAATAATTTCGCAAGGGGTAGAGTAAACCAGAGAGAGAGAGAGAGAGAGAGAGAGAGAAAAACA
TAGGTAGTTACAAAA
>Contig374 4 reads, 251 bases
CTACTTTCCGTCATGTTTCCTTAATTACGTTGGTTTTCCACAGTCGTGGAAAAAACCACGTATTGTATTCATATCAAAA
CCTGACCACCTCGGATCGGCCTCAAACTTTGTATGAGCACGTTCCACACCGCCCACATTCCGAATCCGGTGGTGGAAAA
AAATTGTTCCGGCCGGCCTGCCGGCCTGCCGCACTTTCCGGCCTTATAGCAGACACACGGTTGAAGATAGAGACTTCCC
GTTTTGGCTTTAAA
>Contig375 8 reads, 254 bases
GCGCGTTTAAAAAGTCTTTCATTTGGTGGTCATTTGAACAAAATCGTACAAGCCGTTATCGAGCAATTGTCAGTTTTGT
CGATTTTTGACACTGGATTTAAAAAATTTTTTTTTATTACATCTTATTTTCAATCATCATTTTCGGATATAAGACCGCA
ATCGACACGGTAGACGTCTATGGACGAAAGTTGCGCGGTTAAATAAGCKTTCATTTGGTGGCCATTTGAAACATATCGT
ATAAGCCGTTATCGCGC
>Contig376 2 reads, 234 bases
CTCTGAGACGCGCCCAATGAAAGTCAAAAGAAGAAGAGAAGAAAAGGAGAGAGAGAGAATGAAAGGAAGKGAAGATCAT
CGAAGAGACCGAAGTTGGCAACGTTCTTAGTTCAGTTCTGAGACGCGTCCAATGAAAGTCAAAAGAAGAAGAGAAGAAA
GGGAGAGAGAGGGAAAGGAAGTTGARATCATMGAGAAGACCGAAGTTGGCAACGCACTTAGTTCAGTTCTGAGACG
>Contig377 157 reads, 378 bases
CTCATGAATTCTGCTGTGGCCGCTATTTTGTTGTTGAGCGCACACAAATATATTGGATTGGCGTTTGTTTATCTTGTTC
ATAAGCATAAATTCAGAGTTTTACATTTTTCATCTATAGTTGCAATGCTATGTATGCTTTTTTGTACTTGTGGCCCTGC
GTTCTCTCTCTCTCTCTCTCTCTTTTTTTTTCTCATGGTGCATCTGTTGTAATTGCAATTTCTGCTTTTATTTACGAAC
ATCGATATGCGCCGATCGTAAATTGGGCACCCGCCAGGGCTTTTATATTTAACACAGTGTAAATCATGGCTATATAGGG
GAAGAGCCGGCACACAGGCATCGGGTAGCTCTCTGGAGTATGTTTGGCGCATAAATCAAAAG
>Contig378 389 reads, 632 bases
CTTTGTAAAGCTATCCTTTATGTGATTATGCATGTGATGAAATTTTGCTAAGGTATCCAAGTGTAATTTTTATAAAGGA
ACCAAACAGCCTTTGGCTAGGTCTCCTCTCTCTCTCTCTCTCTCTCTCTCTCTCTGTGGGCTCCCACATTCCCAAACAT
TGTAAATCATGATGTAGGGGAGTGGGACGAACAGAGTTGAAATAAATCAGTATATCTTGAGTATCCTAAACGAAAACTT
TTTTCTTTAAGAATCCTTATGCAGTGTCTGCAGTGTGTACAAAAATTTTTGCATATCTTACATTGGCATGACTTTGATG
GTGGAGGCTTTATTGATCTATTCCTTTTTGAGAAGAACTGAATCGACTCACTGTAACTCTTAAAATTAACCCAAAGAAG
TAAGTCCACCAGTTGCTTATCTGTCAACAGGGATGGTGGCTGTCCACACAGAAGCAACTCTTCGACGCACATAGTCGGA
AACCTGATCAAGAACACCAGTTTTCCAAGCTTCTTCCGCATTTCCTCACCAACGTCTTGGGCGTCCTTCGAAGCCCTCT
TCATCATATCCGCTACAGCAACATAAAGTTCGTATTCGTAGCAAGTTATACTGGACGATTCTAAGATCACCTTGAGGAG
>Contig379 192 reads, 270 bases
CTTTTCCGCAGTTTTGCTTCAGAGGCTGGTTGACAACGCTAAGACGGCTGCGGTCGCATGGGATGTGGGGGTAATGGAG
TTGAATAAATATTTACTTACTTACTTACTTACTTACTTACTTAGAATTTTACTATATTTTCCAGAGATAATAATAATAA
TAATATTTATTCTGCCCTTGCAGACGTGTGCTTTGGGCATATTTTCCAGAGAAGCCACAAAAATGATTTAATCCAAATT
GGCTAACTCCACGCATCTTCTTTTACCGATATC
>Contig380 321 reads, 324 bases
CTCTAAAACCAGAAGAATTAAGAATGTTTTGCACAAGGAATTGATTTAAAATATTATTTTTCGCAAACATGCTGATAAA
GAATGCGAACCTTCCTCTCTTTCTGGTCACTGTTCCTCTCTCTCTCTCTCTCTCTCTCTCTCTCTGTATACCCAGCGAT
AAAAACATTCTTGGCGACTGATTGCTGCCGGTTTGAAATAAATCTACGAGATGACTAATAGAGAGAATATAGCAATGAT
GATCAGGATCACAAACTTAGAGACAAAACTTTCAGCTTATATATTATTTGATTAAATTAATTTATATATTAATTTTAGA
ATAAAAAG
>Contig381 3 reads, 242 bases
CTAAAAAAGTGGGAACTAGTGGAGATCATGTAAGGTCAAAACAAAGAATCCTTACAAATCCATTGGTATATTGGAATCT
GTTACCCTCTTCGTTTCGTAAATTAAATGTACGAAATTGTGAAAAAATGGTGACTTTTGTATGGAGGCTACATGAAAGA
GGAGGTTGGAGGTGGTAGGGGGGTGGAGGTGGTAGGGTGGKTGCGGTGGTAGGGGGGGGGAGGGGGTAGGGTGGGGGTG
GTGGT
>Contig382 1431 reads, 279 bases
CTGAGGGTAAAATTGCAGCGGCAACGTCTTCCTTCCTCACAGGATAATGTACGAGTCCCGGGGTAGTCTGAGGATAACA
TCCACTTCTCTGTATTCCCTTATATGTGTGTGTGTGTGTGTGTGTGTAGAATATATATTGAGTCCTGTAGACTCTAGGG
TTGGGGCGAAAAATAAATTGTTTGAGAAGTGCATAGTTGACGCACCAAGTAAGAATAAAAGGAGGCAGTGTCACTTACA
CTGGGGAACTCCATTATCGCCGTAAAAGCTATATCACTTCAG
>Contig383 92 reads, 382 bases
CTTATTGCAAATTGTGTTGTGGGGTAAGGGGGTGAGAAAGTGCACATTACAGGTTAAGTTATATGTCGTGGTGGTATCT
CCTTGCTATACAGAAATGCTGCAAAAACCGTGTTTGTGGAGTAAAATGACGTCGGAGAACGTGCCAGATTTTAGCGGAT
TTTGGTTTATAATACTAAGCGATGTGAATACAGATCAACCTGAGGGTGCGACCAAAAAGTTATATGTACATTTATACAC
ATCTGAAGTCCCTGCAACTGAAGGATACAGTATTAAATAAGTTATCACAGTAAAGCCGAGATAGATATATATATGTGTG
TGTGTGTGTGTGTGTGTGTGTGTGAGTAAATTAAACAAGGAATTAAATTTGATATGATTAACCCAG
>Contig384 721 reads, 371 bases
CTCTATTGTAAATTTTTGCATTTCTTTTTCTTTAAAATAAAATAAAATATTTTACATTTAAATTATTACACTAAGCAAA
AAGAGGTAGTCTTAGAAAAAGAAAAGAAAAACCTTTCAATCGAGATTATATTATGAAGGTTTTCGAATTATAGAATGGA
AGCATCGGATTGTGGCCACACGGTTTGCCTAATGGAGTTACAACGATCTGATCAAGGATCTGATAACACCAAATGAGAT
CCACCTAATTTCAATCAATGAAGGCAATATTGACCTGAAATCTATATAATCTATCTATCTATCTATCTATATATCTATA
AAGATATTAAAAAAGAGGGGTTTTTCGGTTCAAATAACAGAAACCGCCTTAATAG
>Contig385 165 reads, 252 bases
CTTTTTCCTTGAAGAACTCGAAGAACTTTAAGTTCATAACCCGGTGCTTCTACTTTAATTGCATCAGTTTATAGGTTTT
CAATTATTTCCTCCTGGAAAACATACAAATTTGTTTAATACTTATTCGACGAACTTGGGATATCGCTGAGATGATGTAC
CAAATAGGATTTTATTATACCTGCAGCAGAGTGATTCCGCGCACGATGGGACCGCAAAGAAGAAAGGCAAGAGAGAGAG
AGAGAGAGAGAGAGA
>Contig386 215 reads, 371 bases
CTGGAGCAGAGTGATGTTGAGATCGATGTCTAGGAGACGCGCAACAGTGAATTGCTGCGAGGGGGACATTTCTATCGTG
CGCTCAGCATTTAGAATAGGCAAAAGGGACAAAGGGCAGCTGGACAGAAGTGCAATCTTTTGTGTGGGATTAGGCCAAA
AAGAAATGAGGGAGACAAAAAAGGACAAACACAAGATAGAATCCCTTGATGCAGTTAAAATAGAAAAAAGAGTTTTCTT
TTGAGAGAGAAAAATCTCTAAGTGTTAGAACCTCTAGAGTGTGGAGTAATTTTTAGTGAAGAAACAGAGATTAGAGAGA
GAGAGAAAATCCTTTCTATCAAGATAAACCTTTGTACAAACAAAGAAAATATTCA
>Contig387 411 reads, 342 bases
CTGCCAACGTTCAAGCGACAAACCACTATTCGACCGCTTGAACGTTGGCTGCTGGTGCGACAGAGACGAACATATGACG
TTCGCGTCAGACAGAAAGTGAAATAAAGCGACGTCCGAACGATTCTTCATTCGTACGTAATCTGTGGGGTCTAGGTATA
ATGCTCAAACAAAGAGTGAAGACCTCAAATAAATGAAACTGAACTTTTGGTATGTGCAGAGAAAACCATTTAGATGATT
TTAAAAGGTCTTTGAATTATTGCATAGAGAGAGAGAGAGAGAGATCAATTTAAAATAAATCCTGGTGATAGCTCTGCCA
TATGGCTTAATGTTCTGCTAGTTTAG
>Contig388 131 reads, 246 bases
CTCCAGGCCACATTCTGCTGACAATCACTTCACCTCGCAATTGACTGCGGCATCTTCTCCAGGAAATCCGCCGCGAGGA
TGCTTTCAATCTCCTGCAGACACGTCGCCACCTCCTTGTCAACATCGCTCCCGAATTGATACGGTGGCCATGTGACGCT
CAGTGTTGAGAAAAATCCATAGAGATCCTGCAGATTTGCGATGCTCTGGCATGTGAGTACCAAGTGATTCTTTCTCGAG
CAGGCGGGG
>Contig389 12 reads, 251 bases
CTTTGTAACCTTTGTAAAATCTTCCTGATAGGTACTTTCACAATCCGAGTAATATTTTAATATTATTTTCCCTGATATT
GCAATTGGTCGTGAAAATGCATATATTTAATTCCCAAAAGACATCAGTATAATCTTATTTGTGTCCGTGTATATAAAAA
AATTACAACAGAAGCACTAAAATAATTTCGCAAGGGGTAGAGTAAACCAGAGAGAGAGAGAGAGAGAGAGAGAGAGAAA
CATAGGTAGTTACA
>Contig390 6 reads, 253 bases
CTATCATGCGAAAGGCTGAATCCTTCGCGCGCCGTTTTTTATATATTAAATTATTTACCCAGAGAATAGTTTTCTCCTC
AATTGTTTCCAATACGAACAATAAAATACGTTTCACCAATTTAAACCTTAATTAAAATAAACCGTTATTATAACAGGTT
CTGAAAATTCTGAATTGGATTTAAATCGATAATTTTTAAATTCTTTATGTACTCAAGGGTGGTTTGCGACTCAATCGTT
TACCCAGAGAACAGTT
>Contig391 64 reads, 310 bases
CTCAGCTCTGAGACGCGCCCAATGAAAGTCAAAAGAAGAAGAGAAGAAAAGGAGAGAGAGAGAATGAAAGGAAGTGAAG
ATCATCGAAGAGACCGAAGTTGGCAACGTTCTTAGTTCAGTTCTGAGACGCGTCCAATGAAAGTCAAAAGAGGAAGAGA
AGAGAGAAAGAAGAGAGGAAGGAGAAAGAGAAGTAGAGAGAAAGAAATGAGAAAAGGAGAAAGTAGAGAGAGAGAGAGA
GAAATGAGAGGGGAGGGAAAATACTAATTGGGATGGAAGTTACATCGTCAGAACGAAGAAAGTTGACAATAAG
>Contig392 2 reads, 251 bases
CTTTGTAACCTTTGTAAAATCTTCCTGATACTTTCACAATCCGAGTAATATTTTAATATTATTTTCCCTGATATTGCAA
TTGGTCGTGAAAATGCATATATTTAATTCCCAAAAGACATCAGTATAATCTTATTTGTGTCCGTGTATATAAAAAAATT
ACAACAGAAGCACTAAAATAATTTCGCAAGGGGTAGAGTAAACCAGAGAGAGAGAGAGAGAGAGAGAGAGAGAGAGAGA
GAGAGAGAGAGAGA
>Contig393 4 reads, 356 bases
CTATCATGCGAAAGGCTGAATCCTTCGCGCGCCGTTTTAACATATTTATTAATTAGTGCCGATTTGATTGATTTTAGTC
AAAAAGGGTAACCAAAAATAGTATCATACAAAACACTACTAATTTTCGTCTTTTCTCTTTTCAGTGGTGGATATGGTGG
TGGTTACGGAGGTGGCTACGGTGGTGGTGGCCACGGCGGTGGTGGCTGGAACAGTGGTGGCTACGGCGGTGGTGGCTGG
AACGGTGGTGGCTACGGAAACGGCTGGGGATCTGGATACAGCGGCTACGGAGGAGGTTACGGAGGAGGCTATGGCGGTG
GATATGGTGGCAAGACAGTTGTAGTCCATGTCCAACCAAG
>Contig394 2 reads, 259 bases
ACACGACGCTCTACCGATCGCTATATAGGAGGCTTAGATGGAAAAAGGAAGTCAAGGAATATATTCCAGTGAGAGAGAG
AGAGAGAGAGAGAGAAAATCGCCTTATCCGTAGGGGTAGGTTTGCTCCCTTACAACGTGCCCCATGTGGGAGCCGAAAG
GTCAGAAATGGACAGGAAATTGTATCTTCTGGATCTTCCCGCATTATCTAATACTCTGGGAATTTAAATAGATAATTTT
TCCCCCTTGGTCAGCTCTCTCG
>Contig395 209 reads, 623 bases
ATAGCTATCTGCACACCCGATCTCTGCTCTCTTTCGTTTTTTTTTTTTAATGATACGGCGACCACCGAGATCTACACTC
TTTCCCTACACGACGCTCTTCCGATCTCTTCCTTCTAGCCGAAAATGAGGATTTAAGACAAAAAAAGAAAAAAAAACAA
TGAAAAAATCACAAAATTGCCGATTGCTCGTTTGCTGCTCCAACGATTTCGTTCAAGCGGGCATCAAAAGAAAGCTTAT
TCCACCGCGCACATTTCGTCCATAGACGTCGAGCGTTTTCAAAGCTTCCTTCTAGCCGAAAATGAGGATTTAAGACAAA
AAAAGAAAAAAAAACAATGAAAAAATCACAAAATTGCCGATTGCTCGTTTGCTGCTCCAACGATTTCGTTCAAGCGGGC
ATCAAAAGAAAGTTTATTCCACCGCGCACATTTCGTCCATAGACGTCGAGCGTTTTCAAAGCTTCCTTCTAGCCGAAAA
TGAGGATTTAAGACAAAAAAAAAGAAAAAAAACAATGAAAAAATCACAAAATTGCCGATTGCTCGTTTGCTGCTCCAAC
GATTTCGTTCAAGCGGGCATCAAAAGAAAGAGATCGGCATAGCGTCGTGTATGGAACTGGTGTAGCTCTC
>Contig396 3 reads, 252 bases
CTACAAGGGCACCGGGGGCACCTTCGAGGTGTGCTGGAACTCACGCGGCAGCAAAGTTGGCGCCAGTGCATCCGATGGG
AGTGTCTTTGTGCTGGATCTCAGGAAATTGTAGAGCAGTTGCGTCGGGCTGTCCGACGGCAGACAGGAGGGGGACAGTC
GCTGTAGAGAGAGAGAGAGAGAGAGAGAGAGAGAGAGAGATTCTGGGATTTCTGAGCACGGAGGACCTTTTTCTTTTTT
ATTATTTACTTTTAG
>Contig397 72 reads, 303 bases
CGGCGACCACCGAGATCTACACTCTTTCCCTACACGACGCTCTTCCGATCTCTTCCTCGAGTGGATCCTCTTGCGTATA
CAACTGCGAAGGGAAAGTTTAATGTGTCGCTCAGGGTGGTGGAAACCCCAAAAACACACACACACACACACACACGTCT
ACCACCTTCCGATATGAGAGATTTTTCCTCTTGACTCGGGAAATTCATCGAGGAAAACTTAATATAGGGAGACACACAC
GTATATATGTAGAGATCGGAAGAGCACACGTCTGAACTCCAGTCACGCCAATATCTCGTATGCCGT
>Contig398 160 reads, 368 bases
CTGAGGTAATGGAGTAAAGTAAATGGAACTGAGGGACCTTTTTATAAAAAAAAAATTATGTCGTCGTTTAGAAGATATA
AATTTTTGAATATTTTGAGTAATATTTTTTTTCATATTACACAACACACGATCACACATGTAGTGTATAGCAATTGGAT
ACACACACACACACACACACACACACACACATATATATATATATATATAACTATATTTAATAAATATATTTATAATATA
TACATGTAAATTGTAGATATGGAGTGTATAATTTTCGTGTGTATTTTTTATATAAACCTATAAAAACCGAAAATGTGTA
CACTACTTTAAAAAAAAACACCGCGCGAAGAATTCAGCCTTTCACATGATAG
>Contig399 7 reads, 293 bases
CCACCGAGATCTACACTCTTCCCCTACACGACGCTCTTCCGATCTCTTTGCCGTTTACCGCTAGTCTCTATCTATTACC
GTTTTCTCTCCAGAAAGCGATATGTTACGGCCGGCCGGGAAAATCGATTTTTGGCGCATATGATTTTTGAAATCTACTC
ATCCTAGTTCGTGCTCATACCAATTTTGAGCCCGATCTGACGACTTTTGTTTTTGTTAGGTACACATTAAGAGATCGGA
AGAGCACACGTCTGAACTCCAGTCACGCCAATATCTCGDATGCCGTCTTCTGCTTG
>Contig400 298 reads, 438 bases
CTCTCCATACATTTTAGCTACGATGTCATCCCCCTGGCTTAATCCTTCGCTAACTGTTTTTCTTTAATAGTTTTTACTT
ATATAAACAGATTATTTGGTGTTACCCTGCCACTCGACCCCTTTTACCTCTATTTTAGCAATTATTGTGTTAAAATTTA
AACTCTGTACCTCTTTGACCGCTTTTATCGATAAAAGCATTTTTCATATTTATTTTGAATATTATTCAAAACAGTTTAT
TATTATAATAATTGTAGATTTAGATAGATAGATAGATAGATGTACAGAAAAATTTACGCTATATTTTTATATCCGCTTT
AAAGTAAGCTGCCCAACTGTTGATTCGCAGACGCGGTACGTACTTTAATAAAATTTTTACAAAGATTCTCATAATCTCC
AAATGTATATAACGAGGAAAAATCGCAAACTTTTAGCATAAAG
>Contig401 35 reads, 383 bases
TTGGCGTGACTGGAGTTCAGACGTGTGCTCTTCCGATCTCTGAAAATGAGGAGATTGACAAACTCAAGGTTGCAATATC
TATCATTTGAAAGGAATTAATGGCATTTGAATAATATAGATAGATAGATAGATAGATAGATAGATAGATAGATAGATAG
ATAGATTTATTTATTCAACTCTTCCCCCCGTACCGTGCGACCGTAGTCGTCTTAGTGTTGGTGCCCAGCCTCAGAAGCA
AAACTACGGAAAAGCTTCGTCATGGGCTGTATGTTTTACCCGTGTACAAATGATAAGAAATTATACACAAGTTCTTATA
CCATTATTTAGAACTAGGAGGGCAGGGCACGAGTAGGATGAGTGAGACAGTGGCGCATAGCATAAAG
>Contig402 263 reads, 269 bases
CGTGTGCTCTTCCGATCTCTCCTTGGTTATCTGAGATTGTTGTGTGTGAATTTCATGTCTATTGGACTATTCCATAAAT
AATTATTAATGAAAATGTAAGGGAGTGCAATTCAAAAATTTTTGTAACGGAAAAGTAACATAGATAGATAGATAGATAG
ATAGATTTATTTATTCAACTCTTCCCCCCGTACCGTGCGACCGTAGTCGTCTTAGTGTTGGTGCCCAGCCTCAGAAGCA
AAACTACGGAAAAGAGATCGGAAGAGCGTCGG
>Contig403 89 reads, 411 bases
CTGCGGGTCATTCCTGGCAAGATCTCCAGCCATGATAGTGTCCCTGGTCTGCGCAAATGTGAACATTGGGTGATCACTC
GAAAGATCACATGCCGGTGAGCAAAGAAATATTTTACATCAAATGATTCTCTTCTAACATTGTTGCCAAACGTGGATTC
TGCGAGCAGAGAGATTCGCTTAATTGAAAGTGAGCGGACGTTGTTTTTTTCTCTCTCTCTCTCTCTCTCTCTCTCTCCA
TTTGAATTAAATTGAAACCTTCTGCGAAAAATATATTGCAATACAATGTTGCGATAATTGTACTAACAAAGCGACGACT
CTATTTCTTTTGCCCAAGACACACCGTAATTCCTAAATCATTCGGAACACAAGGTACATATGTACATCTAGACGTGCAA
AAACACATTCCAGAAG
>Contig404 22 reads, 348 bases
CTAAAAAGCTTTCATTTTCCATCATAGCCACCTAAATCAAACCTATATGTATTGCACTTTTCCCCAACTGGAGCTTGGG
GGTTGGTTATTTATAGTTGCACCGCTGTTGTGTGTGTGTGTGTGTGCTATAAATGAACGGAAGGAAGTGGAGAATCATG
ATTAATTATTGGAATGTCCGATAAAAACAGCATACACTGGGGTTGAACTACACGGTGTGTTTTACCCCCAAAGTGAGGA
GTTTCATCTCGATTTTCACGCCCCAAACCAGAGCTGTGACCCCGCAGTGAATGGGCAGGTCAGGCGCACGGGGGCAACG
GTGTGGGATGGCCTCTGTGACTTTCTCCACAG
>Contig405 208 reads, 495 bases
CTGTTTTCGATATTTGCCTTCAAACTTTCATGCACGATAACGAAACTTTTGAAGGAACTGTAAGGGTTAACTTGAGGGT
TTTATCTCGAAAAACTTTCACTCTCATACATAATTCTCTCCCAAGAGAATAAAGGCTGCTGATGTGTGTGTGTGTGTGT
GTGTAGAGGGTGATTGCCTAGCAAGATGCTTCCGCATTAAGAGTTCTAATTTATTATCTCATAGGATGATCCGTTCTCA
GCATTGGACCATGAAGTAACGAAATTCGTTTTCGAGAATGGCATCAAGAAAATGCTCATTCGTCATAAACGAACAACTA
TTCTAGTTACGCAGAATCTTCAGTTGATTCGTTCTGCTGATATGGTGAGGAATCGATTTTCCACCCCAAAAGGGTCTCG
TGCTTTTCATCCGAGCTGTGGCACAACTTTCACACATGAATGATAAATTTAATTTTCATTTGCTAGATAATTGCCATGG
AGAATCACGGGATACGCATAG
>Contig406 65 reads, 269 bases
TCATATTATGGAAATAAGCTCCTTGGTTATCTGAGATTGTTGTGTGTGAATTTCATGTCTATTGGACTATTCCATAAAT
AATTATTAATGAAAATGTAAGGGAGTGCAATTCAAAAATTTTTGTAACGGAAAAGTAACATAGATAGATAGATAGATAG
ATAGATTTATTTATTCAACTCTTCCCCCCGTACCGTGCGACCGTAGTCGTCTTAGTGTTGGTGCCCAGCCTCAGAAGCA
AAACTACGGAAAAGCTTCGTCATGGGCTGTAT
>Contig407 76 reads, 282 bases
ACTGGAGTTCAGACGTGTGCTCTTCCGATCTCTCATTGAATTTTCATTTCAGGATAGATAGATAGATAGATAGATAGAT
AAAAGAGATAGATAGAATGTTTTTTAATGCCCCAGAGCAACAAGTTACATAGAGGGACTATACATATTTGATATTTAAA
AGAAAATAATCAGAAATGGTACAAATTTCGGCGAATAAAATAACATAAATACAGAACATACATCGATTATAATCAGAAA
AAAAATGCGTTTCAAAATCGTCCTATTGCGAAATTTTCGAAAACG
>Contig408 1027 reads, 334 bases
CTCAGTCTTCACGCAGTTGTTGAGCCACACGTAGTGTTTCGTCGGTTGTTTCCGAGTGAGAGACAGAGAGTGCGCGAGT
GTGGGAGCGAGAGAGTCGCTCTTCTTTTTTTTACACTCAAAAAATCATACGAATTTCATATCATTTTGATATTTTTTTC
CCCCCATCTCTCACGTTGATAGAACATACAACTTTGCGCAGCACATACATTGACACTAAATGGCCCATTGAGTTCTTGT
AGAGGGCCTATGAAGTGGTGTGTGTGTGTGTGTGTGAGTGTGTTTGTGTGCGAATGAGTGAAAAATAGAGATATACAAT
CACTCTCTTGATAAATAG
>Contig409 24 reads, 325 bases
CTCTCAGTCTCTCCACTGCCGAACGGTGAGTTCCCTTTTCCTCCATTTACTACTTCTTTTCTCTTCTTCCACAATCGTC
TCTCCCCGACCGTCCTCACTCTCTCTCTCTACGCGCCCTACGTCAGATAAACTAACACTCTGCCCCCGTTTAGCAGCCG
CTCTCGGCAATCCCGGCGCCGGAAATAGCCCCATGACTCTACATATCCCAGGTATTTTGTGGATATACTTTGTGAACTC
TCTCTCTCTCTCTCTGACTGTGACGATCCTCCTATTCCTAGACCTCTGACAGGGAAAAGGGAGCAGGATTTTCACTTAT
CTTGAGAAG
>Contig410 5 reads, 261 bases
GGCGTGACTGGAGTTCAGACGTGTGCTCTTCCGWTCTCTTTCATTTGGTGGTCATTTGAACAAAATCGTACCAGCCGTT
ATCGAGCAATTGTCAGTTTTGTCGACTTTTGACACTGGATTTTTCTTAAAAAAATTTTTTTTTTCACTTTATTTTCAAT
CATCATTTTCGGATAGAAGACCGCAATCGACACGGTAGACGTCTATGGACGAAAGTTGCGCGGTTAAATAAGCTTTCAG
TTGGTGGTCGTTTGGGCAAAATCG
>Contig411 264 reads, 332 bases
CTTATATATTCGGGTCAATGGCGAATCCATAGCGGTCGCCCCACAATTTTTGTATGGTTTCTCATCGGTGCAATTTCGT
CACAAGATACCGAGAGAGAGAGAGAGAGAGAGAGAGACGCGACCATCAGAGAAAAAAAAGCACATTGATTTTATATGTG
TATTTAGTAAATAATAATATAGCCAAAAATTAAATGAGATTGGAAGGAGCCACGGAGAAAATGTGGCGCGGGAAAAAGC
ACAAGTGAGGCGCACTGAGAGTGTGTTGAAATGTCGGAGAGAAATCAATCACATTTTGGTGTGTCTTGTGCCTAATTTG
ATGACACATTGCTCAG
>Contig412 294 reads, 283 bases
CTGCTAACAAACACCCTCTATCGGTGGCAGCTAAATTGCTCTCAAATTCATCCTTTTTTTTTTAAAGTAACTCCTTGAA
TAGTCTAGACAGAATAATTCTCTATCCAATTGACATAAATACCCTCATCGTCTACATGAGTCAGTGGATGTCCCGGGAA
GTTCACTCGTATCTGTGGCACACACACACACACACACCATTTCCTGTCCCTCGAGTGAACATCCCGCGGGTTTTCTTCT
TTGCAACCTTTTCGAAGGATCTTCACAATCCTTCAGATAGCCACAG
>Contig413 103 reads, 306 bases
TTTTTTTTTTTAATGATACGGCGACCACCGAGATCTACACTCTTTCCCTACACGACGCTCTTCCGATCTCTCACGGGGG
TGCGATTCTTCAACTGGCAAGACTAGGAAATATTTTCTCACATTTAGCCTATCCTCCCTATTTGCTACACATCGAGCAC
GCACTGTATTTTCTCACATTCAGCCTATCCTTCCTGTTTGCCACACATCAAGCACGCACTGTAAGGATCGCAGAGATCG
GAAGAGCACACGTCTGAACTCCAGTCACGCCAATATCTCGTATGCCGTCTTCTGCTTGAAAAAAAAAAA
>Contig414 7 reads, 251 bases
CTTTATGTGTACGTAACAAAAACGAAAGTCGTCAGATCGGGCTGAAACTTGGTATGAGCACGAATTAAGATGCGTAGAT
TTCAAAAATCATATGCGCCAAAAATTGATTTTCCCGGCCGGCCGGCCGTCCGTCCGTCCGTCCGTCCGTCCGTCCGTCC
GTCCGTAACACATCGGCCTCTGGAGAGCAAACGGTAATAGATAGAGACTTGCGGTAAACGGTAAACCTCATATATCGAC
CTGACGACATCCGG
>Contig415 99 reads, 257 bases
CTTTCAATTATTTCGTCCAGAGACTTCCCCAATCCACATGAAATTCCTTCTTCTATTTCTTTTGATTTTCTGCGGATAT
GACTTCACAATTCTTCCTTATTATGTTTCTCCTTCTTCTTTTCACTTCAACCACATCATAATTTGGCTTTTCTTTACAC
AAAATTTACCTTTTTGCACACACACACACATTTTATTTTTCCACCTCATCGACCCATCTGTTAAATGCATCGATGAATA
TGAAAAATTTCCCTTGAAAG
>Contig416 55 reads, 325 bases
TTTTTTTTTTCAAGCAGAAGACGGCATACGAGATATTGGCGTGACTGGAGTTCAGACGTGTGCTCTTCCGATCTCTGCC
ACAGACGGACAAACGGACACACGGACACACGGACACACGGACAGACGGACAAACGGCGGGACGTCATTTTTCCAAAAAT
CTCAGAAATCTTCAGAAACGTGGAGATTTGTTGTTTAGGGGGGTCTGGGGTGGTTTTCTGAGATTTTCAGGAAATCGGT
GGATTATATTATAGAGATCGGAAGAGCACACGTCTGAACTCCAGTCACGCCAATATCTCGTATGCCGTCTTCTGCTTGG
AAAAAAAAA
>Contig417 6 reads, 307 bases
CTGCACCCTTGCTTCACTTTTCAATGTCTTACGCCTCAGAAAATGCGGGATTTTTGCAGTTCTTCATCGAATTCATATT
CACTATAATCCCAGAAAGAAAATATCACTGGATTTTTCGATAAAAAACGAGATTTCACTTCAGTTAAGCAGAATAGAAA
ATCTTTTATTCGTCACTTGTCAAAAGAGTCAGAGAGAGAGAGAGAGAGAGAGAGAGAGAGAGAGAGAGTTTTTTGATAG
CCATAGAGGGCGCCGCTTGCAAAGGGTTTCTCATTTTTAATTTTGTGGTCAATTTTGAGAAAATTCATAG
>Contig418 71 reads, 290 bases
TTGGCGTGACTGGAGTTCAGACGTGTGCTCTTCCGATCTCTTTGCCGTTTACCGCAAGTCTCTATCTATTACCGTTTTC
TCCCCAGAAGCCGCTATACTACGGACGGACGGACGGACGGACGGACGGCCGGCCGGCCGGGAAAATCGATTTTTGGCGC
ATATGATTTTTGAAATCTACTCATCCTAGTTCGTGCTCATACCAATTTTGAGCCCGATCTGACGACTTTTGTTTTTGTT
AGGTACACATTAAGAGATCGGAAGAGCACACGTCTGAACTCCAGTCACGCCAA
>Contig419 3 reads, 317 bases
CCCTACACGACGCTCTTCCGATCTCTCATTCCTGGGCCGTTCTAGAGGTCATACGCTAAAAGATAGTAATAAAGACATA
GATGAACGAGACCCATTCATGGGACGTTGGTTTTCCACAACGTGGCTGATTCTCATGCGATGAAACTTGATTTATAAGT
GGAATTGGTAGCCGAGTTGAGATTTTTCGTGAAATTCTTCAATGTGGTTGATGCATTGATGATCATATCTCTGGTTCTG
TTACAGAGATCGGAAGAGCACACGTCTGAACTCCARTCACGCCAATATCTCGTATGCCGTCTTCTGCTTGAAAAAAAAA
A
>Contig420 4582 reads, 347 bases
GATATTGGCGTGACTGGAGTTCAGACGTGTGCTCTTCCGATCTCTCTATCTTCCGTTCTACTTAACCGATTTCCATCAT
CTTGGTGTCAAATGAAAGGTCTCGAGTAACGTAATAAAAGTCTAGAACATCAAAAACCTCTAAAAGTAACACTTAGGGT
TCATTTGTGCAGAACTGTGATCACGCAAGACAAAACTTTGAAAATTTTTGTTCGACAGATGGCGCTGAAGTTTCTGGAA
ACAAATGTCAAAAGTTTGGCTACTTCGAGACCTATCCAAAATGGGGTCTATCTTTTCTGTAGAGATCGGAAGAGCGTCG
TGTAGGGAAAGAGTGTAGATCTCGGTGGTMG
>Contig421 5 reads, 290 bases
CCGAGATCTACACTCTTTCCCTACACGACGCTCTTCCGATCTCTTTTTGCTCTGTTCATTTCTTTTTCTATATCTTTCA
AAATTTCCTCAAAAAACAATCACCCGCCTGGTAATCCTCTCTAGCCCCCTTCTAGAGAGAGAGAGAGAGAGAGGGAGAG
AGAGAGTGAGTACTTTCATAAGCAATTAAGAGTTTTGATAAGTAAAAGCAAAGTTTTGTTCTTCATCTAATTTTGCAAA
TACACACACACAGATCGGAAGAGCACACGTCTGAACTCCAGTCACGCCAATAT
>Contig422 33 reads, 310 bases
TAATGAGACGGCGACCACCGAACTCTACACTCTTCCCCTACACGACGCTCTTCCGATCTCTTTGCCGTTTACCGCAAGT
CTCTATCTATTACCGTTTTCTCTCCAGAAAGCGATATGTTACGGACGGCCGGCCGGCCGGGAAAATCGATTTTTGGCGC
ATATGATTTTTGAAATCTACTCATCCTAGTTCGTGCTCATACCAATTTTGAGCCCGATCTGACGACTTTTGTTTTTGTT
AGGTACACATTAAGAGATCGGAAGAGCACACGTCTGAACTCCAGTCACGCCAATATCTCGTATGCCGTCTTCT
>Contig423 6 reads, 289 bases
CTCTACAACATATGTGAATTTCAACTTCCTAGCTCTCAGCTAAATTCTGGGACGCGCCCAACGATAGTAAAAAAAAAAA
GAGAAAGAGAAGAAATAGAAAGAGAGAGAGAGAGAGAGAGAGAGAGAAAGAAAGAAAGTTAAGATCATCGAAGAGACGG
AAGTGGCAACGCTCTTAGTTTATTTCTGGGACGCGACCATGAAAGTCAAAAGAAAAGAAGGGAGAGAGAGAGAGAGAAA
GGAAGTTGAGACTAWCAAAKAGACCGAAGTTAGCAACGCCCTTAGATTATTT
>Contig424 7 reads, 374 bases
AATCCTCATTTTCGTCAATAAGGCAGTTACTGACGCGCTTGACATCTATGGCCGAAAGTTGCGCGGTTAAATAATCTTT
CTTTCGATACCGGCTTGAACGAAATCGTACTAGCAGAAGTCGAGTAAGAATCAATTTTGTGATTTTTTTCACTTTTTTC
TTCAGTTTTCTTTGAATCCTCATTTTCGGCTATAAGGAATTTAGTGACACGCTTGACATCTATGGACGAAAGTTGCGCG
GTTAAATAAGCTTTCTTTCGATACCGGCTTGAACGAAATCGTACTAGCAGAAGTCGGGTAAGGATTAATTTTTTGATTT
TTTTTCACTTTTTTCTTCAGTTTTCTTTGAATCCTCATTTTTGGCTATAAGGAATTTA
>Contig425 74 reads, 251 bases
CTTTCCGCAAAACCTGCATGGCGACGTTTTATCCGAATGTGTTGAGAGATGTCTCACCAAATCAGAGTGAAAGTTGAAA
GGTGTTTTACATGACAGGCATGTGGGGTCCATCATTTTGTTGGTTTATTATCGTGTCGTGGACTCAGGACCGGTCTCTC
TGCCCAACTCCTGGATGCGTCTGCGCATCTCCTGTTTGTGGTTGATGACGACTTATTGGTAACAGCCGTCATCAACCAC
AAACAGGAGATGCG
>Contig426 111 reads, 287 bases
CTGAATGAGACCAAAGTTGTACCATTTCATGAAGCTGATAGGGGCTACCTACAAACTGAAAAAGAACATTCAGCGATTT
ACCGTTTAGTAGATATTAAGGTACATTGGTTTTCACTTTGTAACTTTTCGCCCCGGGTTCCCCTATACATTGCCGACCT
TTTTGTGAACGTTTTTGCTTCTATTATTGAGTGAAGAAGTATAGGCGGCATTCACGATGCAATATGTAGAGAGAGAGAG
AGAGAGAGAGAGAGAGAGAGAGAGAGAATAGAGATCGGAAGAGCACACGT
>Contig427 287 reads, 454 bases
TTTTTTTCAAGCAGAAGACGGCATACGAGATATTGGCGTGACTGGAGTTCAGACGTGTGCTCTTCCGATCTCTAAGAAT
TTGATTATAGTTCACCACTGAGTGCTAACAATGATTATTAGAAGGTAAATTGGCGGCCTAGAATTTTTGGTCTTTACAA
AATAAAAATATCGAAAATTCGTACTTTGTCTCCCTTCCTTCCCATGTGGGTCATATGGTGACCCAAGGTTTTTTAGAAA
AACTAAAAGTCCGAAAAATTGTTTTAAAGCAAAAATGCAAATAAGTAATTGCAAAGAATTAGAAAACAAAAAATTTCGC
AGATCGGCCCGGTAGTTTAGGCTTGGTCCTGAGAGGGTTAAGAAGCCGTATCTACCTCTGAAATATGTATCAATCGATA
AGAAATCTTGTTTAGTTTTATGTGATGCAACATTTGGAAAGGTTGATGACCGCATGTAG
>Contig428 4 reads, 376 bases
CTCTCCCAACTGCATAATGCCCTGTTCCTTGATCCGGATGAGTTCCTTATCGTTCTCTGCGACCTCTTATTTTTGAACA
ATTTTGTTGAGAAGTGAAATTCCCTTCTCGCGGTTCACGGACGAAACTCCCTGCGCTCGCTCAAAAAGTGTAGCACCCG
CCATCTGAAGCACACGAATTCACCAATTTATCTCTTGTTTCACTTGAATTTCCACAGTAAAATGCCAGAAATCACTTTG
TTGTGAAAAAGACAAAACAAAAATTCTAAAAAGAAGAAGAAGAAGAAGAAGAAGAAGAAGAAGAAGAAGTGTCCGCAGT
TAACCATAAAAAACAAGCACGCGTGTTTTGTGTATTTCCTGTAAATTAGGAAAAAAAAAG
>Contig429 18 reads, 359 bases
CTATAATATCATTGGCACGCTCTTCATTGTTTTCGTGCCATGATGAAAATTGTAATGGTGATTTGCTTAAATAAATTCT
CCTGAATGAGTATTTTATTTTCTTCTTCCCACCCCAGGGAAAATCAATTTTCTTCCGGACACACACACACACACACACA
CATACACACACATTCATACGTCCTCACGAAGTAGTGACTGCTCGCAGAAAAGGGGATGTTCAATTAGCAATAATTCATT
ATTGATGCTTTTGGCAACAACAGTGCAAAAGGCCTTCCCCATCTTTTCCCTCTCTGTCATTATTATTCTAGAGATCGGA
AGAGCACACGTCTGAACTCCAGTCACGCCAATATCTAGTATGC
>Contig430 6 reads, 346 bases
CTACAAGGGCACCGGGGGCACCTTCGAGGTGTGCTGGAACTCACGCGGCAGCAAAGTTGGCGCCAGTGCATCCGATGGG
AGTGTCTTTGTGCTGGATCTCAGGAAATTGTAGAGCAGTTGCGTCGGGCTGTCCGACGGCAGACAGGAGGGGGACAGTC
GCTGTAGAGAGAGAGAGAGAGAGAGAGAGAGATTCTGGGATTTCTGAGCACGGAGGACCTTTTTCTTTTTTATTATTTA
CTTTTAGCTCATGAATGCGCCTGATTTGTAAAGGATTGGCAAAAATAAAGGACGTTCAATCTGACTTTTCTCCTTTCTT
TCGCTTCTGAAGATGAAACGGACTCTTGAG
>Contig431 19 reads, 292 bases
GATTTGAGTTCACCATCGGATGTCGTCAGGCCGATATATAAGCTTTGCCGTTTACCGCAAGTCTCTATCTATTACCGTT
TTCTCTCCAGAAAGCGATATGTTACGGCCGGCCGGACGGCCGGCCGGCCGGCCGGCCGGGAAAATCGATTTTTGGCGCA
TATGATTTTTGAAATCTACTCATCCTAGTTCGTGCTCATACCAATTTTGAGCCCGATCTGACGACTTTTGTTTTTGTTA
GGTACACATTAAGAGATCGGAAGAGCACACGTCTGAACTCCAGTCACGCCAATAT
>Contig432 16 reads, 297 bases
TTTTAATGATCCGGCGACCTCCGAGATCTACACTCTTTCCCTACACGACGCTCTTCCGATCTCTCCCCCTTTCACACAC
ACACACACAACTGCGCGCTCGTACATTTTCCGGGGATGGTGTTTTTTTTTCCGGGGATGGGATGGAAAATGCGGTGTGG
TTTCGAATTATTCACATTTATCACCATCGACAGGGTCATTAATCAAATTCAATGCCCAAAAGAGATCGGAAGAGCACAC
GTCTGAACTCCAGTCACGCCAATATCTCGTATGCCGTCTTCTGCTTGAAAAAAAAAAACT
>Contig433 2 reads, 263 bases
GACTGTGGATAAAGTTTGCGCGGTTAAATAAGCTTTCATTTGGTGGTCATTTGAACAAAATCGTACMAGCCGTTATCGA
GCAATTGTCAGTTTTGTCGACTTTTGACACTGGATTTTTCTTAAAAAAATTTTTTTTTTCACTTTATTTTCAATCATCA
TTTTCGGATAGAAGACCGCAATCGACACGGTAGACGTCTATGGACGAAAGTTGCGCGGTTAAATAAGCTTTCCTTTGGG
GGTCATTTGAAAAAAATCGTTCCTGC
>Contig434 186 reads, 254 bases
CTTACCGAAAGCGTCTCGAGGAAAAAGAAAACTTCGATTGTGAGAATTAATTTAACATTTTAATTCCACCACGGAAAGT
GAACGTGAATTTCTCAATATTGTGGTTGTGATTGGCATAAAATCGAAATGTTAAGGGTTTCCAAAAATAGCCAATTGTG
AGAAAATAACTCAAAAGAGAATACAAAAGTTTCCTTTTTACAGGAAAATCACCCCAAGAATACAGTCATACTGTGTGGC
TATAGATAAAGTGAAAT
>Contig435 299 reads, 392 bases
CTTTGTAACTTCTTCCATGTCTTCTAAGAAACCGGTTATAATAGCTGCTGTGGCGTTGCTAGATACATTGTATCTATCT
GCCGCCATGGCACTTACTCTTAATTTGAGAGGACATGGTTCGTTATTTATCCTAGCAATTTCTTCTTCAAACTCCGATC
CTTCCTCCCAATTCTCATCATTATTTATTTGCTCATGTGGTTCAAAATCCCAAATATCATCTATACTATTTTGAGTTTC
ATCTGTACTTTGGGATATTTCCATAGGTTCTTCGTCTTCTTCTTCTTCTTCTTCTTCTTCTTCTTCGTCTTCTTCTCTT
TCAATTAAAACAGGATCTGCGTTTTCAATTTCCTGAATGACACGAAAATAATTATTAATATAAAATTTTCTGTCAG
>Contig436 154 reads, 252 bases
CTGGAGAAGAATTTATGGAACACGCACAATTGGTGTCAGCGGTGGGATGCAAAAGCCATTTCTGCAGGGCGGGGGCTGA
AAGTTCAGGGATTACACATTTTGTGTATTACAATTTGGAAAATCTATTTCTGTTTGTATTTTCTCGTGTTTCCCATAGT
CTGGCTTTAGGCTCTCCCATATACAAAGTGTTACCATGATACCCGCACAGAGTGGAAAGTCATGTTGAAAAAAAAGGAG
TGACAAAGACAGAGG
>Contig437 44 reads, 313 bases
TTTTTTTTTTTCAAGCAGAAGACGGCATACGAGATATTGGCGTGACTGGAGTTCAGACGTGTGCTCTTCCGATCTCTAT
CCATACAGTGAAAAGATCGACAATCGGTTAACTATAAGATTCAAGATAGATAGATAGATAGATAGATAGATAGATAGAT
AGATAGATAGATAGATAGATAGATAGATAGATAGATAATTTATTCATTTCAAATAATTGAAAGATAGGTCACAGCACTA
GCAAAAGAGATCGGAAGAGCGTCGTGTAGGGAAAGAGTGTAGATCTCGGTGGTCGCCGTATCATTAAAAAAAAAAA
>Contig438 477 reads, 554 bases
CTATGACAGCACTTGTCAATTTTTTTGACAGTGAATTCTGTCAAAATTTGATTTCAAAACGTAACGAAATTAGCAAATT
TTTGCAAAAAGAAATTCATAAATTACAACAATTGTTTTTTTTTTGCTCTGTAGAATAAACAGGAAGAATTTTCTGCAAG
CTTCTGCGCATTTTTGCGTGGAAAAAGCACGGACAAATGAAAGAAAGTTTTCCTATAGAATTTTTCCTTTTGTTAAGTG
TGTGTGTGTGTGTGTGTGTTTGCACCAAAAAGGCGGAGTTTTTCCCTGGAAATATAGCAAAAAGGAGGAGAAGAATACA
AAAAAAAAGGAAGACAAAGTATTAGGAGAGGAAATTGTGTGGATGAATAAAAGAAAATCTTGGTGTTTTTCATGTGAAA
AGAAATCACAATGCGATGGATAAAAGTGTTGGATAGAAATTCGTGGAAAATCACATAATTAAATTTGATACGTCAGATT
CTACTTTAATCTATTCCCACGCTTCTTATTCAGCCGAAATATGATTTGATTGTCCTTCTTCGGGAGAAGAGCGCACACA
G
>Contig439 4 reads, 315 bases
TTTTTTCAAGCAGAAGACGGCATACGAGATATTGGCGTGACTGGAGTTCAGACGTGTGCTCTTCCGATCTCTCCATTTT
TTTTCAAATTTTCTAACCCTTTTATCTATATTTCTGACCATYCATCGGATGCTTGAAGGAATCAATTAATTCTATGATT
GCATATATAGATGATAGATAGATAGATAGATAGATAGATAGATAATTTATTCATTTCAAATAATTGAAAGATAGGTCAC
AGCACTAGCAAAAGAGATCGGAAGAGCGTCGTGTAGGGAAAGAGTGTAGATCTCGGTGGTCGCCGTATCATTTAAAAA
>Contig440 429 reads, 385 bases
CTTATTGCAAATTGTGTTGTGTTGTGGGGTAAGGGGGTGAGAAAGTGCACATTACAGGTTAAGTTATATGTCGTGGTGG
TATCTGTTTGCTAGATAGAAATGCTGCAAAAACCGTGTTTGTGGAGTAAAATGACGTCGGAGAACGTGCCAGATTTTAG
CGGATTTTGGTTTATAATACTAAGCGATGTGAATACAGATCAACCTGAGGATGCGACCAAAAAGTTATATGTACATTTA
TACACATCTGAAATCCCTGCAACTGAAGGATACAGTATTAAATAAGTTATCACAGTAAAGCCGAGATAGATATGTGTGT
GTGTGTGTGTGTGTGTGTGTGTGTGTGAGTAAATCAAACAAGGAATTAAATTTGATATGATTAACCCAG
>Contig441 609 reads, 357 bases
CTAGAGAGGCTGAGAGTTGATCGAAGAGTGTTTCACCGATGTTTCATCGTCCGGCTTTGACCCGAAACATGTTTCTGTT
TGTGTGTGTGTGTGTGAAAAAAACATATTGTCAAAATTTAGTGAATTTACTAAAAAAAGAAAGCCACTTTTTATTTTGT
GATTGTGATCCAATGATTAGAACAAGAACGTGGAATTGTGTTGCAAATAGAAGGTACGCAGATTGATGGTGCATAAAAG
CAGTGAAGTTTAGTTTTCGAATGGACCGTGACTTCGGCTGGTTCATTGCAAATGAAAACTTCACAATAGATCAACTTTT
TTCCTTTGCAAAAAAGCATTTCCATAGAGAGTGGTCATCAG
>Contig442 33 reads, 312 bases
GCAGAAGACGGCATACGAGATAGTGGCGTGACTGGATTTCAGACGTGTGCTCTTCCGTTCTCTTTCATTTGGTGGTCAT
TTGAACAAAATCGTACCAGCCGTTATCGCACAATTGTCAGTTTAGTCGATTTTTGACACTGGATTTAAAAAATTTTTTT
TATTACATCTTATTTTCAATCATCATTTTCGGATAGAAGACCGCAATCGACACGGTAGACGTCTATGGACGAAAGTTGC
GCGGTTAAATAAGAGATCGGAAGAGCGTCGTGTAGGGAAAGAGTGTAGATCTCGGTGGTCGCCGGKTCATTTAAA
>Contig443 2 reads, 227 bases
CTTTGCAGTAGCATCCACTAGTGCATTTTCCTTTATAACTTGGACAATCTTGTCCCAAATTGGAGCACTCAGTTTGACA
AGACGGTCCGCAATGCAGGAATTCCTCGTACCTTCCACAAGTTTCAGGCTTTTCTGTTGTTGTGGTGGTGGTGGTTGTC
GTTGTGGKGCTTGTTGTGGTTGTTGGTGGTGGTTTGTGAGCGGCATATTCAATGGTCGGGCAACTTTTG
>Contig444 2 reads, 251 bases
CTTCTCCAAAACATCCCCTGGGGCCGCGCATTCTCTCTCTCTCTCTGTGCGACTTGACTGCCAACGGTGGGTGGAATCT
TTTCTTTTTTGGAGCATCGCCCAAAAATATCTGCTGGCTGGAAGGGGGAAGATCCATGAGACAGTGGCGCAATAAATAG
TGGTGTATTTAATTAAAATCCCTGCATCGCCGTCCGTGGAGTYCCTTGWAATCAAATTGGCCAACCTAAGTTATTTTGG
GGCTGCGGTTTTCG
>Contig445 107 reads, 294 bases
ATATTGGCGTGACTGGAGTTCAGACGTGTGCTCTTCCGATCTCTTTTTTTCAGGCTGCCATTTCATAATTACCAAAGGT
ATGTTTCTCATATTGTGGAAATAGATAGATAGATAGATAGATAGATAGATAGATAATATTTATTCATCTCTAATACACA
GGGTGTTACAAGGGTGTAATCATTGCAAAAAAATTATTGCGCCCACAGACGTCTTGTTGATTTCCAACCTCCAGAGCAA
AAACTGTGGAAAAAGAGATCGGAAGAGCGTCGTGTAGGGAAAGAGTGTAGATCTCGG
>Contig446 2 reads, 321 bases
CTCTCACTCGTGTGTGGTGTTTGGTTGGTGTAAGATTTAAGTTTGTGTTTAGGTTGCAATTGAGGATAAAACTGTTCTC
TGGGTAAACGATTGAGTCGCAAACCACCCTTGAGTACATAAAGAATTTAAAAATTATCGATTTAAATCCAATTCAGAAT
TTTCAGAACCTGTTATAATAACGGTTTATTTTAATTAAGGTTTAAATTGGTGAAACGTATTTTATTGTTCGTATTGGAA
ACAATTCAGTGAGGAAACTATTCTCTGGGTAAATAATTTAATATATAAAATGGCGCGCGAAGGATTCAGCCTTTCGCAT
GATAG
>Contig447 12 reads, 317 bases
TTTTTTTTTTCAAGCAGAAGACGGCATACGAGATATTGGCGTGACTGGAGTTCAGACGTGTGCTCTTCCGATCTCTGCG
ATCCTTCCAGTGCGTGGTCGAAGTGTGGGAAAATGAAAGCAAGTCCGCGAAAAAATATAATAAGATAGATAGATAGATA
GATAGATAGATAGATAGATAGATAGATAGATAGATAGATAGATAATTTATTCATTTCAAATAATTGAAAGATAGGTCAC
AGCACTAGCAAAAGAGATCGGAAGAGCGTCGTGTAGGGAAAGAGTGTAGATCTCGGTGGTCGCCGTATCATTAAAAAAA
A
>Contig448 15 reads, 339 bases
CTGTTTCACCGTAATTACCTCACCTGCATCCATCGGGGCACTGAGAAATCCTCCTATTGCCACCCACTGAAGTGGATAC
TCTGTGTACAAAGCTTAAGCCACCAAAAACCATCAAGGATTATAGACACTCTCTCTCTCTAACTGAAGCCACAGAAAAC
AAACCCCTAAAAGATTTACTAAAAAGGAAAGTGTGTGTGTGTGAGTGGACGAAGAACCACGAAAAAAAAGTTCTCTATA
AGTGGATTTGGGTTCTTTGGGTGCAAAATGCATAATTAATGACTTGGTGGGAAAAATGTTTCAAGAATATATCTGTGAT
GTGTTTTACGCAAGAGATCGGAA
>Contig449 219 reads, 398 bases
ATATTGGCGTGACTGGAGTTCAGACGTGTGCTCTTCCGATCTCTCTTTAACTTGCATTTTTTCCCGCCATCGTTGTGCG
CTTTTTAGTCGATTGATCTCGGCGTTTGCACGCACGAAATTGCTCTTTCGAATTAACCTGTAGCCACTGCGGCCGGAGA
GAGATACCTGTGCGAAAACTTCTTGTTCTTTTGGGGGCTCTCGCACGTGTGTGTGTGTGTGTTTACATTCGCCAAAAGG
CTGCCGAGATGAAGATATGTGGAAGACAATTTGGTCGGTAGAACATTTGCGTACAGGGCCTATCGCAGAAATTGTACAA
GAAAGCATTTAAAGAAATTTAAAAAAAAAATCTAGCAAAAATTAGATAGATTTCTAGAAACAAGAGAATACGCAATGGT
AAG
>Contig450 44 reads, 398 bases
CTTTCTGGTGTTCTCACAGTAAGACACAGCAATGGGATGCTTTTCGATTTCTTACATTAAACACTCGAACCGAGAGGAA
ATAAATACCAATGTCATTAACACGTTCCCGTAGTGATTTCCCGGAGTAAAAAGCTTTGATATTCTAAACCATTTGCCAA
CCCACACTCTCTCTCTCTCTCTCTCTCTCTGTCATGGCATGAGATCCTAGGTAGAATTTTCCATATACACGTGTGTTTC
TGTTCTTTCCAATTACCACCCTCTATTTCCAACCCCCGTGTGCGAGAGATTCATATTACAGCGGAAGCGTTATCTGTAA
TCTGCACTGTTTAAATTCCTGTACATCCCAACGAGATCCCCAAATAAAGGATGACAAATTTCCCATTTAGGATAAAGTG
TCT
>Contig451 31 reads, 252 bases
CTGTCCATTACAGCAAGAGAAATTAAAATTTGTGACGCAACACTGAGATTGGCGATAAACTCTTTACTAAAACGTTATA
TTCGGGATTCGTTGTCGTCTTATTGCAAAGTTTCAGTATGCAAGTAAGTTAAAAACTTTTTTTTTCCTAATTTACAGGA
AATACACAAAACACGCGTGTTTGTTTTTTATGGTTAACTGCAGACACTTCTTCTTCTTCTTCTTCTTCTTCTTCTTCTT
CTTTTTAGAATTTTT
>Contig452 6 reads, 283 bases
CCACCGAGATCTACACTCTTCCCCTACACGACGCTCTTCCGATCTCTATAATATAATCCACCGATTTCCTGAAAATCTC
AGAAAACCACCCCAGACCCCCCTAAACAACAAATCTCCACGTTTCTGAAGATTTCTGAGATTTTTGGAAAAATGACGTC
CCGCCGTTTGTCCGTGTGTCCGTGTGTCCGTGTGTCCGTGTGTCCGTCTGTCCGTAGTGTCCGTCTGTCCGTCCGTAGG
TCGATCTACAGCCCAAACGGTAAGAGATAGCGAGTTGGGATGTATG
>Contig453 74 reads, 381 bases
CTTTCTCTTGCTCCATCTAATTGCCCATCGTGGGGTATAATTTTGCTTTGGTTGCTTCTTTTTGTCTTTTCTCTGTTGT
TTTATTGTGTTCAATAAGTGCTTCTAGCTTCTAGCGTGCTTTTTCCTCACTGACCATCACACAGTGCTTTCTTTATTTT
TCGGGCATTTTTTATCATTTTTCTGTACATCAAATTTCAATTCAGTTTGAGGGGATGGAAAATTTTTAAAATGTTCTAC
AAGGAATGAATAATGAGGAAAGATTTTATGTTGTCCAAAAAATATATTATTTATTTAATATTTCTACTTTTCTTCCTTT
CTCGTGTTTTCTTCTTTTTCCCCCCAAAGGTCATGGGCACGATTTATAATTTGGAGCACATTCAC
>Contig454 4 reads, 296 bases
CCACCGAGATCTACACTCTTYCCCTACACGACGCTCTTCCGATCTCTGTGGAAAATAAGTTACAATAAATGTTAAATAA
AGACATAGATGAACGAGACCCATTCATGGGACGTTGGTTTTCCACAACGTGGCTGATTCTCATGCGATGAAACTTGATT
TATAAGTGGAATTGGTAGCCGAGTTGAGATTTTTCGTGAAATTCTTCAATGTGGTTGATGCATTGATGATCATATCTCT
GGTTCTGTTACAGAGATCGGAAGAGCACACGTCTGAACTCCAGTCACGCCAATATCTCG
>Contig455 256 reads, 261 bases
CTCTTAATTATGTTATTTCTTTATCAATCGGTACAAAACGAGAGAGAGAGAGAGAGAGAAATGTGCAGGAGGTCTGCTG
AAGGGTGGGTGGAAACTATAAAGGGAAGAATGCGGGTTAGCGACTAGTGGTACAATGTTAATTGTTACTAGTTGAGCGA
CAGTATTTTCGGGGGAGCAGACGGTAAAAGAATATGTAAGTTTGATGTCATCTTAATTGGTTGCTTTTACAACAAATGA
GCAATTTAAGAGATTAAATGGCAG
>Contig456 2 reads, 247 bases
CTTCCTAGCCTTGTAGAACCGTAGATGTTATTATAACAAATATTTTAATATTACGTTGGTTTTACACAGTCGTGGAAAA
AACCACGTGTTGTATTCATATCAAAACCTGACCACCTCGGATCGGTCTCAAACTTTGTATGAGCACGTTCCACACCGCC
CACATTCCGAATCCGGTGGTGGAAAAAAATTGTTCCGGCCGGCCTGCCGGCCTGCCGCACTTTCCGGCCTTATAGCAGA
CACACGGTTG
>Contig457 57 reads, 319 bases
CTAGCACCTGTCTCTTTCTTGGCGATTTAATTGGATAATATGTAATTTTTATTCCCTTTTTGAATTACACAAACATGTG
AGGTTAAATATAATTTATAGGAGAAGGATTTAATTGTAAAAAATTATGTCAAAGAAAGATGAAAATAAACAATATCTAT
CTATCTATCTATCTATCTATAAATGATTTATCGAGGACCCCAAACTCATTGTTTAATAAACAGACACTCCACACCATTG
CCGCCCCCTATTCTCGCACTAATTAACCCTTTTCACAAATTTATTGCCCCCGAATATGGTGACGACATTCATTAATCTC
GAG
>Contig458 1092 reads, 282 bases
CTTTTCCGCCAACTTGGTCCGTCGGATGGATGGACATCAATGGCCTTTCTGCGACCGTCCAAGAAAAAGAAGCGACACA
CAATTGTTTCCAGGCGACGCATTGCCTATGTGAGACATTGCAGTACAGGAAGATTAATTAATGGACAAACACCTGGAGC
GTTGCCGGAGAGAGAGAGAGAGAGAGAGAGAGAGATATTCAACTTACAGCAACTTCCACACTCGACGGTGGATAGAAGA
GACGCGCCGAAACCTTCGTGTACTCAGGAAGAGATCGGAAGAGCA
>Contig459 258 reads, 309 bases
AATGATACGGCGACCACCGAGATCTACACTCTTTCCCTACACGACGCTCTTCCGATCTCTACAACATATCAAAAAAATA
GCGAAATCTAAGATAGCGTTTTCGAAATATTCGAGTTCGAATTTTCGAAAATTAATTATCCAAGTTTCGGACATTTGAC
ATGATTTTCGAAATAGACATTTGTAAGGTTCATCGAGATCTATCATTTGACACCAATTTTATTGAAATCGGACAAGCGG
TTCTGGAGATATAGAGATCGGAAGAGCACACGTCTGAACTCCAGTCACGCCAATATCTCGTATGCCGTCTTC
>Contig460 241 reads, 329 bases
CCATCACTTTTTTTTTTTAATGATACGGCGACCACCGAGATCTACACTCTTTCCCTACACGACGCTCTTCCGATCTCTT
AACAGTATTACACAATACAAAGGCACACACACACACACACTACATTTTATGATCAATCATAAACTATTCCAAACAAAAA
GATAATTTACCAAGAGTAAGTAAAAAAAATTAGGTCATTTATTGAATTATCTGGAAGTTCATTTAAATTTCCCAGAAAA
CATCTACTGAATGAAGAGATCGGAAGAGCACACGTCTGAACTCCAGTCACGCCAATATCTCGTATGCCGTCTTCTGCTT
GAAAAAAAAAAAA
>Contig461 134 reads, 445 bases
CTGGGTATTGAATTTGAAAATATTGTCAACTGAAACAATACCGTGAATTCATTCGTGTTGATTAAAATAGCAATATCAT
TTGGAATTCAGCTGTAATGGTGCAACAAAATCAATGCATATGGTGCTATCTGTGGAATACAATCTAACTCCATTTGCAG
TAAATAATTCATTTTATTTGCTCATTGCGAAATAAATTGCAAAAAACACAATTTGAATATTAAAAATGGGAATAGAGAT
ACGTTAAAATTCCCTGATTTACCAACTTGTATGCCTTTAATTCTCTCTCTCTCTCTCTCTGTCTTCCAAGTGTTAAAAA
AGACTAAACGGCATTACCGAAATCTCTTAAATTGCTTAATAAGAAAATCTACTTCCAGAGATCGGAAGAGCGTCGTGTA
GGGAAAGAGTGTAGATCTCGGTGGTCGCCGTATCATTAAAAAAAAAAAAG
>Contig462 237 reads, 572 bases
CTCCTCTGCACCCCAAAAAACGTCCAGGTTGCAAAGAAGAGAAATCTCACCTGATCCTGCTGTTCCTGGTGAGATTTAT
CCCGGCACTTCTGCAGGATCTGGTTGAACTCCCTCTCGTCGAATTGGTACGTGGATGAGGACTGCATGACTTTGGGATG
CGCTCGTGGGATTGCAGACAAATCACTTAATTCCTGGGTTCCGGAGACTAGAGTTTTTCCGTGATCTTCGTAGCGCAAC
TGAAGTCGGACTGAGCGGCCGTCGCCCGCTCCAGCTGTGCCGAACCGATGACACACACAAACACACAAACACACACACA
CGCACACACACCTATGCATACATGGCTGCCCCTTTTCTTCTTTTTTCCTTTTTAAGCTTTTTAACCAAAATTTTCCCGG
AAGCGCCCCCCTACGGATCGGCTTCAAACTCGGCAGGACGGCTCCGGAGCGCTTCTAGATTGCCGAAAAAATAGTGTTT
CCGCCGGAAAATGCGGAAAACGCGAGAAAAACAGCAAAAATTAACCCCATGTTTCTTGTTCCTGTTCCCTAATGTTTCA
CGTCGAAATGTTTCCCCAG
>Contig463 366 reads, 422 bases
CTGCCACTAAGTCACTTCTATAGAGGAGGGTTTAGAGACTGAGAAAAAAAAACTAGGGGTTTAGCTAAAGTAGGCAAAC
CTCTCTTAAGCGTGATACATTTTCATTCACAAATTGCACCAAAGAGGGACAAATAGTTTACACGATTCTCCCATTACCC
CACTCAATAAAATTCAATTAGTTTCTTTCTTATCTGTTAGTTATCAAATGTAAAACACGGCAGTGAGAAAATAGAGAAA
GAAAAACTAAGCCCCTGAAGACTTGAAAATCTTCACTATCTTATCGGTTACGCCAAGAGAGAGAGAGAGAGAGAGAGAG
AGAACGGAGAAGCAGAGAGCGCGAGAACTTGACCGGAAATTCCTTTCTTAATCACGATCAATTGACACTTCACCTTTAT
TTTGAGATGAAATAATAATTAATCGAG
>Contig464 2 reads, 298 bases
CGACCACCGAGATCTACACTCTTTCCCTACACGACGCTCTTCCGATCTCTATATAACCCACTCACAGTGTGAATAGAAA
AGACATAGATGAACGAGACCCATTCATGGGACGTTGGTTTTCCACAACGTGGCTGATTCTCATGCGATGAAACTTGATT
TATAAGTGGAATTGGTAGCCGAGTTGAGATTTTTCGTGAAATTCTTCAATGTGGTTGATGCATTGATGATCATATCTCT
GGTTCTGTTACAGAGATCGGAAGAGCACACGTCTGAACTCCAGTCACGCCAATATCTCGTA
>Contig465 651 reads, 301 bases
ACATGTGCTCTTCCGATCTCTGGTTTAAACCCGGTTTTAAACCTAAACCAGTTTTTCGTCAAAAATCGTATTTTTTCTA
ATACGAACTATAAAATACGTTTCGCAAATTTAAACCTTAATTAAACCCGGTTCTGAATTGGATTAAAATCGATAATTTC
ATAAATTTTTTGTGCACCTTGAGGGTAGTTTCCGCCTCAATCACAATCTTGACACAAAAGAAATAATCTCACACTAGCC
AAAAACCACGAGTGAGAGAGATCGGAAGAGCACACGGGTAGGGAAAGAGTGTAGATCTCGGTGG
>Contig466 124 reads, 348 bases
CTCCAGAGAAAATTCTTTTAATAGGTCTGGATTAAGACATAAATGGTTTACCAACGCTTCCGAAAGGAATTTGCCTTCT
TCACCCCTTTTCGCATCTCAGTCACGACAGACAATCTCAAGCAAACACACACGCGCACAGAACAGACAGACAGCACACA
CAAACCGACATAGCAGCCCCTTACAAACAACGAAATACCCAACGCACGCACCCAAGCACGCACAACACTCATGCAATGA
TATAGACAGGCAGGCAAAACAGATCGATAAAATATATTTTTAACAATTTCATAATTTTCACTAGCCAAAACGCAAGTTA
CTAAGGAGTCCTTCCACCTCACGTAGAGTCAG
>Contig467 2 reads, 301 bases
ACGGCGACCACCGAGATCTACACTCTTTCCCTACACGACGCTCTTCCGATCTCTCAATTTACCATTAAAGACATAGATG
AACGAGACCCATTCATGGGACGTTGGTTTTCCACAACGTGGCTGATTCTCATGCGATGAAACTTGATTTATAAGTGGAA
TTGGTAGCCGAGTTGAGATTTTTCGTGAAATTCTTCAATGTGGTTGATGCATTGATGATCATATCTCTGGTTCTGTTAC
AGAGATCGGAAGAGCACACGTCTGAACTCCAGTCACGCCAATATCTCGTATGCCGTCTTCTGCT
>Contig468 2 reads, 262 bases
CTGGTTTAAACCCGGTTTTAAACCTAAACCAGTTTTTCGTCAAAAATCGTAATTTTTACGAACAATAAAATACGTTTCA
CAAATTTAAACCTTAATTTAAACCAGTTCTGAATTGGATTTAAATCGATAATTTCATAAATTCTTTGTGTACTCAAGGG
TGGTTTGCGACTCAATCGTTTACCCAGAGAACAATTTATCCTCAATTGCAACCTAAACACAAACTTAAATCTTACACCA
ACCAAACACCACACACGAGTGAGAG
>Contig469 1502 reads, 357 bases
CTATCCAGCGAAGGCGAAGCCTTCGCAAACTGACTTTTTTTAAATTAAAATAGATTTTTTTTTATTGCTACGCGGAGAT
AAAGAGAAAACAAGCCAATAAATAAGAGATGACTTTTTGGGAAAAACTAACAAACAAACATGACGAGAGAGATAAAACC
CACAATGCTCTAAATTCTCTATTGCTTAAGATCATACTAAAGCATCCAGAACGTTTTATAAGTAGAGAGAGAGAGAGAG
AGAGAGAGAAAATATCTCAATTTGAAGTTGTGAACAAAAATTAATTCCACGCTCTATAGGAGAGAGATTTTGTATAAAT
TGTGTATAAACAAACAGCATTGAACTGTTCAGAGATCGGAA
>Contig470 39 reads, 305 bases
ACGGCATACGAGATATTGGCGTGACTGGAGTTCAGACGTGTGCTCTTCCGATCTCTTTGCCGTTTACCGCAAGTCTCTA
TCTATTACCGTTTTCTCTCCAGAAAGCGATATGTTACGGACGGACGGCCGGCCGGCCGGGAAAATCGATTTTTGGCGCA
TATGATTTTTGAAATCTACTCATCCTAGTTCGTGCTCATACCAATTTTGAGCCCGATCTGACGACTTTTGTTTTTGTTA
GGTACACATTAAGAGATCGGAAGAGCACACGTCTGAACTCCAGTCACGCCAATATCTCGTATGCCGTC
>Contig471 23 reads, 256 bases
GATCTCTATCCAGCGAAGGCGAAGCCTTCGCAAACGATTTTCTAATACGAACAATAAAATACGTTTCACAAATTTAAAC
CTTAATTTAAACCAGTTCTGAATTGGATTTAAATCGATAATTTCATAAATTCTTTGTGTACTCAAGGGTGGTTTGCGAC
TCAATCGTTTACCCAGAGAACAATTTATCCTCAATTGCAACCTAAACACAAACTTAAATCTTACACCAACCAAACACCA
CACACGAGTGAGAGAGATC
>Contig472 11 reads, 458 bases
CTGCTCCAACGATTTCGTTCAAGCGGGCATCAGAAGAAAGCTTACCCCACCGCGCACATCTCGTCCACAGACGGCGAGC
GTTCCCAAAGCTTCCTTCTAGCCGAAAATGAGGATTTAAGACAAAAAMAGAAAAAAAAACAATGAAAAAATCACAAAAT
TGCCGATTGCTCGTTTGCTGCTCCAACGATTTCGTTCAAGCGGGCATCAAAAGAAAGCTTATTCCACCGCGCACATTTC
GTCCATAGACGTCGAGCGTTTTCAAAGCTTCCTTCTAGCCGAAAATGAGGATTTAAGACAAAAACAGAAAAAAAACAAT
GAAAAAATCACAAAATTGCCGATTGCTCGTTTGCTGCTCCAACGATTTCGTTCAAGCGGGCATCAAAAGAAAGAGATCG
GAAGAGCACACGTCTGAACTCCAGTCACGCCAATATCTCGTATGCCGTCTTCTGCTTGAAAAA
>Contig473 30 reads, 288 bases
GCGTGACTGGAGTTCAGACGTGTGCTCTTCCGATCTCTTTGCCGTTTACCGCAAGTCTCTATCTATTACCGTTTTCTCC
CCAGAAGCCGCTATACTACGGACGGACGGACGGACGGACGGACGGACGGACGGCCGGCCGGGAAAATCGATTTTTGGCG
CATATGATTTTTGAAATCTACTCATCCTAGTTCGTGCTCATACCAATTTTGAGCCCGATCTGACGACTTTTGTTTTTGT
TAGGTACACATTAAGAGATCGGAAGAGCACACGTCTGAACTCCAGTCACGC
>Contig474 241 reads, 336 bases
CTCTAAAACCAGAAGAATTAAGAATGTTTTGCACAAGGAATTGATTTAGAAGATTTAGAATATTATTATTTTTCGCAAA
CATGCTGATAAAGAATGCGAACCTTCCTCTCTTTCTGGTCACTGTTCCTCTCTCTCTCTCTCTCTCTCTCTCTCTCTGT
ATACCCAGCGATAAAAACATTCTTGGCGACTGATTGCTGCCGGTTTGAAATAAATCTACGAGATGACTAATAGAGAGAA
TATAGCAATGATGATCAGGATCACAAACTTAGAGACAAAACTTTCAGCTTATATATTATTTGATTAAATTAATTTATAT
ATTAATTTTAGAATAAAAAG
>Contig475 134 reads, 253 bases
CTCATATTTTTAATGAAAAAATCATATATTAAAACGTATTTTAAGGTCTCTAAGACCGTATCAACTTAAACTGAGCGTA
AGTCTCATGCTACAAGTATGAGGCTTCTTTCTTGTCATTATCAGAATTAAACATATATTTCAAACTGCAATTTTAAAAT
CATAAAAAGCCATAATTGCTTTTATAATATTTTTAGAAATTCCTCTCTCTCTCTCTCTCTCTCTCTCTCTCTTATAACT
TTTATAAACCTCTGTA
>Contig476 14 reads, 251 bases
CTGAAAATGAGGAGATTGACAAACTCAAGGTTGCAATATCTATCATTTGAAAGGAATTAATGGCATTTGAATAATATAG
ATAGATAGATAGATAGATAGATAGATAGATAGATAGATAGATAGATAGATTTATTTATTCAACTCTTCCCCCCGTACCG
TGCGACCGTAGTCGTCTTAGTGTTGGTGCCCAGCCTCAGAAGCAAAACTACGGAAAAGAGATCGGAAGAGCGTCGTGTA
GGGAAAGAGTGTAG
>Contig477 259 reads, 303 bases
CCAAAGCGACCGGTGGGCGGTTTGGGGTCAAAAGTGGCGTGTTTAAATACTCTTTCATTTGGTGGTCATTTGAACAAAA
TCGTACAAGCCGTTATCGAGCAATTGTCAGTTTTGTCGACTTTTGACACTGGATTTAAAAAAATTTTTTTTATTACATC
TTATTTTCAATCATCATTTTCGGATAGAAGACCGCAATCGACACGCTAGACGTCTATGGACGAAAGTTGCGCGGTTAAA
TAAGAGATCGGAAGAGCGTCGTGTAGGGAAAGAGTGTAGATCTCGGTGGTCGCCGTATCATTAAAA
>Contig478 8 reads, 382 bases
CTTTCTGGTGTTCTCACAGTAAGACACAGCAATGGGATGCTTTTCGATTTCTTACATTAAACACTCGAACCGAGAGGAA
ATAAATACCAATGTCATTAACACGTTCCCGTAGTGATTTCCCGGAGTAAAAAGCTTTGATATTCTAAACCATTTGCCAA
CCCACACTCTCTCTCTCTCTCTCTGTCATGGCATGAGATCCTAGGTAGAATTTTCCATATACACGTGTGTTTCTGTTCT
TTCCAATTACCACCCTCTATTTCCAACCCCCGTGTGCGAGAGATTCATATTACAGCGGAAGCGTTATCTGTAATCTGCA
CTGTTTAAATTCCTGTACATCCCAACGAGATCCCCAAATAAAGGATGACAAATTTCCCATTTAGGA
>Contig479 267 reads, 398 bases
CTGTCACGCTATGACGTCTCTTAGGCTAGAAAATACTTCACTGAATTAAGGTGAGTCTAGCTAGGAATTTTTAGAGTAA
TACAGAAATTTGTGTCTCTGACCTCTTTCAGCGCATCTTGTCGTCTATTTCATTTTTGGTGGGTTTCTTCTTAAGAGTG
ATTTAACGTCAATTTCTTCCCTGATTCATCAATTTAAGTAACAAAAAAATGGACTAACAACATGGCCGTCCAAATGCCA
CAATACAGACATTTTCCTATCTCTCTCTCTCTCTCTCTCTGGCATGATTATCCTTTTTTTTTGGATGCCCAAGTCAGTG
AATGCACGTTAAATAAGTCGCTCGTTGTACCAAATTCAGAAATCCGTCTCATTGCTGTCATCATTATCCTGCGGTGCCA
CAG
>Contig480 144 reads, 359 bases
CTGGATGGAGAGAGCGGGGGGTGTGTGTGTGTGTGGAGAGAAGTGGGTTGCATTTTACAGAAAAGTCAATTTTCTTTCC
ATTACCCCAATTGGGTTTGGGACACAAAATGCTCGCTGAATGCTCTGTGCGGAAAAAGTTTTTCTTTTCCTTACCTCTT
GCTTTGTTATGTAAATTGGCTTATTTAGTATAATCCACACGGTGCTCTCCCAGCAGCCAGGATGCGTTGTTGATCCTTC
GTACGTCATGAATTGCTCTGTGTTGGGCAGAAGGGATCGCAACGAAATATGCCGGATTGGTGTGGAAGTTCCTGCAATT
TATTTTTTAACTTTACTTTAAAGCTTTAAAAAAAATTTCGGAG
>Contig481 15 reads, 281 bases
GGCGTGACTGGAGTTCAGACGTGTGCTCTTCCGATCTCTATAATATAATCCACCGATTTCCTGAAAATCTCAGAAAACC
ACCCCAGACCCCCCTAAACAACAAATCTCCACGTTTCTGAAGATTTCTGAGATTTTTGGAAAAATGACGTCCCGCCGTT
TGTCCGTGTGTCCGTGTGTCCGTGTGTCCGTGTGTCCGTGTGTCCGTGTGTCCGTGTGTCCGTCTGTCCGTGTGTCCGT
CTGTGGTAGAGATCGGAAGAGCGTCGTGTAGGGAAAGAGTGTAG
>Contig482 2 reads, 245 bases
CTTCAGAAGGCTTTGGTTTGTGCCGCAATTGCGAAGACACTGGCGATGATGATATGTGGTCTGGGGGTGCTACCATCAG
GCTAATGCGTGTGTGTGTGTGTGGAAATGTGTTTGCCATAAAACACTCGGMTCATAAATTTGTTAATAGAATTCTCTTG
GGWGACGKATTTGAGTAACATCGAGACGTATACGGTACAAGCCATCATCGAATGCCCCATGCTGTGCATCTGGCACAGT
TGGTGGCG
>Contig483 4 reads, 235 bases
CTTGCGAGTTCAGTGTTATAGTTCAATGAGTTACGTTGGTTTTACACAGTCGTGGAAAAACCACGTATTGTAATCATAT
CAAAATCGCACCACCTCGGATCGGCCTCAAACTTTGTATGAGCACGTTCCACACCGCCCACATTCCGAATCCGGTGGTG
GAAAAAAATTGTTCCGGCCGGCCTGCCGGCCTGCCGCACTTYCCGGCCTTATAGCAGACATACGGTTGAAGATAGAG
>Contig484 473 reads, 651 bases
TTTTTTTTTTTTTCAAGCAGAAGACGGCATACGAGATATTGGCGTGACTGGAGTTCAGACGTGTGCTCTTCCGATCTCT
ACAACATACTAAAATTTCAGCGAAATGCATAATGGAATTTCCGAAATATTCGAGTCCGAAATTTCGGAAATCTAAGAAT
AATTTTTTTGTGCACTTGACATGCTTTTTTGAAATTGAAATGTTTTAGACATTTGTAAGGTTTGTTGAGATCTTTCATA
TGAGCCCGATTTGATCAAAATCGGATAAGCGGTTCGGGAGTTATATCGAAAAAACTGTTTCGGATAAAAGCCGCCATTT
TGAATTACAGGGTGGTCCGATCATGACGTGTGACATATCGTTGAATAGGTCTCAACGAGATCTACAACATATGTGAATT
TCAACTTCCTAGGTGTAGCGGATCTAGTTGTGCATATTCCAATATGGCGGAAGGCGGCCATCTTGGATTTCGAAAATGG
CAAAATCTTCAATTTTTCACCCACATTTCTATATAAAAGTGCAAACGGGAAGTCTCTATCTTCAACCGTGTGTCTGCTA
TAAGGCCAGAAAGGTGAGGCAGGCCAGKCGGAACAATTTTTTTTCACCACCGGGTTCGGAATGTGGGGGGGGTGGAAAG
TGCCCATACAAAGTTTGAG
>Contig485 249 reads, 454 bases
CTTGTCACCGGGCGGAACGCACTCGTTGGACTTGGACGACGCGGACGAGATGGAACTCGAGCTGAGTCATGCGAGTGAT
TTGGATCTGGAGCACACCACCGAGCCCCCGGATGGCGAGACAGACGACGGAGACCTCTTGTGACACGATGTCTATGGAC
AGGATTTGCGAGCAATAATGTTGGAGAGCGACGACAGCGCCGACAACGCTACCAACAATAACGTGCCCAAGGGACGGAG
GCGCAGGAACCACAGACGGCACCTTCTCATGCTCTAAGTTAGGGGTTCCAAAATGTAGGTTGTTCTCTTATAAGACACA
CACACACACACGACACATGGTGGCCAGACACATTGGGGGCACTGACGATGGTCTCTCAGGTGAAGAAAAAAACACAACT
TTTCAAAATCACTCCGCTAAATCTCATTAGATATAGATTTTGCTACGTTCAATTGAAAG
>Contig486 21 reads, 382 bases
CTAGCACTTTTCTCTCTCTCTCAATGCGCAGGGCTTTAGAACAGAGCAGTGGAGGAGAACGTCCAGTTTTTTTCTTTTG
CTGTTCATGCTTTTTATTTTTTATTGCTTGCCTAAGAATTGTAAAGCAGCTCATCAGAGAACGCCAGGGTGTCCGGCAT
ATACAACCTGAGAAGGAGCTTTTTCCACAGTTTTTGCTCTGGAGGTTGGAAATCAACAAGACGTCTGTGGGCGTAATAA
TTTTTTTGCAATGATTACACCCTTGTAACACCCTGTGTATTAGAGATGAATAAATATTATCTATCTATCTATCTATCTA
TCTATCTATTTCCACAATATGAGAAACATACCTTTGGTAATTATGAAATGGCAGCCTGAAAAAAAG
>Contig487 67 reads, 298 bases
CCCCACGGAGTCCTCCCCTCTTCCCCTACCCGACGCTCTTCCGATCTCTTTGCCGTTTACCGCAAGTCTCTATCTATTA
CCGTTTTCTCCCCAGAAGCCGCTATACTACGGACGGACGGACGGACGGACGGCCGGCCGGGAAAATCGATTTTTGGCGC
ATATGATTTTTGAAATCTACTCATCCTAGTTCGTGCTCATACCAATTTTGAGCCCGATCTGACGACTTTTGTTTTTGTT
AGGTACACATTAAGAGATCGGAAGAGCACACGTCTGAACTCCAGTCACGCCAATATCTCGT
>Contig488 9 reads, 251 bases
CTTGGTTGGACATGGACTACAACTGTCTTGCCACCATATCCACCGCCATAGCCTCCTCCGTAACCTCCTCCGTAGCCGC
TGTATCCAGATCCCCAGCCGTTTCCGTAGCCACCACCGTTCCAGCCACCACCGCCGTAGCCACCACTGTTCCAGCCACC
ACCGCCGTAGCCACCACCACCGTAGCCACCTCCGTAACCACCACCATATCMACCACTGAAAAGAGAAAAGACGAAAATT
AGTAGTGTTTTGTA
>Contig489 196 reads, 407 bases
CTCGGTGAAGGCGCAGAGAACTTCCCATTTTTTCTCGTGCTAATGATCCCTTACATTGGCACTCAACCCCACGACCTCA
CCCCACTTTACCTCAGCGCAAATGTTGTCTTATAGCGCAAAGCTTAAGGTCGTGCAAGGTATATTTTCTTCAGCTCGGA
AAAAAAACCTGGTTCACGGGAAATTATACAAGTGTCTCATATAAAATATATCAAAATGCGTGATGAATTTACAACCTAC
CCCTAGAGAGAGAGACAGAGGCACACACACACACACATCAGACATCACCTGGAAAATCGCGCCCCTTTGTGCAAAAGAC
ACGTGTAGAAAAAGTTCTCATTCCTCGCAGTCTCTGTTCTGAAGTACGAAAGAATTCTTTGAATTATTAAGAGATTTCT
GGTAAAAGACTT
>Contig490 170 reads, 310 bases
AATGATACGGCGACCACCGAGATCTACACTCTTTCCCTACACGACGCTCTTCCGATCTCTATATCTCCAGAACCGCTTG
TCCGATTTCAATAAAATTGGTGTCAAATGATAGATCTCGATGAACCTTACAAATGTCTATTTCGAAAATCATGTCAAAT
GTCCGAAACTTGGATAATTAATTTTCGAAAATTCGAACTCGAATATTTCGAAAACGCTATCTTAGATTTCGCTATTTTT
TTGATATGTTGTAGAGATCGGAAGAGCACACGTCTGAACTCCAGTCACGCCAATATCTCGTATGCCGTCTTCT
>Contig491 631 reads, 292 bases
CTACACTCTTTCCCTACACGACGCTCTTCCGATCTCTTTTCTCATGCTCGCGTGGTTCACAAGAGAGAGAGAGAGAGAG
AAAGAGAGAGAGAGAAAGGAAAATGAGAGAGAAAATCGAGAAGAGCGAAAACTTAATCTCCATGAGAAAATTTTGTAAA
TCCACAACAGCAATGGTAATAATTTGTACATAGAGGTGGAGATAAGTAAAATCATGTGATATTCCCAATACAAATAACA
TCTAGAACAATCATTTAAAGAGATCGGAAGAGCACACGTCTGAACTCCAGTCACC
>Contig492 5 reads, 251 bases
CTGGAATAAGAAAACATCGACCAAATCAATAAGCAAGTCAATAACACAAAATACTCAAGAATACGTAAATACAATACAA
ACTTATAAGCATCTAATTTTGTAGGCGGAATTTTTATGCCAATAACCTCTAACAACCTTGAGTCAAAGAGAAAGAGAGA
GAGAGAGAGAGAGAGAGAGAGAGATCGGAAGAGCACACGTCTGAACTCCAGTCACGCCAATATCTCGTATGCCGTCTTC
TGCTTGAAAAAAAA
>Contig493 301 reads, 299 bases
CGACCACCGAGATCTACACTCTTTCCCTACACGATGCTCTTCCGATCTCTCTCACTCGTGGTTTTTGGCTAGTGTGAGA
TTATTTCTTTTGGGTCAAGATTATGATTGAGGCAGAAACTACGCTCGAGGTACACAAAGAATTTATGAAATTATCAATT
TAAACCCAATTCAGAACCGGTTTTAATTAAGGTTTAAATTTGTGAAACGTATTTTATTGTTCGTATTAGAAAAAATTAC
GATTTTTGACGAAAAACTGGTTTAGGTCAAAACCCGAGTTTAAACCAGAGATCGGAAGAGCG
>Contig494 2 reads, 246 bases
CTGATACATAGCCAGTGGGCGCTAAAGGATATCGGCAAGTTGATTTTCGTGCAATGATATTACGTTGGTTTTACACAGT
CGTGGAAAAACCACGTATTGTATTCATATCAAAATCGCACCACCTCGGATCGGCCTCAAACTTTGTATGAGCACGTTCC
ACACCGCCCACATTCCGAATCCGGTGGTGGAAAAAAATTGTTCCGGCCGGCCTGCCGGCCTGCCGCACTTTCCGGCCTT
ATAGCAGAC
>Contig495 2 reads, 283 bases
TCTACACTCTTTCCCTACACGACGCTCTTCCGATCTCTAGGGAGGAGAAAGCAAAAAAAGTGGAATCCGTTTGAAAATG
AACGAGACCCATTCATGGGACGTTGGTTTTCCACAACGTGGCTGATTCTCATGCGATGAAACTTGATTTATAAGTGGAA
TTGGTAGCCGAGTTGAGATTTTTCGTGAAATTCTTCAATGTGGTTGATGCATTGATGATCATATCTCTGGTTCTGTTAC
AGAGATCGGAAGAGCACACGTCTGAACTCCAGTCACGCCAATATCT
>Contig496 5 reads, 284 bases
CTATTCAGAGCAATCAAGGGGACGTCGTGGTCCCTTATTGCATGAAGTAAATGGCGGTTAATTCCCGAGTCTGTTTCAA
AATATGCCTCTCACAACATAGCAAAATTCTCTATCGGGAAATTTTTTCTCGAGATTCTCGACCCATTCTCGACAAAATA
AATTTATTTTCTCTATTTTCTTACATTAAAAAGCCGTATCTACCTCTGAAATATGTATCAATCGATAAGAAATCTTGTT
TAGTTTTATGTGATGCAACATTTGGGAAGGTTGATGACCGCATGTAG
>Contig497 139 reads, 282 bases
TTSCCCTACACGACGCTCTTCCGATCTCTTTTAATTTTTTAAGACTTCCACGATGACCCGCAAGACCATTCGCATAAGA
CGAAGAGAGAGAGAGAGAGAGAGAGAGTGAAGAATAAGTATATGCCATATACGAAAAGTTACTTTATTCGCCAGTATAA
TTAAATTAAATTGCATTTCGTATCTGAAAGTGGAATCTTAATTAACGTAGAGTTGAGGATATTTCGTTCATTTCTAATT
AACGTTTGGACTAAAAGAGATCGGAAGAGCACACGTCTGAACTCC
>Contig498 5 reads, 288 bases
CCCGAGATCCACTCTCTTCCCCTACACGACGCTCTTCCGATCTCTTTGCCGTTTACCGCAAGTCTCTATCTATTACCGT
TTGCTCTCCAGAAGCCGATATGTTACGGACGGACGGCCGGCCGGCCGGCCGGCCGGCCGGGAAAATCGATTTTTGGCGC
ATATGATTTTTGAAATCTACTCATCCTAGTTCGTGCTCATACCAATTTTGAGCCCGATCTGACGACTTTTGTTTTTGTT
AGGTACACATTAAGAGATCGGAAGAGCACACGTCTGAACTCCAGTCACGCC
>Contig499 521 reads, 371 bases
CTGTAATAGAACCAGAGATATGATCATTAATGCATCAATCACATTGAAGAATTTCACGAAAAATCTCAACTCGGCTACC
AATTCCACTAATAAATCAAGTTTCATCGCATAAAAAAATCAGCCACGTTGTGGAAAACCAACGACCCATGAATGGGTCT
CGTTCATTTTAAGATTTGTGTTGTGAGATTTTCTTGAGAGAGAGAGATAGAGAGAGAGAGAGAGAGAGAGAGAAGAGAT
AGAGGCTTTTTTGGAAAATGTGTCGTCCATTCTCTACATATATTCCTTATTATCTTGATACTCCACTAGGCTTCATTTT
AGAACCACCATTCTTATGCTACAATATACATATACATTCTATGTTTATTATAAAG
>Contig500 6 reads, 255 bases
GATCTCTGATAGGGGCTACCTACAAACTGAAAAAGAACATTCAGCGATTTACCGTTTAGTAGATATTAAGGTACATTGG
TTTTCACTTTGTAACTTTTCGCCCCGGGTTCCCCTATACATTGCCGACCTTTTTGTGAACGTTTTTGCTTCTATTRTTG
AGTGAAGAAGTATAGGCGGCATTCACGATGCAATATGTAGAGAGAGAGAGAGAGAGAGAGAGAGAGAGAGAGAGAGAGA
GAATAGAAGAGCTCTCAC
>Contig501 3 reads, 315 bases
CTCTTCCGATCTCTAAATTGCCAGCAGAAATTTTAAAAATATTGGCAATCGATTATCTTCAAAACATCATCAAAAAAGA
CATAGATGAACGAGACCCATTCATGGGACGTTGGTTTTCCACAACGTGGCTGATTCTCATGCGATGAAACTTGATTTAT
AAGTGGAATTGGTAGCCGAGTTGAGATTTTTCGTGAAATTCTTCAATGTGGTTGATGCATTGATGATCATATCTCTGGT
TCTGTTACAGAGATCGGAAGAGCACACGTCTGAACTCCAGTCACACCAATATCTCGTATGCCGTCTTCTGCTTGAAAA
>Contig502 51 reads, 294 bases
GATATKGGCGTGACTGGAGTTCAGACGTGTGCTCTTCCGATCTCTTTGCCGTTTACCGCAAGTCTCTATCTATTACCGT
TTTCTCCCCAGAAGCCGCTATACTACGGACGGACGGACGGACGGACGGACGGCCGGCCGGGAAAATCGATTTTTGGCGC
ATATGATTTTTGAAATCTACTCATCCTAGTTCGTGCTCATACCAATTTTGAGCCCGATCTGACGACTTTTGTTTTTGTT
AGGTACACATTAAGAGATCGGAAGAGCACACGTCTGAACTCCAGTCACGCCAATATC
>Contig503 73 reads, 293 bases
ATATTGGCGTGACTGGAGTTCAGACGTGTGCTCTTCCGATCTCTGCAATGATTCAAACTTAAGTTTTAACGGAATATAA
AATAATCTGCTAATCTATTTTTAGATAGATAGATAGATAGATAGATCCTTTATTTAATGCCCAGGGAATACATCAAATT
CCATATAGGACTATACATAAAAAATAGTAACAAAATTACAAATAGTGGGAGAAATTATAAAAAAGTGAGTTACAAGCGA
ATCGACCGGGTAAGAGATCGGAAGAGCGTCGTGTAGGGAAAGAGTGTAGATCTCGG
>Contig504 222 reads, 576 bases
CTTTCATCATCATCTCAATTTCCATTGCTTTGCTTTTCTCTGGGTCGAGATTCGACTTTATTTTTTAAGTTTAATTAAA
AAAAGGAGATCCTCAATGGACAACTGAACTCTTGATGCAGAGACTTTCATTTTTACCGTATTTTTAATGTCTTCAAATG
AGTTCTTTAAGACGCGTGAAATGCTTTATTTCATAGCGGCCAAAACTTTTTCCTTTTAATAGAAAGATTAAAAAGTCTT
TATTACGTATTAATAAACCTTTATTCGGGTCAAAATTTTAAAAACTGCGTTCTAATAGAAATAGATCGAAAATATATCC
TATTTATTAGTATTCAACATGTGTTTACTTTTTAAATACATACTAATTATTCATGATGACCATCTCTCTCTCTCTCTCT
CTCTCTCTCTCTCTCTCTCTCTCTCTCTCTCTCTGTTTGTAGGCTAATCGGAGTGCATCGACGAGCAGCGGTGGACGAA
CAGATTCGAGTGATTCGGAATCGAGTGATGAAGTCCTTCAAGAGATTAATCCGGAGGATTTGGCAGCTATCCTGCCCAA
TGAGAATTTCAATGAATTCGAAG
>Contig505 46 reads, 421 bases
CTGTCCATTACAGCAAGAGAAATTAAAATTTGTGACGCAACACTGAGATTGGCGATAAACTCTTTACTAAAACGTTATA
TTCGGGATTCGTTGTCGTCTTATTGCAAAGTTTCAGTATGCAAGTAAGTTAAAAACTTTTTTTTTTCCTAATTTACAGG
AAATACACAAAACACGCGTGTTTGTTTTTTATGGTTAACTGCAGACACTTCTTCTTCTTCTTCTTCTTCTTCTTCTTCT
TTTTAGAATTTTTGTTTTGTCTTTTTCACAACAAAGTGATTTCTGGCATTTTACTGTGGAAATTCAAGTGAAACAAGAG
ATAAATTGGTGAATTCGTGTGCTTCAGATGGCGGGTGCTACACTTTTTGAGCGAGCGCAGGGAGTTTCGTCCGTGAACC
GCGAGAAGGGAATTTCACTTCTCAAC
>Contig506 16 reads, 318 bases
TTTTTTCAAGCAGAAGACGGCATACGAGATATTGGCGTGACTGGAGTTCAGACGTGTGCTCTTCCGATCTCTGCGATCC
TTCCAGTGCGTGGTCGAAGTGTGGGAAAATGAAAGCAAGTCCGCGAAAAAATATAATAAGATAGATAGATAGATAGATA
GATAGATAGATAGATAGATAGATAGATAGATAGATAGATAGATAATTTATTCATTTCAAATAATTGAAAGATAGGTCAC
AGCACTAGCAAAAGAGATCGGAAGAGCGTCGTGTAGGGAAAGAGTGTAGATCTCGGTGGTCGCCGTATCATTATAAAAA
AA
>Contig507 31 reads, 327 bases
CTTACTTCAAGGTCTATCTTGCATAAAAATTTCAAAAATTTCTATGTCGCCGTTTAAAAGATATGACTCCTAGAAGATT
CTCGGTACACAAATTTTGAGCATTATGAAGAGTTCGCACAAAGCATTTTGGACAGAACGACAATTATTTGCATATATAT
GTGTATATATATATGTATATGTATACTATATATATATATATATATATATATATATATATATATGTGTGTGTGTGTGTGT
GTATATATATATATCGCACCCCGCCAAATATACTAACGTAATTAAAAATAGATCACTTTTCAGAAAAGCACTTCAAAGT
TTTGCTTCAAG
>Contig508 177 reads, 289 bases
GCGTGACTGGAGTTCAGACGTGTGCTCTTCCGATCTCTTAAAAAATTGTCGTGCAGTGTAGTATAAACTTGCTACAATT
TCCATAAGTTTTCCTCCTAATTCCTCTCTCTCTCTCTCTCTCCTTTAGCATTTCAATTGGTCTTCTCTGTGCCCACTTT
CCAATACAAAAATTTTCCTTTTCTCACGGACCGTGAAGTTTTTTATTTTTTGAATTTTCGTTACATCCTCTTTTTTCCG
CCTTGTAAAGATCCAGAGATCGGAAGAGCGTCGTGTAGGGAAAGAGTGTAGA
>Contig509 18 reads, 433 bases
GGCGTGACTGGAGTTCAGACGTGTGCTCTTCCGATCTCTCAAAACAAAATGGGGCCGCTGAAGAAAAAGATACAAAGTG
CGATTTTCAATCGATGATTTGGACCACTTCTAGTTATCAGATCGGCATGAAACCTGCACCAAAAGACGGGGAATTGAAT
TTTGAATGACAATCGAACAAAAAGCAAATATTGCGCAATAATTCTTCTTCTTCTTCACTCACTCACACTCACAAAAAAG
TGAGATCCCTTAAATTGATGACTGAAGTGTGTGTGTGTGCCCGTTTATGAAATAAAATATGCCAATGCCATACCGATGC
CCGGTTTGATCGCCTCACGCCGATATACCATCCCACCTTTCCATGGCCACTGTTTGCCATTGCAAATGATTGTTTAACC
ACAGAGTTGCAGAGGAGCGTGATAATCCCACCGAAGAG
>Contig510 174 reads, 308 bases
CTCCCGAAGAATGAGTCCGACAATAACAACAGAGCGAAGAAAAAATGCGGACACATCGAATAATTTCCCTGTTTTCTCT
TTTTCAACTATATACATTTCTCTCCCCCTAAGTGCTGTGTGTGTGTGTGCTGTACCAAACTGGAAGGGAAAATCTTTTT
GTGAAGTTGAGGCAGTACAATAACTTAGAAATGATGTTTTTCTGTCGACTTGACAAATTTTATGGGAGTTCTCTATTCA
ATGTTGTTGTCGACATAATTCGAATTATGTTTCTGCGTGACAAGTATTTTCTGCTCGCGCAAACACATGAG
>Contig511 3 reads, 246 bases
GAGACAAAAGTTGCGGTTTTAAAAAAGCTTTCATTTGGTGGTCATTTGAACAAAATCGTACCAGCCGTTATCGAGCAAT
TGTCAGTTTTGTCGACTTTTGACACTGGATTTTTCTTAAAAAATTTTTTTTTTCACTTTATTTTCAATCATCATTTTCG
GATATAAGACCGCAATCGACACGCTAGACAACTATGGACGAAAGTTGCGCGGTTAAATAAGCGTTCAGTAGAGGGTCGT
TTAGGGAAA
>Contig512 75 reads, 310 bases
TGTCAATCAAAAGAAGGCATACGTGATATTGGCGTGACTGGAGTTCAGACGTGTGCTCTTCCGATCTCTTTCTTTCGAT
ACCGGCTTGAACGAAATCGTACTAGCAGAAGTCGAGTAAGAATCAATTTTGTGATTTTTTTTCACTTTTTTCTTCAGTT
TTCTTTGAATCCTCATTTTCGGCTATAAGGAATTTAGTGACACGCTTGACATCTATGGACGAAAGTTGCGCGGTTAAAT
AAGAGATCGGAAGAGCGTCGTGTAGGGAAAGAGTGTAGATCTCGGTGGTCGCCGGATCCTTAAAAAAAAAAAA
>Contig513 529 reads, 447 bases
CTTCTCCAGGCGTTGGCTAATCTCCTCAGCAGACTCTTCCCTCTTCCGTTCCGTACCATTCGTTGCTGGAGTAGGGGTG
CTACCTCCTGAGCTCGTGGTGGTGTCGTCATAGTCAATCGCAAAGACGTGGTGGAGCGTTGTAGGCCGCCCAGTGGTGG
TTGTTGTTGTTGTTGTGGTTTTCCGCCTAAAAGCCGGCCGGAAAATGTGTGTTCCACCCTGTAATTGGTTCGAATTAAT
TAAACTCTCTTCATCATCATCAGTGTATGTTGTTGTCTCAGTATCCTGTACTGTACTTGTATTTACAACTTCCGTGGTG
TCTTGTGGGCTGTTATCAGTGTTATGTGATGTATCTGTTGTGACTTCCCCAACGTTATCACCTCCCTCATCTACAGCAT
TTACATTACTAACTACTGGTGTATTGTATTTTTTACTTGTGGCTGTAAACAG
>Contig514 2 reads, 286 bases
GGCGTGACTGGTCAGACGTGTGCTCTTCCGATCTCTTTAACTTCCATCCCTCTCTCTCTCTCTCTCTACTAAATCAGAA
TTCTCATTGCATTTTGAAGCACAAAACCGGGAGAGACGACGAAAAATGATAATTTATTGGTTTGTTTTGCCAAACCACA
GAGAACGTTGACGCGTCGACGGGAAATAGAATCAATTCGTTGATTTATCGTCTATTGAGYCACATTTTTTTTGGGTGTC
TCTGTAGAGAGCTGGATAAATTTGCAGAAATGTGCAAACTACACAAATA
>Contig515 6 reads, 389 bases
GATATTGGCGTGACTGGAGTTCAGACGTGTGCTCTTCTGATCTCTGAAAATGAGGAGATTGACAAACTCAAGGTTGCAA
TATCTATCATTTGAAAGGAATTAATGGCATTTGAATAATATAGATAGATAGATAGATAGATAGATAGATAGATAGATAG
ATAGATTTATTTATTCAACTCTTCCCCCCGTACCGTGCGACCGTAGTCGTCTTAGTGTTGGTGCCCAGCCTCAGAAGCA
AAACTACGGAAAAGCTTCGTCATGGGCTGTATGTTTTACCCGTGTACAAATGACAAGAAATTATACACAAGTCCTTATA
CCATTATTTAGAACTAAGACTAGGAGGGCAGGGCACGAGTAGGATGAGTGAGACAGTGGCGCATAGCATAGAG
>Contig516 2 reads, 289 bases
CTTTTTAGTCAGTTTACATAAAGAATCTCTCCATTTTCTAMATTATTACGTTGGTTTTCCACAGTCGTGGAAAARACCA
CGTATTGTATTCATATCAAAACCTGACCACCTCGGATCGGCCTCAAACTTTGTATGAGCACRTTCCACACCGCCCACAT
TCCGAATCCGGTGGTGGAAAAAAATTGTTCCGGCCGGCCTGCCGGCCTGCCGCACTTTCCGGCCTTATAGCAGACACAC
GGTTGAAGATAGAGACTTCCCGTTTTGGCTTTAAATAGGGAAGTGTATGACA
>Contig517 3 reads, 277 bases
CTGCATCAACCACATATACAAAACCCCGGATTTGATTCTCCTCCTCCTCCAGCAAGGACTCATACGCCAGAGCATGAAC
CTTGAGCATGTGATAGTTTTTGTGCTTCGTTACATCGAACACACCTGGACGATGCATTATCACCCGGCGTCCCAGATGA
TCACGCTGCGGCACAGCAAAAATGTACCTGAGAAAAGTGGAACCAATTTACCAGACACTTTAAACCCTCTCTCTTTCTT
TTTCTTMAATYCCGCTCCTACCCCAAATCCAAGAGATCAG
>Contig518 71 reads, 389 bases
GAGTTCAGACGTGTGCTCTTCCGATCTCTGAAAATGAGGAGATTGACAAACTCAAGGTTGCAATATCTATCATTTGAAA
GGAATTAATGGCATTTGAATAATATAGATAGATAGATAGATAGATAGATAGATAGATAGATAGATAGATAGATAGATAG
ATAGATTTATTTATTCAACTCTTCCCCCCGTACCGTGCGACCGTAGTTGTCTTAGTGTTGGTGCCCAGCCTCAGAAGCA
AAACTACGGAAAAGCTTCGTCATGGGCTGTATGTTTTACCCGTGCACAAATGGTGAGAAAATATACACAGGTTCTTATA
GCATTGTTTATGACCAAGACTAGGAGGGCAGAGCACGAGTAGGATGAGTGAGACAGTGGCGCATAGCATAAAG
>Contig519 222 reads, 254 bases
CTGAGATCAGTCATAGAACCCAAGTCGCTGTCTGTAACCGTTCGGCCACTAGATCTATCAACGGACCAACAGCATTAGA
TCATATTTCCAAAAACATGAAAAATCTTCAGAAACGTACACGGGGAAAATTTTAGGTACTTTTTTCGACCGTGCAGAAT
CTACCTGTAGAAATTTAGAAATGATTAGCGCATCGCGCTAATTCTTTCACTAATTCACACACACACAAAATCACACACA
CACACACACAAAACTTT
>Contig520 330 reads, 306 bases
CTCCTGAGACAATTGTGCCACGATATAGTCTGTCTGTGGCTCCGCATCTGATGTCCCGTACAGCATATTCTTGATAAGT
ACCTGCGTGTTTTGTACAAATAGGGAAGAGATTTAGCAATAAAAAATTTTTTATTCAAAACATTGTCGCTTCTTGGGAA
AATTGCCTCACATTTCGTTTGTACGCTCTCCAAGTATATGCTTTTGGTATTTATTTTGCAGAATAACAAATACAATGTG
CACCTTCTCAGAAATGCTCTTATTTTTTTATAGAGAGAGAGAGAGAGAGAGAAAAATAAATTTCTGGAG
>Contig521 80 reads, 290 bases
CTGTCGTCACGCTTTGGGGACTACAGACTGCCTCCCGCGCCCCTGGGGAGCATCATAAGCACCCGAAGTTTTGCATCAA
CAACAACAACAACAACAACAGCGTCCTCGTCAGAGGGAACAACGACACCGGAGACGGTGCTTCATGCTCCACGACGACG
AGACTACGTTGTCTTTGGCATTCTACCCAACAACAGCGTAGTTGCGCGGTATCCCGAGGAGGAAGTCGTGCGTGAGGAT
CAAAGCAGCGACTCTCTGGTTGTATATGGGATCTATCCAAACAACACGGTGGT
>Contig522 136 reads, 254 bases
CTCTTCCAATCGCCGTTTTGCAGATTATTCACGATTTTTACGGAGGTGTGAATTTTATTAACACGCGCTTCATCTTGCT
TTGCGCATTTACATCTTCCCAAACCTTTTTGGGCAAATCACTCTCCACCACGAGTGAGTCTCTAATGAAATGTTTTCTC
GATTTCTTGTAAGAAAAAAAAACACACACACACACAGCCACGACGTAGAGGGAGATTTAAGGAGAGATGCGAGAAAAAT
CGAAACGAAAGAAGAGA
>Contig523 16 reads, 447 bases
CTGTGTAGAATGAGTTCCTCTATCGATTGCTTTTTTCCGCATCAAAAGCCATTAAGAATTGCTCCTGAATTATGTTTTC
AAATTTAAAATGACGCAAGAAAACCGGTTCGGCGCTAGTGCTCAAAACAACATGGGACCGCTGTAGAAAAAGATACAAA
GTGCGATTTTCAATCGATGATTTGGACCACTTCTAGTTATCAGATCGGCATGAAACCTGCACCAAAAGACGGGGAATTG
AATTTTGAATGACAATCGAACAAAAAGCAAATATTGCGCAATAATTCTTCTTCTTCTTCACTCACTCACACTCACAAAA
AAGTGAGATCCCTTAAATGGAATACAAACGCAAGGAGAATAGATTACCATGAAATGATGAAATCCGGACGGAGGGAATT
CAGAGAAGGAAAGCGAAGGCGGAAAAAATTCTCAGAAGAGAAGAAAAAAAAG
>Contig524 186 reads, 305 bases
CACTCTTCCCCGACACGACGCTCTTCCGATCTCTCATGGTTACAATATCCGCCACATAAACTGCCATATATGTAGTTGT
AATAGAAGGAGAGAGAGAGAGAGAGAGAGAGAGAGAGAGAGATGAATGCCAACTGATGGGAGAGAATAACGTACATTTA
ATTAAACTATATTCATCAATTTCCATCGCGCGACTCTAATCTCTGTGCATATTAATGAATTGAGTACATGTCAGAGCAT
TGCATATTGTAAAGAGATCGGAAGAGCACACGTCTGAACTCCAGTCACGCCAAAATCTCGAATGCCGC
>Contig525 60 reads, 493 bases
CTTAAGGTCGTGCAAGGTATATTTTCTTCAGCTCGGAAAAAAAACCTGGTTCACGGGAAATTATACAAGTGTCTCATAT
AAAATATATCAAAATGCGTGATGAATTTACAACCTACCCCTAGAGAGAGAGACAGAGGCACACACACACACACATCAGA
CATCACCTGGAAAATCGCGCCCCTTTGTGCAAAAGACACGTGTAGAAAAAGTTCTCATTCCTCGCAGTCTCTGTTCTGA
AGTACGAAAGAATTCTTTGAATTATTAACAGTTTGAACACGGGTAAGATACTCGGAAATTTTTTTTTACGCGACGTGTA
ATAATTATTCACAAAGCTTTCCCGGCTGTCTCATAATACGCCTACATTATTGGTACATAATATGTAAAAAGAATATATG
GGCTCATATTGCCAAATTCGAATCAATTTTTTATTTGTCTATCAGATCTTAAATCTTTCACTTTTATTATATGAAAAAA
AATTATGAAAAAAAGTAAG
>Contig526 134 reads, 480 bases
CTGATGTGTGTACTTTGTCTAAAAATCCTCAATTTTATCGAATACATCGTTTCGGGTCTGTTTATTCCCTTCATCAGGT
AACAAACATTTTTTTTCCATGACATTGAGCATTTAACAAAAGCTTCAATTCTCACATTTTGCTTTTATGCAGAAGTTAA
TGTAAATTATCCTTCGTCACACTCTTTTCACACACACACACACAAGAAATAGAGGCTAAACCCATTGAAAGCCTAATTT
ATAAAAAGAGGGATAAAAAAAACTTCTCAGCTCACCTCTAAGTTGGGTACAGTCGATGGCAAACATATTGAGTGATGCC
AATTGCAAAAGACGCATCGATGTGATGGGATTTGGTGAGATTCGGAGAAGAGCCCGAAATTCTCTCAGCATTTGGACAG
CGCACTGAGTAAAAGATTCCATGCCAATCTTTGTAATCAATTTTCCATGGACATGCAAGTAACTCGTAATGAATCGCTT
ATTGAG
>Contig527 7 reads, 255 bases
TTGCGCGTTWAAATACGCTTTCATTTGGTGGTCATTTGAACAAAATCGTACCAGCCGTTATCGCACAATTGTCAGTTTA
GTCGATTTTTGACACTGGATTTAAAAAAATTTTTTTTATTACATCTTATTTTCAATCATCATTTTCGGATAGAAGACCG
CAATCGACACGGTAGACGTCTATGGACGAAAGTTGCGCGGTTAAATAAGCTTTCGTWTGGGCGTCATTTGAACAAAAAC
GTACCAGACGTTATCGCA
>Contig528 2 reads, 263 bases
CTTTTATAGATCTGGAGATATCACCATATTTTTATAAAACATAAATGATATTTGAAAAGAATCTCAAGTGAGTTGACAA
TTTTTCCAATGAAGCAAATTGAAACGCATAAGAATCAATCACGCTGTGGAATACAAACGTTCTACAAACTCTAACGTAT
TCTGTATGTTTTCTTTGTGACAAAAATACTGCAAACAAACAAACAGGCAAACGGACCAACGATGGACAGTGTAAATTCG
AATTTAACATTTAACCCCTATATTAG
>Contig529 150 reads, 417 bases
CTTGCTCGTTCTACGAATTTTCTGACATTTTTTTCTGGTATTTCTACCCTATTACGTTGGTTTTCCACAATCGTGGAAA
AAACCACGTATTGTAATCATCGCAAAATGCGACCACCTCAGATCGGCCTCAAACTTGGTATGACCACGTTTCACACCTC
CCACATTTCGAATATGGTGGTGGAAAAATTTTGTTCCGGCCGGCCTGCCGGCCTGCCGGCCGGGTCACCTTTCCGGCCT
TATAGCAGACGCACGGTTGAAGATAGAGACTTCCCGTTTGCACTTTTATATAGAAATGTGGGTGAAAAATTTACGATTT
TGCCATTTTCAAAATCCAAGATGGCCGCCTTCTGCCATTTTGGTACACTGTCAACTAGTTGCACTATAGTTAGGGGGCT
GAAAAAAAAATATGTTGTAGAG
>Contig530 5 reads, 362 bases
CTAGGAAAACTGTTTTTCCGAAAGTTTAACTTTTAGCCCCGGGTTCCCCTATTAAATTATTTACCCAGAGAATAGTTTT
CTCCTCAATTGTTTCCAATACGAACAATAAAATAYGTTTCACCAATTTAAACCTTAATTAAAATAAACCGTTATTATAA
CAGGTTCTGAAAATTCTGAATTGGATTTAAATCGATAATTTTTAAATTCTTTATGTACTCAAGGGTGGTTTGCGACTCA
ATCGTTTACCCAGTTTTATCCTCAATTGCAACCTAAACACAAACTTAAATCTTACACCAACCAAACACCACACACGAGT
GAGAGAGATCGGAAGAGCACACGTCTGAACTCCAGTCACGCCAATA
>Contig531 12 reads, 296 bases
CCACCGAGACCTCCCCCCTTCCCCTMCACGACGCTCTTCCGWTCTCTTTGCCGTTTACCGCAAGTCTCTATCTATTACC
GTTTGCTCTCCAGAAGCCGATATGTTACGGACGGACGGCCGGCCGGCCGGCCGGGAAAATCGATTTTTGGCGCATATGA
TTTTTGAAATCTACTCATCCTAGTTCGTGCTCATACCAATTTTGAGCCCGATCTGACGACTTTTGTTTTTGTTAGGTAC
ACATTAAGAGATCGGAAGAGCACACGTCTGAACTCCAGTCACGCCAATATCTCGTATGC
>Contig532 59 reads, 381 bases
CTTTTGTCGTTTTATTTTTCTTTTCAATGTCCTAATTTTCGGTGACAGAAATATTCCAATGGCGAGGGATGATGTTGCC
TGAAAATAAGAAGAAAAAATTTTTATACACAAGAAGAAAAAATGAGAAATATTATAGATGGTTTATGATACACACACAC
ACACACACACACACACACACACACACACACACACACACACACACATATATATATATATATATATATATATATATGAATA
CTTGCTATACAACATTATTCAAAGTAAAATCATTGAATACCAAGTTTAAAAAACAACAAATATTTATGTTTACATGAAA
TGCTCTTTTTATTCATGGATAATGCAGCGGTACAATGCTTTATCCACTTTAGGTTTTATTTTTAG
>Contig533 2 reads, 311 bases
CTCAAAACAACATGGGACCGCTGTAGAAAAAGATACAAAGTGCGATTTTCAATCGATGATTTGGACCACTTCTAGTTAT
CAGATCGGCATGAAACCTGCACCAAAAGACGGGGAATTGAATTTTGAATGACAATCGAACAAAAAGCAAATATTGCGCA
ATAATTCTTCTTCTTCTTCACTCACTCACACTCACAAAAAAGTGAGATCCCTTAAACGATGGGTCAGATTGTGTGGAAT
GTCCGATTTTTCTTGCGGATATTGAACCTAAAAATATTGATTGGCCGTCGAAAAAAATTTTCTCTTTTATTCAG
>Contig534 18 reads, 304 bases
ACGGCATACGAGATATTGGCGTGACTGGAGTTCAGACGTGTGCTCTTCCGATCTCTTTGCCGTTTACCGCAAGTCTCTA
TCTATTACCGTTTGCTCTCCAGAAGCCGATATGTTACGGACGGCCGGCCGGCCGGCCGGGAAAATCGATTTTTGGCGCA
TATGATTTTTGAAATCTACTCATCCTAGTTCGTGCTCATACCAATTTTGAGCCCGATCTGACGACTTTTGTTTTTGTTA
GGTACACATTAAGAGATCGGAAGAGCACACGTCTGAACTCCAGTCACGCCAATATMTCGTATGCCGA
>Contig535 25 reads, 298 bases
CTCAAAACAACATGGGACCGCTGTAGAAAAAGATACAAAGTGCGATTTTCAATCGATGATTTGGACCACTTCTAGTTAT
CAGATCGGCATGAAACCTGCACCAAAAGACGGGGAATTGAATTTTGAATGACAATCGAACAAAAAGCAAATATTGCGCA
ATAATTCTTCTTCTTCTTCACTCACTCACACTCACAAAAAAGTGAGATCCCTTAAAAAGCACTTTTACTAAACACTTTT
AGCATTTTCGTTTGTCTATTTCGAAACCTACCATAAATAATACGGTTAATCTTTTCTGTAG
>Contig536 20 reads, 300 bases
CTAAATTCTGGGACGCGCCCAACGATAGTAAAAAAAAAAGAGAAAGAGAAGAAATAGAAAGAGAGAGAGAGAGAAAGAA
AGAAAGTTAAGATCATCGAAGAGACGGAAGTGGCAACGCTCTTAGTTTATTTCTGGGACGCGACCATGAAAGTCAAAAG
AAAAGAAGGGAGAGAGAGAGAGAGAAAGGAAGTTGAGACCATCGAAGAGACCGAAGTTAGCAACGCTCTTAGTTTATTT
CTGAGACGCGACTAATGAAAGTCAAAAGAAGAAAAGAAGAGTGAAAGAGAGAGAGAAAGGAAG
>Contig537 103 reads, 322 bases
CTCTGAGAAACCAATTTGCCTTCAAGAGGACGAAAAGCTCATGGTTACAATATCCGCCACATAAGCTGCCATATATGTA
GTTGTAATAGAAGGAGAGAGAGAGAGAGAGAGAGAGAGAGAGAGAGATGAATGCCAACTGATGGGAGAGAATAACGTAC
ATTTAATTAAACTATATTCATCAATTTCCATCGCGCGACTCTAATCTCTGTGCATATTAATGAATTGAGTACATGTCAG
AGCATTGCATATTGTAAAGAGATCGGAAGAGCACACGTCTGAACTCCAGTCACGCCAATATCTCGTATGCCGTCTTCTG
CTTGAA
>Contig538 113 reads, 329 bases
CTTCCACTTGCCATACGTGATGGCGAGGATGTGCACCAACCACTTGCCGCACCAGAAAACAAAGAACACCACCGCAAAG
CCGTAGAGAGTGTAGGCAAGAGGGGACATTGCTGCAGTCCCAGGGGGCGCATCAAAAGCAACCTCAAGAGTCTCTGGCT
ACATCAAACATAGCCACACTGCCCACAGAATGTCTCACAGACTACACACAGGCGATGACCCCACGGAGCCAGGGCATTT
CCTGGGGGCTTTCTTTTTATTTTTCACACACACACACACTGCAGAGAGAAAAAAATCTTCCAGGAAGTCGCGAGATGCG
CGTCCACTCCCAG
>Contig539 10 reads, 312 bases
TTTAATGTTACGGCGACCACCGAGATCTACACTCTTTCCCTACACGACGCTCTTCCGATCTCTTTCATTTGGTGGTCAT
TTGAACAAAATCGTACAAGCCGTTATCGAGCAATTGTCAGTTTTGTCGATTTTTGACACTGGATTTAAAAAAATTTTTT
TTATTACATCTTATTTTCAATCATCATTTTCGGATAGAAGACCGCAATCGACACGCTAGACGTCTATGGACGAAAGTTG
CGCGGTTAAATAAGCTTTCATTTGGTGGTCATTTGAACAAAAACGTACAAGCCGTTATCGAGCAATTGCTAGTTT
>Contig540 15 reads, 301 bases
GCCGACCACCGAGATCTACACTCTTYCCCTACACGACGCTCTTCCGATCTCTTTGCCGTTTACCGCAAGTCTCTATCTA
TTACCGTTTTCTCCCCAGAAGCCGCTATACTACGGACGGCCGGCCGGGAAAATCGATTTTTGGCGCATATGATTTTTGA
AATCTACTCATCCTAGTTCGTGCTCATACCAAGTTTGAGCCCGATCTGACGACTTTTGTTTTTGTTAGGTACACATTAA
GAGATCGGAAGAGCACACGTCTGAACTCCAGTCACGCCAATATCTCGTATGCCGTCTTCTGCTT
>Contig541 4 reads, 269 bases
CACGACGCTCTTCCGATCTCTATTTCAAATAACTTCAGGATGAATGAGAGAATTTCTTTCTTTATTCGACCTATTTAGA
AAGACATAGATGAACGAGACCCATTCATGGGACGTTGGTTTTCCACAACGTGGCTGATTCTCATGCGATGAAACTTGAT
TTATAAGTGGAATTGGTAGCCGAGTTGAGAYTTTTCGTGAAATTCTTCAATGTGGTTGATGCATTGATGATCATATCTC
TGGTTCTGTTACAGAGATCGGAAGAGCACACG
>Contig542 61 reads, 235 bases
CTTTTATTTTGGCATAGAGAGACTTTTAAAATCAAGATAGAGACGCTTGGTTATACTTGAAGTTAATGGTTTTCCTCAA
TACATTACAAAAACCAATACTGAGATTTGATATATTTCATATCAATCAGTCAATCCGTTTAAGAGGAGTTAATGGTGTT
GTAGACAGACAGACAGACAGCCAAGCAGACAGGAAGGCAGACAGACAGACAGACAGACAGACATGCAGGCAGGCAGG
>Contig543 4 reads, 268 bases
CTCTCACTCGTGTGTGGTGTTTGGTTGGTGTAAGATTTAAGTTTGTGTTTAGGTTGCAATTGAGGATAAATTGTTCTCT
GGGTAAACGATTGAGTCGCAAACCACCCTTGAGTACACAAAGAATTTATGAAATTATCGATTTAAATCCAATTCAGAAC
TGGTTTAAATTAAGGTTTAAATTTGTGAAACGTATTTTATTGTTCGTATTGGAAGAAATTATGTTTTTTGACGAAAAAC
TGGTTTAGGTTTAAAACCGGGTTTAAACCAG
>Contig544 2 reads, 231 bases
CTGCTGAAATTGAATTGAATGTGCGGAATTTCGCACATGAGAGTCATGCCGAGGATGGAAAAGTCATTAACATATCATC
AGGGTTTTCCCTTATGACTCTTCTCTCACTTTGGGAATTCGCAGCCCCAAGCCCCGACCGGAAGGAACCCATATGCCGT
GCTCCATTAAGTACGGGCMGTTTCGGGTGGGTGGGTGTGTGTGGGCCAGAGGGAGCGGTGATTTCATGGAAAT
>Contig545 898 reads, 466 bases
CTATCTAATGAGCTTTTCGTTGGTGTCTCAGAATTCTACAAGAGCTTTCTTTGAGAAAATCAATTACTTCTCCTTTGGC
ATATTCAAAAGTTATTCGGACCGTATAGTCCGATATATGTATATTTGATGTACTCAGGGCATTTATAATAATAAATTCT
AATTCTAATTCTAATTCTATTAATTTGTGAACATTCCAAAAGTGGAGGTAATTTCTTGGTGGTGCTGATGCAGCCAGAA
AGATCAGATAAGATAGATAGATAGATAGATAGATAGATCCTTTATTTAATGCCCAGGGAATACATCAAATTCCATATAG
GACTATACATAAAAAATAGTAACAAAATTACAAATAGTGGGAGAAATTATAAAAAAGTGAGTTACAAGCGAATCGACCG
GGTAAGAGATCGGAAGAGCGTCGTGTAGGGAAAGAGTGTAGATCTCGGTGGTCGCCGTATCCTTAAAAAAA
>Contig546 275 reads, 441 bases
CTTGTTTGTTTTGATTATTGAACATTGTGATCAAGCGCCTGAGATGATGGGAAAAAAGTATTTTAATAATGTTTTTTGT
TTGAAGTGCACATCAAATGTGAAAAGGACGCAGCATATTAAATTAAACAGCAACTGCCGGAAAAAATGAATAGATAGAT
AGAATGATAGATAGATAGATAGATAGATAGATGAATAGATAGATAGAACGACCAGAAAGACTTTCTTAAAGTTAGCATT
AGCAATCCTTTCTATTCTCGTACAGACATAAAAAATGAAAAGTATCGAGACAGTGACAAACATGCTCAAGCCGAGGACC
AGTATAATTATCTAGATTAGGGAAAGCGCCTCCTGCATCTGCAGTCTCATGGAAGAAGTCATTTAGAATAAGAAATTGA
TTCTTCTCTTCTTTTCTGGCAAGGGATGGTCCCTGTCCCGCCAAGC
>Contig547 197 reads, 393 bases
CTTGAGAGTAGATTTTGCCAACAGCCTTCATACTATTGTTACAATTTTCAACCCTAGCTTTAATTCTTCTTTGGGTTCT
ATTGATTGCGGCGATGACACGAGGTGCATTTACGCGTGACTTTAGAATCTTTTGCGGTTTATATACAGAACCATTGACT
TTAAATTGTTTTTCAATCACTTGAATGAATCAACAGAGCATAAAATTTATCACGCTATAAAAAGTTAAAAAAAAAATAA
AAATTTCAAGGTGACGCGAAGGTATTCTGTGTAAGAAGAAGGCAACAACCCAAAACCACCAAGAAAGCAAAGAAATCCT
CTTTTCCTCAAACTCAGATCACGCAATCTTCCCGGAATTTACTATCTAATATGGTGTGTGTGTGTGTGATAAATGAG
>Contig548 3 reads, 233 bases
CTTTGCAGTAGCATCCACTAGTGCATTTTCCTTTATAACTTGGACAATCTTGTCCCAAATTGGAGCACTCAGTTTGACA
AGACGGTCCGCAATGCAGGAATTCCTCGTACCTTCCACAAGTTTCAGGCTTTTCTGTTGTTGTGGTGGTGGTGGGTGTC
GTTGTGGGGCTTGTTGTGGGTGTTGGTGGGGGGTTTGGAGCGACATATTCAATGGGCTGGCAACCTTTTACATGG
>Contig549 4 reads, 314 bases
CTCAAAACAACATGGGACCGCTGTAGAAAAAGATACAAAGTGCGATTTTCAATCGATGATTTGGTCCACTTCTAGTTAT
CAGATCGGCATGAAACCTGCACCAAAAGACGGGGAATTGAATTTTGAATGACAATCGAACAAAAAGCAAATATTGCGCA
ATAATTCTTCTTCTTCTTCACTCACTCACACTCACAAAAAAGTGAGATCCCTTAAGGGAACAGTAATTTTGGGGGTTTT
CTAAAATTCGATTTCTAATTTATAAAAAATATAGTTTGAAAATACATTGTACCTCAGCAGAACAACAAATTTTTAAG
>Contig550 944 reads, 398 bases
CTCAATTTTCTTAAAAACGGATAAGTGATTCGGTAATAGATTTATTTGATACTGAATAGTAGCCAGAGTAAGTGGTTCC
CGTGTTTTTTGCCTATATTCTTCCATTATGACAAAATTAAATCTGTTTTGTCTGAACATTTATACATAGATAGATAGAT
AGATAGATAGAATTTATTACTCATCTCTTAAGGTACATATGTATACAACAGAATTATTTACCTCAAGAGGTCTCTGATT
TGCTTTACAAAAAAAAAGATAAGAGGAGACAATTCTGATGATAAAAGTAAAATACAAAAGCAAACGTTCTAAGTCGCTC
TGTTCTAGTTTTAATACCTTGAGAGAGATTGAAAAGAGGCTAGTTCTCATGAAGAACTGTGAACATTCTGGAACGGTAA
GAG
>Contig551 368 reads, 257 bases
CTTGGGACATTCAAATATGGGTATGAGATGCTGATGTGACGAAAAGTCAAGGGAAAGTAATTTCCCACCCATGCAAGTG
ACACCACGCTTGGTAATTGATGGAATAAAACCTTCTTTAGGGGTTGGTAGGTCTCTCTCTCTCTCTCTCTCTTGCCCCA
AGTAGATGGTGTGGAAAAGACTTTTCCAGGAAAAACCGTCTCTTGCCCCTCCTGAGGCTCTCTCGCAGGGAAATCATCT
CACTGTCCCACGCTGGTGAG
>Contig552 16 reads, 359 bases
CTTTCTTTTTTCACAAAAGTTTCCCTTAAAAATTTTAAATAAACAAATTGGAAAAGCATTGGCTTACCTTTTGGATAAA
ACATAAATGGTATGAGTGGTGTGTGCATGTTGCATGGATGGAAGTGTGTGTGCGTGCGTGAATGTATTTACCTTTTGGA
GGATAAAGGAGAATGTATGAGTGCATGCTGCGTGATTGGGTGATTGTGTGCGTGAATGTTAACAAACCTATAACGAGAA
GCATAACATGGGATTAGCGACACCCGGTTCGAAAGAAATTTTTCTTTCGACCCTTGTGGGGTGCGCAGCCACATGCATG
CAAACTCTGGGCGCCGCCATGACCGCCAAACATCCCAGAGAAG
>Contig553 2 reads, 269 bases
ACGTGTGCTCTTCCGATCTCTACAGCATCCTATTTAACATTAACCCATTATACCATTTTGTATGATATATCATACGCAA
AGACATAGATGAACGAGACCCATTCATGGGACGTTGGTTTTCCACAACGTGGCTGATTCTCATGCGATGAAACTTGATT
TATAAGTGGAATTGGTAGCCGAGTTGAGATTTTTCGTGAAATTCTTCAATGTGGTTGATGCATTGATGATCATATCTCT
GGTTCTGTTACAGAGATCGGAAGAGCGTCGTG
>Contig554 274 reads, 498 bases
CTTTTCCTCGACTTCTCGCACTCTTTCTCTCTCTCTCTCTCTCTTTCTCCCGTGGAATACGCGGCATTGTTGCCGAGGG
GGGCAGCACAAGGGGAATATGAGGAGTGTGGTATGGTTTGAATATAATTCTTATGAAAAATAGAAATAGGCCCTATTCA
TTTCCCAACAAACAGAGAGATGAAGGAGCCGAAGAGAGAGTATAAAAGTTGGCTCTATATGCGCATGATTTTGGAAATG
CAAGTAATGTTTCGTTCATTTTTCATTCTCTCTCTGCTTGGTGGATGGCGGCGTTATTTTGGAATAATCTAAGCGCACG
ATATATCCCGCATTCAAGTCATCTCTCTCTCTCTCTCTTCTCCTTAAATAATATAAAATCCAACATACTCTGTGTGTAA
TGTATATATCCAATAGGAGAAAATTCCACACGCGGAGATGCGGTACGAGGGGATTTTCACCCATCATATATTTATGTAT
TGCCATGTATAGAGAAATTTCCAG
>Contig555 262 reads, 322 bases
CTCTAAAACCAGAAGAATTAAGAATGTTTTGCACAAGGAATTGATTTAAAATATTATTTTTCGCAAACATGCTGATAAA
GAATGCGAACCTTCCTCTCTTTCTGGTCACTGTTCCTCTCTCTCTCTCTCTCTCTCTCTCTCTGTATACCCAGCGATAA
AAACATTCTTGGCGACTGATTGCTGCCGGTTTGAAATAAATCTACGAGATGACTAATAGAGAGAATATAGCAATGATGA
TCAGGATCACAAACTTAGAGACAAAACTTTCAGCTTATATATTATTTGATTAAATTAATTTATATATTAATTTTAGAAT
AAAAAG
>Contig556 14 reads, 311 bases
CTCCGGAAAACTGTGTGTGTGTGTGTGAATACTGTGAATAGATTTGTCGGTAGAATGCTAAAAATATATCGTAATTAAC
ATTATTTCTCTTAAATAACATTTCAAGTGAATTGTTAGCCATTAAAATAAATGTGTTTTTGCGTATTATCATTTTCATG
TATCTATAATACATTTTAATGTAAAAACAATACTTGTGTATAGATAATATATTTACCTATCATATTTTATAGGAGATGT
ATGGATATTCACCTTTTGGGGGATGAAAAGAAACCAATTAGTTTGGATACGGTTCTCTCCAACACTCTCTATAG
>Contig557 18 reads, 253 bases
CTTACTTCAAGGTCTATCTTGCATAAAAATTTCAAAAATTTCTATGTCGCCGTTTAAAAGATATGACTCCTAGAAGATT
CTCGGTACACAAATTTTGAGCATTATGAAGAGTTCGCACAAAGCATTTTGGACAGAACGACAATTATTTGCATATATAT
GTGTATATATATATGTATATGTATACTATATATATATATATATATATATATATATATATATATATATATATATATATAT
ATATATATATATATAT
>Contig558 2 reads, 238 bases
CTGCTGAAATTGAATTGAATGTGCGGAATTTCGCACATGAGAGTCATGCCGAGGATGGAAARGTCATTAACATATCATC
AGGGTTTTCCCTTATGACTCTTCTCTCACTTTGGGAATTCGCAGCCCCAAGCCCCGACCGGAAGGAACCCATATGCCGT
GCTCCATTAAGTACGGGCAGTTTCGGGGGTGTGTGTGTGTGTGCCAGAGTGTGAGGTCATTTCATGGGAGTGTGCCATT
G
>Contig559 4 reads, 232 bases
CTTTTGGATAAAACATTAATTGTATGAGTGGTGTGTGCATGTTGGATAAATGGGCGTGAGTGTGTGTGCATGAATGTTG
TTACCTTTTGGATAAAACATAAATTGGATGAGTGGTGTGTGCATGTTGGATAAATGGGCTTGAGTGTGTGTGCATGAAT
GTTGTTACCTATTACGCWAAGCATAACATCGCGTTGGCGTCACCCGGTTCGAAAGAAATTTTTTCTTTCGAACC
>Contig560 16 reads, 321 bases
TTTTTTTCAAGCAGAAGACGGCATACGAGATATTGGCGTGACTGGAGTTCAGACGTGTGCTCTTCCGATCTCTCCACGC
AACAATTTATATCTGTAATCAAATGTCGTATTTTTCAAACTCACCTACACTTTTCAGTCGTTCTCTTTCTCTCTCTCTC
TCTCTCTCTCTCTTCCTCTCTGTCTATCACTCCAGAGGCAGAATGATTAAAGGTTTTCAATTCCGACGTCGCTTTTGCA
GATGCCCCGCAGCAAGAGATCGGAAGAGCGTCGTGTAGGGAAAGAGTGTAGATCTCGGTGGTCGCCGTATCRTTWAARA
AAAAA
>Contig561 2 reads, 229 bases
CTATAATATAATCCACCGATTTCCTAAAAATCTCAGAAAACCACCCCAGACCCCCCTAAACAACAAATCTCCACGTTTC
TGAAGATTTCTGAGATTTTTGGAAAAATGACGTCCCGCCGTTTGTCCGTGTGTCCGTGTGTCCGTGTGTCCGTGTGTCC
GTGTGTCCGKGTGKCCGTGTGTGCGTGTGTCCTGGTGGCCGGGTGGTCGTGTGTGCGTGGGTCCGTGTGTC
>Contig562 99 reads, 349 bases
CTTCTCTGGGATGTTTGGCGGTCATGGCGGCGCTCAGAGTTTGCATGCATGTGGATGCGCACCCCACATGGTTCGAAAG
AAAAATTTCTTTCGAACCGGGTGTCGCTAATCCCATGTTATGCTTCTCGTTATAGGTAAATACATTCACGCACGCACAC
ACACTTCCATCCATGCAACATACACACACCACTCATACAATTTATGTTTTATCCAAAAGGTTTGTTAACATTCACGCAC
ACAATCACCCAATCACGCAGCATGCACTCATACATTCTCCTTTATCCTCCAAAAGGTAAGCCAATGCTTTTCCAAGTAC
GAACGGAGATAGTATAGAAATTTTACTTGTCAG
>Contig563 367 reads, 408 bases
CTCATTTCATCTTTTTAAATTTAAAATAAAAGTTACATACCGGTGACTCTAAAGATCGAAATTGGAAACTTAATTTATA
AGCACAAAGTTCTATAATTTGGATAAAAGAATTAAAATTAGCTCTAGAAGTAAACTAAAGTTTAACATTCAATTTTATA
CTTCATTTTATGATAGATATGTGGGCGCAATAATTTTTTTGCAATGATTACACCCTTGTAACACCCTGTGAATTAGAGA
TGAATAAATATTATCTATCTATCTATCTATCTATCTTATGTGACCTATCCTGCAGCAAGCGTATTCGATTTAAAAGAGA
TATTACCTCCATGAATAGTCGCTTTACCATATCTCTTTCCAAGAATTTATCTTTTTATAATATCTGACAATTCTCTGTA
AATTATGGGTGAG
>Contig564 175 reads, 325 bases
TTTTTTTTTTTTAATGATACGGCGACCACCGAGATCTACACTCTTTCCCTACACGACGCTCTTCCGATCTCTCTGGGGT
CGTCAACGACCCCGCTTCGGGTTCAAAGGGTTAATCATCATCCATATGTTGTGAATGAGTAAGAGAGAGAGAGAGAGAG
AGAGAGAGAGAGAGAGCGTGAAGGGTGAATCCGTATTCTATTCCACCACGCCCTGTAGTTCATTATACAAATCCAGAAA
AAAAATTATAAAGAGATCGGAAGAGCACACGTCTGAACTCCAGTCACGCCAATATCTCGTATGCCGTCTTCTGCTTGAA
AAAAAAAAA
>Contig565 133 reads, 365 bases
CTGATGTGTGTACTTTGTCTAAAAATCCTCAATTTTATCGAATACATCGTTTCGGGTCTGTTTATTCCCTTCATCAGGT
AACAAACATTTTTTTTCCATGACATTGAGCATTTAACAAAAGCTTCAATTCTCACATTTTGCTTTTATGCAGAAGTTAA
TGTAAATTATCGTTCGTCACACTCTTTTCACACACACACACACAAGAAATAGAGGCTAAAACCATTGAAAGCCTAATTT
ATAAAGAGAGATAAAAAAAAAACTTCTCAGAGATCGGAAGAGCACACGTCTGAACTCCAGTCACGCCAATATCTCGTAT
GCCGTCTTCTGCTTGAAAAAAAAAAAAATACAAGTAAGAATACTCTATA
>Contig566 3 reads, 249 bases
CTTTATGTGTACGTAACAAAAACGAAAGTCGTCAGATCGGGCTGAAACTTGGTATGAGCACGAATTAAGATGCGTAGAT
TTCAAAAATCATATGCGCCAAAAATTGATTTTCCCGGCCGGCCGGCCGTCCGTCCGTCCGTCCGTCCGTCCGTCCGTCC
GTCCGTCCGTCCGTCCGTCCGTCCGTAACACATCGGCCTCTGGAGAGCAAACGGYAATAGATAGAGACTTGCGGGAAAA
GGTAAACCTCAA
>Contig567 131 reads, 338 bases
CTTCTCTGGGCTGTTTGGCGGTCATGGCGGCGCTCAGAGTTTGCATGCATGTGGATGCGCACCCACATGGTTCGAAAGA
AAAATTTCTTTCGAACCGGGTGTCGCTAATCCCATGTTTATGCTTATCGTTATAGGTAAATACATTCACGCACGCACAC
ACACTTCCATCCATGCAACATACACGCAATCATTCACACAATTTATGTTTTCCTCCAAAAGGTAACAACATTCACGCAC
ACACACTCACGCCCATTTACCCAACATGCACACACATTCATGCAATTTATGTTTATCCTCCAAAAGGTAAGCCAATGCT
TTTCCACTAGAATTTTCACCAG
>Contig568 180 reads, 323 bases
CTCCAGTTTCGGAAGTGGAACAGACTGCGATTTCGGAAAGATTTTCGAGTCGAAATCAGCGCTATTCTTATTGGAAAAT
TAATTGTGCATTGTCAACCTGTAAACCAACTGCCTTCTCTTTAATTTTATAGTGATTTTATAAAAAACGGCAAAAATGG
AAAGATAGTCAAAGTTAGTAATGAAATGGGGAAAAAAGAGATGCCAACGACACGCGGTGTTCCCAAGCGGTCCCCCATC
CAAGTACTGACCGCGCCCGATGCTGCTTGACTTCGGTGATCGGACGAGAACCGGTATGTTCAGCATGGTATGGCCGTTG
ACGAAAG
>Contig569 396 reads, 428 bases
CTTTATTATAGCCATTCTAGCACGCTAAGCACACCAAGGATGCCTGAGCGCCTTGGTGATGTAAATTGAGGAAATCAGA
GAGTGGGGATGAATGCGTTCTTATATAGAGAGCTTTTTGGGATAACAACTCCCACCACTCTGAGTTTTCCACTGTAGAT
GCATATATGCTGTGAAGCCCTTTTATGGGGAAGGGATGAAAGAATAAGATGCGAGGGTGTAGGACGATGTATTGTGCAA
AAACAGCGTTTGGGGGTGACTTTTCGGACACTTGGGTAGGGATGAATGTAAGAGAGGAGATCTTGGTAATATGTGTGAC
TTGGTACTAAGGGCGCATGCTCTTGCCCTCGACGGAGTTTTCCTCATCCCATCCAATGGACATTTCTTGCCCCCGCCGC
ATATCGCACACACACACACACACACACCAGCAG
>Contig570 119 reads, 276 bases
CTTGAATAGTTGGACAATTCGGAGAGCGGGGCGTGGACACGAAGTTGTTTGCTGTTGTCCCCCTTGGGACAGATATCCT
GGATGTTTGCACGCCTTCTGGTGAGATCGGGAAGAATAAGGGGCATGAGGTCTCCCGATGCGATGATCTCCAGAGACAT
TATAGGCTCCAGCAGTCTACAACCGGCTTCCTTGAGGATCTGAAAAAAGAATGCTTCAGGAGAGAGAGAGAGAGAGAGG
GATGGTTTTCCTGGGATCTTACCTTTTGAACACACTGAG
>Contig571 386 reads, 612 bases
TTTTGTTTTATGGTTTTTTTTTTTTCAAGCAGAAGACGGCATACGAGATATTGGCGTGACTGGAGTTCAGACGTGTGCT
CTTCCGATCTCTCGTTGAGACCTATTCAACGATATGTCACACGTCATGATCGGACCACCCTGTAATTCAAAATGGCGGC
TTTTATCCGAAACAGTTTTTTCGATATAACTCCCGAACCGCTTATCCGATTTTGATCAAATAAAGCTCATATGAAAGAT
CTCAACAAACCTTACAAATGTCTAAAACATTTCAATTTCAAAAAAGCATGTCAAGTGCACAAAAAAATTATTCTTAGAT
TTCCGAAATTTCGGACTCGAATATTTCGGAAACTACAGTATGCATTTTCTTTAAATTTTAGTATGTTGTAGCCTGTTTC
AAGACCTTTCCAACGGTATATCACTTTTCCGCATTGAAACTTTCTGACTACTAGATATGACCATTTGAAAATTTCTATG
CATTTTCGATTTTCTCCGAGCTCTATCTTCCGTTCTACTTAACCGATTTCCATCATCTTGGTGTCAAATGAAAGATCTC
GAGTAACGTGACAAAAGTCTAGAACATCAAAAACCTCTAAAAGTAACACTTTTCTGTAG
>Contig572 6 reads, 387 bases
CTATTACAATTTTATGGAAAAAGTTTAAAAAGTAAATTAATTGTTTATTCTYTGTCTTAATATTACGTTGGTTTTTCAC
ACTCGTGGAAAAAACCACGTATTGTAATCATCGCAAAATGCGACCACCTCAGATCGGCCTCAAACTTGGTATGACCACG
TTTCACACCTCCCACATTTCGAATATGGTGGTGGAAAAATTTTGTTCCGGCCGGCCTGCCGGCCTGCCGGCCGGGTCAC
CTTTCCGGCCTTATAGCAGACGCACGGTTGAAGATAGAGACTTCCCGTTTGCACTTTTATATAGAAATGTTTTCTTTTT
TTTTTTTTCTTTAAAAAAACATCTACTGATGTATTTATTTTATAGCAATCTAGTAACTTAACACTAATAAG
>Contig573 573 reads, 381 bases
GTTCAGACGTGTGCTCTTCCGATCTCTAAATAAGAACTTCTAAAATATAAAGCAAGATAAGCGTCTTATTGGTGGTAAG
ATCTCATCTGTAACTATAACATACTAGAATTTAAAGAAAACTATATTCTAGTATTCGAAATATTCGTGTTCGAAATTTC
GATTTTTTATTCTATATCAGCGATACTGTGGTGATTTATTGATATCAGTATGTACTTGGCGTACGTGAGGCTCGTCGAT
ACCTTTCATATGAGCCTTATTTGTTTAAAATCGGATATACGGTTCGAAATTTATATCGAAAACTGTTTCGGAAAAGGCC
GCCATTTTGAATTACATGGTAGTTTGACATGAAGTGTGACCTACCATTGAATAGGGCTCAACGAG
>Contig574 45 reads, 337 bases
CTTCTCTGGGATGTTTGGCGGTCATGGCGGCGCTCAGAGTTTGCATGCATGTGGATGCGCACCCCACATGGTTCGAAAG
AAAAATTTCTTTCGAACCGGGTGTCGCTAATCCCATGTTATGCTTCTCGTTATAGGTAAATACATTCACGCACGCACAC
ACACTTCCATCCATGCAACATACACACACCACTCATACAATTTATGTTTTATCCAAAAGGTAAGCCAATGCTTTTCCAT
CTGGCCCTTCGTACCTCTGGTCGAACAGTGCTCGCCATGGACCCCCTATCATCTTATACAGTCCACACTTCGCTCTCAA
TCTTCTACTGCTACCTACAAG
>Contig575 2 reads, 251 bases
CTCAAAACAACATGGGACCGCTGTAGAAAAAGATACAAAGTGCGATTTTCAATCGATGATTTGGACCACTTCTAGTTAT
CAGATCGGCATGAAACCTGCACCAAAAGACGGGGAATTGAATTTTGAATGACAATCGAACAAAAAGCAAATATTGCGCA
ATAATTCTTCTTCTTCTTCACTCACTCACACTCACAAAAAAGTGAGATCCCTTAAAAGATCTGGTAAGTGGGATGTATA
ATCAAAACTTAAAA
>Contig576 168 reads, 308 bases
CTGAAGACAAATTGAAGGGAATTTTATCTCTCGTTTACATTTTGCAAATTAATATAAAATTGATTCAACTACAAGCGAA
CCAATTTCCATTTACACAGCGATCCCTGATTCCTTTGGCCCACCTTTCGTACCAACCACACCATTAGCCTAATTATTAC
GTGAAAATCGGTGAGCCACATCGAGAGAAACATGCAATTTCCGTATATACCCCTACTAGGACTTTGCCTCCTCAAATGC
ACTGCATTCGTTTGCTGGGAAGGAAGGAAAAAGAGAGAGAGAGAGAGAGAGAGCGAAAAAAAGACCACAAG
>Contig577 24 reads, 397 bases
CTTTTGTCGTTTTATTTTTCTTTTCAATGTCCTAATTTTCGGTGACAGAAATATTCCAATGGCGAGGGATGATGTTGCC
TGAAAATAAGAAGAAAAAATTTTTATACACAAGAAGAAAAAATGAGAAATATTATAGATGGTTTATGATACACACACAC
ACACACACACACACACACACACACACACACACACACACACACACACACATATATATATATATATATATATATATATATA
TATATATATATGAATACTTGCTATACAACATTATTCAAAGTAAAATCATTGAATACCAAGTTTAAAAAACAACAAATAT
TTATGTTTACATGAAATGCTCTTTTTATTCATGGATAATGCAGCGGTACAATGCTTTATCCACTTTAGGTTTTATTTTT
AG
>Contig578 125 reads, 601 bases
TTGAGTACCTTAGAAATTAATAAAATGCGCCACTTGTCCAAATTACAGACGTCTAGCGGCATGAAGAGCAGAGATACTG
AGGAAATAAGATTACAAAAATGTCGGCCGAACTCTTTGGAAAATCCCATAACCCAATTTGTGTTGCTTAGAAATTACTA
AAATGCGCCACTTGCCCAAATTACAGACTTCTAGCGGCACTAAGAGGCGAGATACTGAGGGAATTAGATTTCCAAAATG
GCGGCCGAAAGCTATGAAAAATCCCATAACCCAAATTTAGTTCCTTAGAAATTAATAAAATGCGCCACTTGTCCAAATT
ACAGACTTCTAGCGGCATTAAGAGGCGAGATACTGAGGAAATAAGATTTCCAAAATGGCGGCCGAAAGCTTTGGAAAAT
CCCATAACCCAATTTGTGTTGCTTAGAAATTACTAAAATGCGCCACTTGCCCAAATTACAGACTTCTAGCGGCACTAAG
AGGCGAGATACTGAGGGAATTAGATTTCCAAAATGGCCGCCGAAAGCTCTGGAAAATCCCATAACCCAAACTCAGTTCC
TTCGAAATTACTAAAATGCGCCACTTGCCCAAACTACAAACTTCTAGC
>Contig579 2 reads, 251 bases
CTCAAAACAACATGGGACCGCTGTAGAAAAAGATACAAAGTGCGATTTTCAATCGATGATTTGGACCACTTCTAGTTAT
CAGATCGGCATGAAACCTGCACCAAAAGACGGGGAATTGAATTTTGAATGACAATCGAACAAAAAGCAAATATTGCGCA
ATAATTCTTCTTCTTCTTCACTCACTCACACTCACAAAAAAGTGAGATCCCTTAATTCATAAAATGACCTTAAGAGTTA
CCAAGTAGAAAATG
>Contig580 4 reads, 291 bases
CTTTTGCTAGTGCTGTGACCTATCTTTCAATTATTTGAAATGAATAAATTATCTATCTATCTATCTATCTATCTATCTA
ATTATTATAAATTAATTCATATTAATTAATAAATATGTATCATATTAATTAATTATTATTAATTATTATTATAATTAAT
TTTTGATTATTTATCCTGCTGTGTGACGGTACTGAATTTTTGGTTCGTCTATCTCCTATCCCGTCCTTCTTTTGCTATT
CAGCTCAGTGAAATTGAGGATGCGACGACYCTAAAGAGAGATGAGTTAGTGGAG
>Contig581 81 reads, 265 bases
CTCTTCCGATCTCTAAATTGAGGAAGGTTATAGCAGAGTTCCTTCTACAGAATTATCCAAAATCTTCGCGACATCTTCA
GGTTTCAAGTCGACTCTCACAGACGGTATTGGCGATTGAGTTTGGACAAATTGATGGGTATGTAGAGAGAGAGAGAGAG
AGAATTTTTTTGTGATACTTTTACAACATTAAACGAAAAAACTGTATTTGCAGCCACTGTTCGCCGAAAGTATTTGCCA
AGTGTCTCATTGGAGAGATCGGAAGAGC
>Contig582 5 reads, 253 bases
CTTACTTCAAGGTCTATCTTGCATAAAAATTTCAAAAATTTCTATGTCGCCGTTTAAAAGATATGACTCCTAGAAGATT
CTCGGTACACAAATTTTGAGCATTATGAAGAGTTCGCACAAAGCATTTTGGACAGAACGACAATTATTTGCATATATAT
GTGTATATATATATGTATATGTATACTATATATATATATATATATATATATATATATATATGTATGTATATATATATGT
ATAATATACATGTATA
>Contig583 3 reads, 247 bases
CTCTGAGACGCGCCCAATGAAAGTCAAAAGAAGAAGAGAAGAAAAGGAGAGAGAGAGAATGAAAGGAAGTGAAGATCAT
CGAAGAGACCGAAGTTGGCAACGTTCTTAGTTCAGTTCTGAGACGCGTCCAATGAAAGTCAAAAGAAGAAGAGAAGAAA
GGGAGAGAGAGGGAAAGGAAGATGAGAGCATTGAAGAGACCGAAGTGGGCAACGCACTTAGGTCAGTTCTGAGACGCGT
CCAATGAGAG
>Contig584 241 reads, 322 bases
TTTTTTTTTTTAATGATACGGCGACCACCGAGATCTACACTCTTTCCCTACACGACGCTCTTCCGATCTCTTATTCCAC
CGCGCACATTTCGACCATAGATGTCAAGCGTCGCGGAGGCTTCCTTCTAGCCGAAAATGAGGATTTAAGACAAAAAATA
TTGAAAAAAAAAACAATGGAAAAATCACAAAAGTGCCGATTGCTCGTTTGCTGCTCCAACGATTTCGTTCAACCGGGCA
TCAAAAGAAAGAGATCGGAAGAGCACACGTCTGAACTCCAGTCACGCCAATATCTCGTATGCCGTCTTCTGCTTGAAAA
AAAAAA
>Contig585 678 reads, 483 bases
TTTTTTTTTTTTTTCAAGCAGAAGACGGCATACGAGATATTGGCGTGACTGGAGTTCAGACGTGTGCTCTTCCGATCTC
TACAACATACTAAAGTTTAAAGAAAATGCACCGTCTAGTTTGTGAAATATAAAATTTTGAATTTTCAGAAATTTTCATT
TTGACTTTAGCGCCTCTTGCGGAACTTTTTTGAACTTGATATGTTCTAGACAAATATGAGGCTTGCCGAGATCTTTCAT
TTGAGCCATGGTTGAACAAGATCGGACATGTCGTTCTTGAGTTATGACGGAAAAACCATTTTGGGTATAGGCAATTATT
ATAGGTTATACGGTGGTTTGATGTCCCGTTATGATATATCGTTGAGTAGGGTTTAATGAGTTCTACAACATATTTTTTT
TTCAGCCCCCTAGAGATCGGAAGAGCACACGTCTGAACTCCAGTCACGCCAATATCTCGTATGCCGTCTTCTGCTTGAA
AAAAAAAAA
>Contig586 2 reads, 250 bases
CTCAAAACAACATGGGACCGCTGTAGAAAAAGATACAAAGTGCGATTTTCAATCGATGATTTGGACCACTTCTAGTTAT
CAGATCGGCATGAAACCTGCACCAAAAGACGGGGAATTGAATTTTGAATGACAATCGAACAAAAAGCAAATATTGCGCA
ATAATTCTTCTTCTTCTTCACTCACTCACACTCACAAAAAAGTGAGATCCCTTAAGTTAATGTCGTTGACATTCTAGAG
ACAGAAGAAAGAG
>Contig587 34 reads, 294 bases
CCGAGATCTACACTCTTYCCCTACACGACGCTCTTCCGATCTCTTTGCCGTTTACCGCAAGTCTCTATCTATTACCGTT
TTCTCTCCAGAAAGCGATATGTTACGGACGGACGGCCGGCCGGCCGGCCGGCCGGGAAAATCGATTTTTGGCGCATATG
ATTTTTGAAATCTACTCATCCTAGTTCGTGCTCATACCAATTTTGAGCCCGATCTGACGACTTTTGTTTTTGTTAGGTA
CACATTAAGAGATCGGAAGAGCACACGTCTGAACTCCAGTCACGCCAATATCTCGTA
>Contig588 41 reads, 266 bases
GTGCTCTTCCGATCTCTTTGCCGTTTACCGCAAGTCTCTATCTATTACCGTTTTCTCTCCAGAAAGCGATATGTTACGG
ACGGACGGACGGACGGACGGACGGACGGACGGACGGACGGACGGACGGCCGGACGGCCGGGAAAATCGATTTTTGGCGC
ATATGATTTTTGAAATCTACTCATCCTAGTTCGTGCTTATACCAAGTTTGAGCCCGATCTGACGACTTTTGTTTTTGTT
AGGTACACATTAAGAGATCGGAAGAGCAC
>Contig589 12 reads, 284 bases
GGCGGGACTGGGGTTCAGGCGTGTCCTCTCCCGATCTCTTTCATTTGGTGGTCATTTGAACAAAATCGTACAAGCCGTT
ATCGCGCAATTGTCAGTTTAGTCGATTTTGACACTGGATTTAAAAAAAATTTTTTTATTACATCTTATTTTCAATCATC
ATTTTCGGATAGAAGACCGCAATCGACACGGTAGACGTCTATGGACGAAAGTTGCGCGGTTAAATAAGCTTTCATTTGW
GGACATTTGWACAAAATCGTAAAAGCCGTTATCGCGCAATTGTCAGT
>Contig590 10 reads, 250 bases
CTTTATGTGTACGTAACAAAAACGAAAGTCGTCAGATCGGGCTGAAACTTGGTATGAGCACGAATTAAGATGCGTAGAT
TTCAAAAATCATATGCGCCAAAAATTGATTTTCCCGGCCGGCCGGCCGTCCGTCCGTCCGTCCGTCCGTCCGTCCGTCC
GTAACACATCGGCCTCTGGAGAGCAAACGGTAATAGATAGAGACTTGCGGTAAACGGTAAACCTCATATATCGACCTGA
CGACATCCGGTGG
>Contig591 12 reads, 297 bases
CCACCGAGATCTACACTCTTTCCCTACACGACGCTCTTCCGATCTCTCCTCAATGGATGATGGTGTGGGTTTTTCGGTG
TACTATAGAGAGAGAGAGAGAGAGAGAGAGACGTTTAAAAGGGAGGTTGTGAAAGATTTTCTTCCATCACGTACGCCAT
AACTTGATCACCTACATCTCTCGAGGAAGGTGATCGAGACGCAGCAAAAGAGAGGAGAAGTACACGATCGCCGAGATGA
TGAAAGAGAGATCGGAAGAGCACACGTCTGAACTCCAGTCACGCCAATATCTCGTATGCC
>Contig592 2 reads, 249 bases
CTAAGAACGGCCCTAAACTGAATTACGTTGGTTTTACACAGTCGTGGAAAAACCACGTATTGTATTCATATCAAAACCT
GACCACCTCAGATCGGCCTCAAACTTTGTATGAGCACGTTCCACACCGCCCACATTCCGATTCCGGTGGTGGAAAAAAA
TTGTTCCGGCCGGCCTGCCGGCCTGCCGCACTTTCCGGCCTTATAGCAGACACACGGTTGAAGATAGAGACTTCCCGTT
TTGGCTTTAAAT
>Contig593 3 reads, 275 bases
CTCAAAACAACATGGGACCGCTGTAGAAAAAGATACAAAGTGCGATTTTCAATCGATGATTTGGACCACTTCTAGTTAT
CAGATCGGCATGAAACCTGCACCAAAAGACGGGGAATTGAATTTTGAATGACAATCGAACAAAAAGCAAATATTGCGCA
ATAATTCTTCTTCTTCTTCACTCACTCACACTCACAAAAAAGTGAGATCCCTTAACAAGAAAAATCCATATTTTGGGTG
TTGTTTAACCTACTTTTGGAATATATGCCACACAGAAG
>Contig594 6 reads, 406 bases
CTTACTTCAAGGTCTATCTTGCATAAAAATTTCAAAAATTTCTATGTCGCCGTTTAAAAGATATGACTCCTAGAAGATT
CTCGGTACACAAATTTTGAGCATTATGAAGAGTTCGCACAAAGCATTTTGGACAGAACGACAATTATTTGCATATATAT
GTGTATATATATATGTATATGTATACTATATATATATATATATATATATATATATATATATGTATATATATGTATATAT
ATATGTATAATATACATGTATTTATTTTTCAATTTTCAATTTAATTTATTTCCACACTAATAGGGTTTAGCCCTCTTAC
AAGTGCGTGGCCAGTAGGCAAAAAGAGAAAATTAAACAAGAAAAAACAAAATAAAAGAATGTAGTGTGTGAGATTGAAG
AATAATGAAAG
>Contig595 33 reads, 383 bases
CTAGGGGCTGACCCATTCATGGGACGTTGGTTTTCCACAACGTGGCTGATTCTCATGCGATGAAACTTGATTTATTAGT
GGAATTGGTAGCCGAGTTGAGATTTTTCGTGAAATTCTTCAATGTGGTTGATACATGTTTAATCATATCTCTTGTTATA
TTACAGCCACTAGAAAGTTAGAACCCATTTTTGATAGACTTTTGTCATGCCTTTCGAGACCTTTCATTTGACACCAAGA
TGAACAGTATCTGATGAGTATAACGGGAGATACAGTTCTGTGTACTATATGAAAACACGACTTACATTACTTAAACGCT
CATATCTCAGGAACGGCGACATAGAAGTTTTTTTTAAATTTTTTTGTTGGACAGGTTACAAGGTCAG
>Contig596 3 reads, 251 bases
CTCAAAACAACATGGGACCGCTGTAGAAAAAGATACAAAGTGCGATTTTCAATCGATGATTTGGACCACTTCTAGTTAT
CAGATCGGCATGAAACCTGCACCAAAAGACGGGGAATTGAATTTTGAATGACAATCGAACAAAAAGCAAATATTGCGCA
ATAATTCTTCTTCTTCTTCACTCACTCACACTCACAAAAAAGTGAGATCCCTTAAATCATATAACGTCTTCATTACTCT
AATGAATATGAATA
>Contig597 3 reads, 275 bases
CCCTACACGACGCTCTTCCGATCTCTCAAAACAACATGGGACCGCTGTAGAAAAAGATACAAAGTGCGATTTTCAATCG
ATGATTTGGACCACTTCTAGTTATCAGATCGGCATGAAACCTGCACCAAAAGACGGGGAATTGAATTTTGAATGACAAT
CGAACAAAAAGCAAATATTGCGCAATAATTCTTCTTCTTCTTCACTCACTCACACTCACAAAAAAGTGAGATCCCTTAA
ATAAAAGAGATCGGAAGAGCACACGTCTGAACTCCAGT
>Contig598 68 reads, 420 bases
CTTAATATAGAAGTTATATCAATTACATTAGTGCTGCATTCGTCCAATTTTCATTCTGAAAACACACCCATTTTGCTTG
TATCAGCACCAACCTCATTCGCAGCAACTTCAAGGTTTTATAGTTTTAATTCTGTAATTGTTTTCACCCATCGTCGCGC
TTCCACCCTTACACAATTGAACTTATAACCCCCATAAGCAACTAATACAATCCCTTCTGCCAGCCCTCCTGGCGTTGGG
ATTGTGAGAAAGAACAACATAACAATGAAATTCAGGACAACAGGAAAAAAGAAATGTTCCCAAAGAAAAGGACACAAGA
AGAACACCAATTTCAGACTGGAGAAATTTCTTCTTCAAACAAATAAGAGCACTGCTGGTGTGGAAAAGTAGTTGAGGAG
AAAATTCATTAAATTAAATGGAAAT
>Contig599 3 reads, 249 bases
CTCTGCTTCCTTATTCTCACTTGCATCTCGGAGGATCAGTATGCCAATTCCATGATGCACGATGTCAACCTCACGTTCA
AAGTTCTCATTCATCGGGCACAGATGAGACACAGAAAGCTTCCGGGAGAGAGGATTTCCAAGTCACAGCCACTGGCGGC
TACCCTCTTAGGKGAGTCCTTATCAGAAAAAAATAAAGGGGTTTCCTCAAGCTTCTCTCTCTCTCTCTCTCTCTCTCTC
TCTCTCTCTCTC
>Contig600 72 reads, 251 bases
CTGAAAATGAGGAGATTGACAAACTCAAGGTTGCAATATCTATCATTTGAAAGGAATTAATGGCATTTGAATAATATAG
ATAGATAGATAGATAGATAGATAGATAGATAGATAGATAGATAGATAGATAGATTTATTTATTCAACTCTTCCCCCCGT
ACCGTGCGACCGTAGTCGTCTTAGTGTTGGTGCCCAGCCTCAGAAGCAAAACTACGGAAAAGAGATCGGAAGAGCGTCG
TGTAGGGAAAGAGG
>Contig601 3 reads, 297 bases
TTTTTTCAAGCAGAAGACGGCATACGAGATATTGGCGTGACTGGAGTTCAGACGTGTGCTCTTCCGATCTCTGTTGCTG
CTGCTGCTGGAAGTTGTTGTTATTGTTGTTGTTGTTATTGTTGTTGAACCCAAAGTTACCCGTTTCGCTATCATGGCGG
AAGACGCGATTCCTATCAGCATTTGAGTGGAAGCTACTCGTCGAGGGGAAGGACGGTGGACTCTGGAAGTTCGTAAAGG
GTCTGTGGGGTGCTTGAAGCGATGACGACCGGTGAGGTGGGTGGGTGGAAATAAGCGGGG
>Contig602 32 reads, 321 bases
CTTACTTCAAGGTCTATCTTGCATAAAAATTTCAAAAATTTCTATGTCGCCGTTTAAAAGATATGACTCCTAGAAGATT
CTCGGTACACAAATTTTGAGCATTATGAAGAGTTCGCACAAAGCATTTTGGACAGAACGACAATTATTTGCATATATAT
GTGTATATATATATGTATATGTATACTATATATATATATATATATATATATATATATGTGTGTGTGTGTGTGTGTATAT
ATATATATCGCACCCCGCCAAATATACTAACGTAATTAAAAATAGATCACTTTTCAGAAAAGCACTTCAAAGTTTTGCT
TCAAG
>Contig603 77 reads, 309 bases
ATGTATGTTTTTTTTTTTTCAAGCAGAAGACGGCATACGAGATATTGGCGTGACTGGAGTTCAGACGTGTGCTCTTCCG
ATCTCTATCCATACAGTGAAAAGATCGACAATCGGTTAACTATAAGATTCAAGATAGATAGATAGATAGATAGATAGAT
AGATAGATAGATAGATAGATAGATAGATAGATAATTTATTCATTTCAAATAATTGAAAGATAGGTCACAGCACTAGCAA
AAGAGATCGGAAGAGCGTCGTGTAGGGAAAGAGTGTAGATCTCGGTGGTCGCCGTATCATTAAAAAAAAAAA
>Contig604 45 reads, 381 bases
CTCAGAGGGCCTTGGTGCGCGAAATTTCTTATAGACATTGGATCTTGGGGTGCGCAGAGGGCACTGTGGCGCGTAATTA
TAATTTATTATAATTTTTTATACACCCAGAATGAGTTACATAGCGCTGTGTCATCTTGTGTGTTGACATTCTCTCTCAT
TATTTGAGGTCCTTCTTTTTTGCGATGTATATATATATAATTTTTTTTTCTCTCTCTCTCTCTCTCTCTCTACTCCGCA
CTTCCTTTCCTTTTTATTTATGAGGTTTTTCTACTGAACTTTTCTTATATATTTTTTCTTTTTGTATTGAGGCGCATTG
AATAAACCGCGCTTCCCACAACTGAACCCAGTGTCAGCAATACGCACTCTTTAAATAGAGTCTAG
>Contig605 70 reads, 256 bases
CTTACTTCAAGGTCTATCTTGCATAAAAATTTCAAAAATTTCTATGTCGCCGTTTAAAAGATATGGCTCCCAGAAGATT
CTCGGTACACAAATTTTGAGCATTATGAAGAGTTCGCACAAAGCATTTGGACAGAACGACAATTATTTGCATATATATA
TATATATATATATATGTGTGTGTGTGTGTGTGTGTGTGTGTGTGTGTATATTATATATATATATATATATATATATTAT
ATGTATATATATATATTTT
>Contig606 7 reads, 264 bases
CTGAAAAATCTTCTGGTTACCTCCTTTAAAACCAAGGGGACGTCGTGGTCCCTTATTGCATGAAGTAAATGGCGGTTAA
TTCCCGAGTCTGTTTCAAAATATGCCTCTCACAACATAGCAAAATTCTCTATCGGGAAATTTTTTCTCGAGATTCTCGA
CCCATTCTCGACAAAATAAATTTATTTTCTCTATTTTCTTACATTAAAAAGCCGTATCTACCTCTGAAATATGTATCAA
TCGATAAGAAATCTTGTTTAGTTTTAT
>Contig607 2 reads, 211 bases
CTCTCCTCTTGGACGCCTTAAGAAAACCACCCCAGACCCCCCTAAACAACAAATCTCCACGTTTCTGAAGATTTCTGAG
ATTTTTGGAAAAATGACGTCCCGCCGTTTGTCCGTGTGTCCGTGTGTCCGTGTGTCCGTGTGTCCGTGTGTCCGTGTGT
CCGTGTGTCCGTCTGTCCGTGTGTCCGTCTGTCCGTTTGTCCGTCTGTGGCAG
>Contig608 6 reads, 382 bases
CTCAAAACAACATGGGACCGCTGTAGAAAAAGATACAAAGTGCGATTTTCAATCGATGATTTGGACCACTTCTAGTTAT
CAGATCGGCATGAAACCTGCACCAAAAGACGGGGAATTGAATTTTGAATGACAATCGAACAAAAAGCAAATATTGCGCA
ATAATTCTTCTTCTTCTTCACTCACTCACACTCACAAAAAAGTGAGATCCCTTAAGAACTCATTAGTGGAGCGACATTT
TCTTCCACCACGTACCGCACAAAGTCTCAAGAAATCCATCATTAGATTTCCACAGATACTTTTGGGGTAACTTTGTCTG
AAAATTGAATTTCCTAATGCCAGCACACGTGGCGGTGAAAAGTTCTGAGAGAGATGGTGTAGGTAG
>Contig609 6 reads, 273 bases
GACTGGAGTTCAGTGGTGTGCTCTTCGTATCTCTTTCATTTGGTGGTCATTTGAACAAAATCGTACAAGCCGTTATCGC
GCAATTGTCAGTTTAGTCGATTTATGACACTGGATTTAAAAAAATTTTTTTATTACATCTTATTTTCAATCATCATTTT
CGGATAGAAGACCGCAATCGACGCGCTAGACATCTATGGACGAAAGTTGCGCGGTTAAATAAGAGATCGGAAGAGCGTC
GTGTAGGGAAAGGGGGTGGAACTCGGTGGTCGCCGT
>Contig610 46 reads, 541 bases
TACGAGATATTGGCGTGACTGGAGTTCAGACGTGTGCTCTTCCGATCTCTTAGTAAAATTATGTAAAAATCGACCCTAA
TTTTCATTATTTTTATTTTTTATTAATTAGTTATCCATAAATGTATTTCATTATTATAGATAGATAGATAGATAGATAG
ATAGATTTATTGTGTCAACTCATCCCCCCGTACCACGCGACCGTAGTCGTCTTAGCGTTGGTGACCAGCCTCGGAAGCA
AAACTACGGAAAAGCTTCGTCAAGGGCTGTATGGTTTACCTGTGCACATTAAAGAATAATACAGTACACAGCCAAAATT
TTATCGGTTACTTTTACAGATCGTCTCTGTAAATAGAATTTACAGATAAAATCTGTCGCAAATCAGTGACAGAAAACTT
CGCAGAAAAGACTGTAAACTTTACAGAGACGATCGATAAAGTTGAATGCGGGCAATTTAGGGCACTCAGCCCAGTCAGA
GATCGGAAGAGCGTCGTGTAGGGAAAGAGTGTAGATCTCGGTGGTCGCCGTATCATTATAAAAAAAA
>Contig611 4 reads, 361 bases
CTTTCTTTGAGAAAATCAATTACTTCTCCTTTGGCATATTCAAAAGTTATTCGGACCGTATAGTCCGATATATGTATAT
TTGATGTACTCAGGGCATTTATAATAATAAATTCTAATTCTAATTCTAATTCTATTAATTTGTGAACATTCCAAAAGTG
GAGGTAATTTCTTGGTGGTGCTGATGCAGCCAGAAAGATCAGATAAGATAGATAGATAGATAGATAGATAGATAGATCC
TTTATTTAATGCCCAGGGAATACATCAAATTCCATATAGGACTATACATAAAAAATAGTAACAAAATTACAAATAGTGG
GAGAAATTATAAAAAAGTGAGTTACAAGCGAATCGACCGGGTAAG
>Contig612 10 reads, 381 bases
CTTTTCAAAGTCAAAGTTTTCTGAACCCCAAGAAAGCGTTTTTTTTTATCCCATTTAGAAAAGTCTTTTTATTTTTTTT
AAGTAAAGTTGACTTCTGGTTTAGACTAGCTTTAAATGATTGTTCTAGATGTTATTTGTATTGGGAATATCACATGATT
TTACTTATCTCCACCTCTATGTACAAATTATTACCATTGCTGTTGTGGATTTACAAAATTTTCTCATGGAGATTAAGTT
TTCGCTCTTCTCGATTTTCTCTCTCATTTTCCTTTCTCTCTCTCTCTTTCTCTCTCTCTCTCTTTCTCTCTCTCTCTCT
TGTGAACCACGCGAGCATGAGAAAAGCTCTGAGAGTCTCGGAGGGGAAATATGTGAGAGGAAAAG
>Contig613 2 reads, 243 bases
CTCTCCYCACATAAAACTCGAATGAAATATGGGATGAATTACGTTGGTTTTACACAGTCGTGGAAAAACCACGTGTTGT
ATTCATATCAAAATCGCACCACCTCGGATCGGCCTCAAACTTGGTATGAGCACGTTCCACACCGCCCACATTCCGAATC
CGGTGGTGGAAAAAAATTGTTCCGGCCGGCCTGCCGGCCTGCCGCACTTTCCGGCCTTATAGCAGACATACGGTTGAAG
ATAGAG
>Contig614 158 reads, 263 bases
CTCTTTCTGGCTTGTGATAGCATAAATTTGATGTGACATTGTACGTTTCCTCTATTGCATGTACACACACACACACACA
TTATATGTAACAAATACATTTTTCCCATTGGGAATTGGTGAAGGGGTGACTATCTGGTCGAAAAATAAATCAGATATTC
GGATTTTGGAGGAAGTAATCGAAATATTCAGGAATAATTTAAAATATTTCGACTATTAGAGAATATTATAGTTAATCGG
AATATTTAAAATCAAGTCAGAAAGAG
>Contig615 412 reads, 610 bases
CTTAAATTTTCCTTGTTCCCAATGTTTGTCACATATCGAGCAGTTACTGCAACTCTTCTAGTGCCAGGACCAGCAAATA
TTTTGTCACATTTTGCTTTTCCTCAATTTTTGTTATATATCGAGCACGCACTGGAAGAACCGCACCCTCGTAAGCTATG
CTTACCGATACGTTTCCATTTACTATACACAACATAATGATGTATATATATATATATGTATAAATGTATGTAAATAATA
TATACTTTTATTTTTTATATAATATTATAAATTATAATATAATATAAATGTATATATATAATATATACATACCTTTATA
TAAATAAAAATTTATTTATATACATTTATTTATATATAAATATAAATTTATATATATACATATTAATATATATATATAT
ATATATATATACACACACACACACACACACACACACACACACATATATATATATATATATATATATGCAAATAATTGTC
GTTCTGTCCAAATGCTTTGTGCGAACTCTTCATAATGCTCAAAATTTGTGTACCGAGAATCTTCTGGGAGCCATATCTT
TTAAACGGCGACATAGAAATTTTTGAAATTTTTATGCAAGATAGACCTTGAAGTAAG
>Contig616 132 reads, 251 bases
CTTAAATAGGGCTCATTTTGCTTAAATTGCGCTCGCTTCACTCAAATTAGGCTCATTTGAAAATTTTTCACTAATTCTG
CTCAAAATACTTTTATTTAGTTTAAACTGCACTCGTATGGATTCATTAGATAAACATTGTAACAGACAGGCAAACAAAC
AGACAAACCAACAATAAGTCAAACAAATACATAACATAACATAACATACATAATAAATATAAAACAATCAAACAGATAA
ACAAACAGATAAAA
>Contig617 18 reads, 301 bases
CGGCGACCACCGAGATCTACACTCTTTCCCTACACGACGCTCTTCCGATCTCTCCTCAATGGATGATGGTGTGGGTTTT
TCGGTGTACTATAGAGAGAGAGAGAGAGAGACGTTTAAAAGGGAGGTTGTGAAAGATTTTCTTCCATCACGTACGCCAT
AACTTGATCACCTACATCTCTCGAGGAAGGTGATCGAGACGCAGCAAAAGAGAGGAGAAGTACACGATCGCCGAGATGA
TGAAAGAGAGATCGGAAGAGCACACGTCTGAACTCCAGTCACGCCAATATCTCGTATGCCGTCT
>Contig618 144 reads, 277 bases
CTGGTGAGGAAGACGCTACAGAAGATTGCTCAAGGTATCTAATGGATTTGCTTAATCTCTTTCCAGCAATTTTGTTGAC
TTTCTGGATCTTAAGAGAGAGAGAGAGAGAGAAAAAAATGATCTCAAAAGTTTGCTGCATCGGAGCGGGGTACGTTGGG
GGCCCCACATGCAGTGTCATGGCCCTCCAGTGTCCGGACATCCAGGTCACCGTGGTGGATCTCAATGCGTCACGAATTT
CACAGTGGAACTCAGATAAACTGCCCATCTATGAGGTGAG
>Contig619 2 reads, 216 bases
ACACGACGCTCTTCCGATCGCTACCACAGACGGACACACGGACACACGGACACACGGACACACGGACACACGGACACAC
GGACACACGGACAAACGGCGGGACGTCATTTTTCCAAAAATCTCAGAAATCTTCAGAAACGTGGAGATTTGTTGTTTAG
GGGGGTCTGGGGTGGTTTTCTGAGATTTTCAGGAGATCGGTGGATTATGAGAGAGATC
>Contig620 39 reads, 284 bases
GMTCTCTCATGGTTACAATATCCGCCACATAAACTGCCATATATGTAGTTGTAATAGAAGGAGAGAGAGAGAGAGAGAG
AGAGATGAATGCCAACTGATGGGAGAGAATAACGTACATTTAATTAAACTATATTCATCAATTTCCATCGCGCGACTCT
AATCTCTGTGCATATTAATGAATTGAGTACATGTCAGAGCATTGCATATTGTAAAGAGATCGGAAGAGCACACGTCTGA
ACTCCAGTCACGCCAATATCTCGTATGCCGTCTTCTSCTTGAAAAAA
>Contig621 240 reads, 319 bases
CTGGAAGAATAGCCGAGTGTATGTCTTGCATCTCACTCCGCACTTGATTATGATTTCATAGTAGGGTTGTTTTGAATGG
GAGGAATTTTGGAGGGTGGTTTTGGAGAACTACATCATGGATTCGGGCTAGAAATCCACACACACACACACACCGTACG
ATCGTTGCTCATCTCCAAGTTATCTCTACATAGTCGGTTTAAGGGAAAATATGGAAAACAACTACGCCATCTTCAACCC
CATATCTTCCACCCACGTATAAGAAAGATGTTTCGCCAAAAGGTAGCAAAGTTTGCATTATAAAGAATAAGTACATGAG
GAG
>Contig622 147 reads, 298 bases
CTTCTTGTATTTAACAGTTCCTCGAGTTTCAAATTTTATTGCCTTACCAAGAATTAAATTGAATGATTGAGTGTAAATT
GCGCATTTGCCGAAGAATCATTTTTATTGAAACCACACTGCTGATGTCCTCCTTGTCACTCAATGGTATAACATTTCTT
CAAGAATTCTATTTTTTCTCCTAAAAAAATTCTATTTTTTTTTAATTCTATTTTTTTTAAGGAGGAATCTCATTTTTCT
CTATTAGGCTGGCTGGCATGGAATCCGGATGGTATAGTTCTTCAGATTTGGTGTTGAGGAG
>Contig623 98 reads, 320 bases
TTTTTTTTTTAATGATACGGCGACCACCGAGATCTACACTCTTTCCCTACACGACGCTCTTCCGATCTCTTTCTTTTGA
TGCCCGGTTGAACGAAATCGTTGGAGCAGCAAACGAGCAATCGGCACTTTTGTGATTTTTCCATTGTTTTTTTTTTCAA
TATTTTTTGTCTTAAATCCTCATTTTCGGCTAGAAGGAAGCCTCCGCGACGCTTGACATCTATGGTCGAAATGTGCGCG
GTGGAATAAGAGATCGGAAGAGCACACGTCTGAACTCCAGTCACGCCAATATCTCGTATGCCGTCTTCTGCTTGAAAAA
AAAA
>Contig624 59 reads, 252 bases
CTATCTGAATTTCTAGATAATTAATACCATAAATATTAAAAATAAAAATCATACAAATATTAATAACAAATAAATTTTT
AAATAATTATTTTGTATTTTTTCAATAAAAAAAGAAGATTTTAAAGCCGTCTGATAAATATTTTCCCCTCCAAAATAAT
CTCTTCAACCTTGATCCAAATTTTTAATTAATATAAATCCTGATTTTAGAGGATAAAAAACTACCCCATTTGTTGATAA
ATTAGGTATAAATCA
>Contig625 3 reads, 247 bases
CTCAAAACAACATGGGACCGCTGTAGAAAAAGATACAAAGTGCGATTTTCAATCGATGATTTGGACCACTTCTAGTTAT
CAGATCGGCATGAAACCTGCACCAAAAGACGGGGAATTGAATTTTGAATGACAATCGAACAAAAAGCAAATATTGCGCA
ATAATTCTTCTTCTTCTTCACTCACTCACACTCACAAAAAAGTGAGATCCCTTAATAAACATGTTCCTCCCTTACAAAA
CGCCACTGTA
>Contig626 4 reads, 249 bases
TTAAAATACTCTTTCATTTGGTGGTCATTTGAACAAAATCGTACAAGCCGTTATCGAGCAATTGTCAGTTTTGTCGACT
TTTGACACTGGATTTTTCTTAAAAAATTTTTTTTTTCACTTTATTTTCAATCATCATTTTCGGATAGAAGACCGCAATC
GACACGCTAGACRTCTATGGACGAAAGTTGCGCGGTTAAATAAGATTTCATTTGGTGGCCCTTTGGAACAAATCGTACA
AGCCGTTATCGA
>Contig627 40 reads, 376 bases
CTCTCACTCGTGGTTTTTGGCTAGTGTGAGATTATTACGTTGGTTTTTCACACTCGTGGAAAAAACCACGTATTGTAAT
CATCGCAAAATGCGACCACCTCAGATCGGCCTCAAACTTGGTATGACCACGTTTCACACCTCCCACATTTCGAATATGG
TGGTGGAAAAATTTTGTTCCGGCCGGCCTGCCGGCCTGCCGGCCTGCCGGCCGGGTCACCTTTCCGGCCTTATAGCAGA
CGCACGGTTGAAGATAGAGACTTCCCGTTTGCACTTTTATATAGAAATGTGGGTGAAAAATTTACGATTTTGCCATTTT
CAAAATCCAAGATGGCCGCCTTCTGCCATTTTGGTACACTGTCAACTAGTTGCACTATAG
>Contig628 25 reads, 334 bases
CTATCCGCCACCATTTTCAAACCTAAGTTATTTATTATCTCGACATGTATTGGAGATAGAACTCTAAAATTTGGACAGG
TGGCACATTTAATCCATTTGTTAAAAACCAATCGGGTTTTTTTTTACCTTTTTACTGCAATCCGCCGCTATTTTAAAAG
CCTAAAGTATTCAATATCTCGACTTCTATTGTAGATAGAATTCCGTTTGAACACGTATCGTGTTTTGTTAATTTATAAG
AATTTAATTAGAATTCTAAACTCAATTTGTCGCCATATTTAAAACCTGTCTCCCTCACTGCCACAATAGCACTGACGAA
CCCCACGAATGTCCCTAG
>Contig629 2 reads, 251 bases
CTTTGTAACCTTTGTAAAATCTTCCTGATAGGTACTTTCACAATCCGAGTAATATTTTAATATTATTTTCCCTGATATT
GCAATTGGTCGTGAAAATGCATATATTTAATTCCCAAAAGACATCAGTATAATCTTATTTGTGTCCGTGTATATAAAAA
AATTACAACAGAAGCACTAAAATAATTTCGCAAGGGGTAGAGTAAACCAGAGAGAGAGAGAGAGAAAAAAACATAGGTA
GTTACAAAATATTG
>Contig630 2 reads, 264 bases
CGCTCTTCCGATCTCTATAAAACGATAAGATTTTCCGGAAAAATTAAACTTTGGAAAAGAAGGAAAGGTATCATCAAGA
AGACATAGATGAACGAGACCCATTCATGGGACGTTGGTTTTCCACAACGTGGCTGATTCTCATGCGATGAAACTTGATT
TATAAGTGGAATTGGTAGCCGAGTTGAGATTTTTCGTGAAATTCTTCAATGTGGTTGATGCATTGATGATCATATCTCT
GGTTCTGTTACAGAGATCGGAAGAGCA
>Contig631 117 reads, 376 bases
CTTTTGTCGTTTTATTTTTCTTTTCAATGTCCTAATTTTCGGTGACAGAAATATTCCAATGGCGAGGGATGATGTTGCC
TGAAAATAAGAAGAAAAAATTTTTATACACAAGAAGAAAAAATGAGAAATATTATAGATGGTTTATGATACACACACAC
ACACACACACACACACACACACACACACACACATATATATATATATATATATATATATATATGAATACTTGCTATACAA
CATTATTCAAAGTAAAATCATTGAATACCAAGTTTAAAAAACAACAAATATTTATGTTTACATGAAATGCTCTTTTTAT
TCATGGATAATGCAGCGGTACAATGCTTTATCCACTTTAGGTTTTATTTTTAGAGATCGG
>Contig632 3 reads, 251 bases
CTCAAAACAACATGGGACCGCTGTAGAAAAAGATACAAAGTGCGATTTTCAATCGATGATTTGGACCACTTCTAGTTAT
CAGATCGGCATGAAACCTGCACCAAAAGACGGGGAATTGAATTTTGAATGACAATCGAACAAAAAGCAAATATTGCGCA
ATAATTCTTCTTCTTCTTCACTCACTCACACTCACAAAAAAGTGAGATCCCTTAACTTATCTCACAGGTTATAGTTTGT
TCTTTTCTCAGACC
>Contig633 141 reads, 287 bases
GTGACTGGAGTTCAGACGTGTGCTCTTCCGATCTCTAGAAATACATGAAGTACGCCATTTTTCTTTAGGATTGAGGGAA
TTTACCACAAAATTAAAAATAAGAAACCCTCTGCAGACAGCGCCCTCTGTGAGAATCTAAAACTCTCTCTCTCTCTCTC
TCTTTTAACAACCAACGAGTTGTCAGAAAAATCCGTATAAGCACTCATAACCTAAAATATGTAGAAAGAGCGTTACTCA
TTTTCGTTATCAACAGAGATCGGAAGAGCGTCGTGTAGGGAAAGAGTGTA
>Contig634 3 reads, 247 bases
CTCATTGAATTTTCATTTTAGGATAGATAGATAGATAGATAGATAGATAGATAGATAGATAGATAGATAAAAGAGATAG
ATAGAATGTTTATTAATGCCCCAGAGCAACAAGTTACATAGAGGGACTATACATATTTGATATTTAAAAGAAAATAATC
AGAAATGGTACAAATTTCGGCGAATAAAATAACATAAATACAGAACATACATCGATTATAATTCAGAAAAAAAATKCGT
TTCAAAATCG
>Contig635 87 reads, 296 bases
CGTGTGCTCTTCCGATCTCTTTTTTTTTTCTCTTGTAGTTAGGTCAAAGCTTTCTAATTGAATCATTGAAGTCAACTCG
TAAAGATAGAACATATTGCAATACGTCTCTCTCTCTCTCTCTCTCTATTGAGCAGTAAACCAATGTTGAAAGTAGGAGC
CTAGAATTTGTATGAGAATCTGTTAAGAATTTCATGTTGAACAATAATGTTCATCAATGCTAAACAGATGTATATATCT
TAACTGTTTTTGGGCAGAGATCGGAAGAGCGTCGGGTATGGAACGAGTGTAGATATCGG
>Contig636 26 reads, 367 bases
CTTAATTTTATTATAAAAAATAATTTACAGTATTTTTGTATTTTTGTTTCTTTGTTTTATCCACTTTTTTTTTTAGTTA
CTCGTCTAAACAACAATATTGGGTTTTTGTGGTGTAGCTGTTTTAAAATTTCCATCCAAATACCTAATATATATATCTT
TTACAACATGCCAGGCGTGTGTGTGTGTGTGTACAAAACGAGATGCTGATTTTTCATCAAAAGTTTTAAGCACAAAATC
TCACTGGGAGAATTAAAAAATTCCTCCAGAAACGTCTTAAAAATTCCTTTTTTTTTGTAGAAAAGCGAAGAAAAATGAA
AAAGAGAAATTGAATATTTTCTTTGTTTGTACAAAGGTTTATCTTGATAGA
>Contig637 9 reads, 353 bases
CTTTCTTTGAGAAAATCAATTACTTCTCCTTTGGCATATTCAAAAGTTATTCGGACCGTATAGTCCGATATATGTATAT
TTGATGTACTCAGGGCATTTATAATAATAAATTCTAATTCTAATTCTAATTCTATTAATTTGTGAACATTCCAAAAGTG
GAGGTAATTTCTTGGTGGTGCTGATGCAGCCAGAAAGATCAGATAAGATAGATAGATAGATAGATAGATCCTTTATTTA
ATGCCCAGGGAATACATCAAATTCCATATAGGACTATACATAAAAAATAGTAACAAAATTACAAATAGTGGGAGAAATT
ATAAAAAAGTGAGTTACAAGCGAATCGACCGGGTAAG
>Contig638 2 reads, 253 bases
CTTACTTCAAGGTCTATCTTGCATAAAAATTTCAAAAATTTCTATGTCGCCGTTTAAAAGATATGACTCCTAGAAGATT
CTCGGTACACAAATTTTGAGCATTATGAAGAGTTCGCACAAAGCATTTTGGACAGAACGACAATTATTTGCATATATAT
GTGTATATATATATGTATATGTATACTATATATATATATATATATATATATATATATGTATGTGTGTGTGTGTGTGTAT
AATATACATGTATATA
>Contig639 302 reads, 412 bases
CTGTCGCGGCAGTGTGGAGAGTTCGCCGCGAGGGCGACAGTATGACTGCATGAAGAAAATGCTTGCATGTGACGGGACA
TGTGAGTGCATAGAACAGTGTGTGTGTGTGTGTGTGAAAGCAGCGAGAGAAACATCGAGAAATCGACAACGCTCGGAAC
TCCCCGCTGCGCGCGTTGTTCAAGGATCTCACACACACGCGCATGAGTCTCGCAAAGCGTCGCACAAGGAAATGAGAGT
CGTGGCGGCTGCGCTACTGTGGGGACGTTGCAAGTGATCCACCGAGGCTTTAATTACTGAAATCGCAAGTATTTTCTGG
GAAATACACGGAAATTGGTATTCTCCGTATTTGTCACAAATTTATTAAGTTGTCCCGAAAAGAGCTTTTCTCCCCATTT
ATTTTTTATGCAATGAG
>Contig640 2 reads, 243 bases
CTAATGAATATTGAATAAAATGGAAATTATTGCTATTGTGGCGAAATGAGACAACAAAACCCGCGAAGACGTTTTATGG
AAAGAAGAGCGGAGGTATGAAAAAGAAGTCGGCAGCGTCGATTGGTGTTTGTAAATTTATCTTGTTACGAAAATTATAA
ATCGAATCAAACACGACAGACAAGAGAGATAAAGTTTATTAATTACCWCMTTCTTGTTTGAATATTTTGKTTGCGYGCG
GTTTTT
>Contig641 155 reads, 340 bases
CTGAGCAATGTGTCATCAAATTAGGCACAAGACACACCAAAATGTGATTGATTTCTCTCCGACATTTCAACACACTCTC
AGTGCGCCTCACTTGTGCTTTTTCCCGCGCCACATTTTCTCCGTGGCTCCTTCCAATCTCATTTAATTTTTGGCTATAT
TATTATTTACTAAATACACATATAAAATCAATGTGCTTTTTTTTCTGATGGTCGCGTCTCTCTCTCTCTCTCTCTCTCT
CTCTCTCTCTCTCGGTATCTTGTGACGAAATTGCACCGATGAGAAACCATACAAAAATTGTGGGGCGACCGCTATGGAT
TCGCCATTGACCCGAATATATAAG
>Contig642 12 reads, 251 bases
CTTCTTGTACAGCCTGAATTGTGTCTCTGTATGACGAGTATCTTATGATGACAATTTTTTTATATAGATAGATAGATAG
ATAGATAGATATTTATTCATGCCCCAGATAACTCGGTTACATAAAGAGGGACTATACATAAAAGTTTACAATTAATATT
GTCAGAATAAAAAAAAAACTAGCGGACAATCAGGCAAGTTAGGCAAGAGCATTCAAAAAGAGGAAACCAGCAGCATGGA
ATTAATTAACTAAA
>Contig643 4 reads, 304 bases
CGGCATACGAGATATTGGCGTGACTGGAGTTCAGACGTGTGCTCTTCCGATCTCTCCATTTTTTTTCAAATTTTCTAAC
CCTTTTATCTATATTTCTGACCATTCATCGGATGCTTGAAGGAATCAATTAATTCTATGATTGCATATATAGATGATAG
ATAGATAGATAGATAGATAGATAGATAGATAGATAGATAGATAATTTATTCATTTCAAAATAATTGAAAGATAGGTCAC
AGCACTAGCAAAAGAGATCGGAAGAGCGTCGTGTAGGGAAAGAGTGTAGATCTCGGTGGTCGCCGTA
>Contig644 2 reads, 246 bases
CTTCCTGAGTACACGAAGGTTTCGGCGCGTCTCTTCTATCCACCGTCGAGTGTGGAAGTTGCTGTAAGTTGAATATTCT
CTCTCTCTCTCTCTCTCTCTCTCCGGCAACGCYCCAGGTGTTTGTCCATTAATTAATCTTCCTGTACTGCAATGTCTCA
CATAGGCAATGCGTCGCCTGGAAACAATTGTGTGTCGCTTCTTTTTCTTTGGCAGGTCGCAGAAAGGCCCTTGATGTCC
ATCCATCCG
>Contig645 8 reads, 327 bases
CTATCCCACGAAGGYTTTAAGATCGCTAACCGTTTTTCTTAAATAAAAGACATAGATGAACGAGACCCATTCATGGGAC
GTTGGTTTTCCACAACGTGGCTGATTCTCATACGATGAAACTTGATTTATTAGTGGAATTGGTAGCCGAGTTGAGATTT
TTCGTGAAATTCTTCAATGTGGTTGATACATGTTTAATCATATCTCTTGTTATATTACAGTCACTAGAAAGTTAGAACC
CATTTTTGATAGAATTTTGAACATGCCTTCCGAGACCTTTCATTTGACACCAAGATGAACAGTATCTGATGAGTATAAC
GGGACATACAG
>Contig646 7 reads, 251 bases
CTGAAAATGAGGAGATTGACAAACTCAAGGTTGCAATATCTATCATTTGAAAGGAATTAATGGCATTTGAATAATATAG
ATAGATAGATAGATAGATAGATAGATAGATAGATAGATTTATTTATTCAACTCTTCCCCCCGTACCGTGCGACCGTAGT
CGTCTTAGTGTTGGTGCCCAGCCTCAGAAGCAAAACTACGGAAAAGCTTCGTCATGGGCTGTATGTTTTACCCGTGTAC
AAATGACAAGAAAT
>Contig647 2 reads, 264 bases
TGCTCTTCCGATCTCTTGGCGTGAGACAAAATTGATTTAATTTAAAAATGGATCCCACAGGTTGAGCAATACGAATAAA
AAGACATAGATGAACGAGACCCATTCATGGGACGTTGGTTTTCCACAACGTGGCTGATTCTCATGCGATGAAACTTGAT
TTATAAGTGGAATTGGTAGCCGAGTTGAGATTTTTCGTGAAATTCTTCAATGTGGTTGATGCATTGATGATCATATCTC
TGGTTCTGTTACAGAGATCGGAAGAGC
>Contig648 25 reads, 266 bases
GCTCTTCCGATCTCTCCGAAGAATCATTAAAATTAATTGGCGCCATTCGTACGTCGAGCAATGCTAGGAGAAGGGATTT
TCTTTTCATGTGTCTCAACATCGGAGTCAGTGCCTTTTTTCTCCTTCTGCTTTTGCCTTCTTTCGCTATATTATTTTAA
TTAATTCCATCGATTTAATTAAATTCTATGCGTGTGTGTGTGTGTTGTGTGCCTCAATGCCGCGTCAGAAGGTGGGTGA
CTAACCCGATATACCAGAGATCGGAAGAG
>Contig649 2 reads, 251 bases
CTTACTTCAAGGTCTATCTTGCATAAAAATTTCAAAAATTTCTATGTCGCCGTTTAAAAGATATGACTCCTAGAAGATT
CTCGGTACACAAATTTTGAGCATTATGAAGAGTTCGCACAAAGCATTTTGGACAGAACGACAATTATTTGCATATMTAT
GTGTATATATATATGTATATGTATACTATATATATATATATATATATATATATATGTGTGTGTGTATATATATATGTAT
AATATACATGTATA
>Contig650 2 reads, 239 bases
CTAGAATAATAATGACAGAGAGGGAAAAGATGGGGAAGGCCTTTTGCACTGTTGTTGCCAAAAGCATCAATAATGAATT
ATTGCTAATTGAACATCCCCTTTTCTGCGAGCAGTCACTACTTCGTGAGGACGTATGAATGTGTGTGTATGTGTGTGTG
TGTGTGTGTGTGTGTGTCCGGAAGAAAATTGATTTTCCCTGGGGKGGGGAGGAGAACATAAAATACTCTTTGTGGAGAA
TT
>Contig651 167 reads, 362 bases
CTCCTCCCTTTGCACACAGTCTCTATCTCAGAGTGTCCTTCCAGAACCCTACAGATATATATTATCCCTCATGGTCTAT
CTCTTTGGGAAAACTCACACACCAAATCCCCGATTCATCTCACTGACACTGACGATTGCCGATGGTGGTGGTGGTGGTG
GTGGTAGGGGCCCTAAATGCGGCTTCTTTTCTCTGCCGTTTGACAATTAAATCAAAACAATTTCAGTCTACCCCTAGCA
TCCGGCAGACAGACACTGTGCTTTATCTCTTGAGCGGCTCACGTAGAAGTTTTCGTAAAATTTGCATTCCAAGACTTTC
CACCGAGGCTGCTTCCTTCTAAAATTGTGCTCTAATTGTGCTGAAG
>Contig652 2 reads, 251 bases
CTTGTTAATTTAATGAACATCTCTAATTAGATCCAATTTTGTTCATCTGATGAATCACTATTATGTTATGGTTTGACCA
TATGGTTTGACTGCAATACTAATACGACGAAAAATCCTTTAAAAGGAAATACTCTGAATTCTCTAAATTTTCATTGTGG
TTGTCTTTTTGGCCTTTTGGTATGATAAGCCACAGTGTATCCACAAGTACTGGGAACTAATTTACAACCAATATGCTGT
TCTATATTTACCTG
>Contig653 2 reads, 245 bases
CTCAAAACAACATGGGACCGCTGTAGAAAAAGATACAAAGTGCGATTTTCAATCGATGATTTGGACCACTTCTAGTTAT
CAGATCGGCATGAAACCTGCACCAAAAGACGGGGAATTGAATTTTGAATGACAATCGAACAAAAAGCAAATATTGCGCA
ATAATTCTTCTTCTTCTTCACTCACTCACACTCACAAAAAAGTGAGATCCCTTAACCGTTTTACGACCGAAACTAGTCC
AGCGAGGA
>Contig654 182 reads, 471 bases
CTCGTTGAGACCTATTTAACGATATGTCACATGTCATGATTGGATAACCCTGTAATTCAAAATGGCCGCCTTTATCCGA
AACAGTTTTTTCGATATAACTCCCGAACCGCTTATCCGATTTTGATCAAATTGGGCTCATATGAAAGATCTCAACAAAC
CTTACAAATGTCTAAAACATTTCAATTTCAAAAAAGCATGTCAAGTGCACAAAAAAATTATTCTTAGATTTCCGAAATT
TCGGACTCGAATATTTCGGAAACGCCATTGAGCATTTCGCTGAAATTTTAGTATGTTGTAGCCAGTCTCAAGACCTTTC
CAACGGTATATCACTTTTCCGCATTGAAACTTTCTGACTACTAGATATGACCATTTGAAAATTTCTATGCATTTTAGAT
TTTCTCCGAGCTCTATCTTCCTTTCTACTTAACCGATTTCTATCATCTTGGTGTCAAATGAAAGATCTCGAGAAAG
>Contig655 150 reads, 367 bases
CTGTAATAGAACCAGAGATATGATCATTAATGCATCAACCACATTGAAGAATTTCACGAAAAATCTCAACTCGGCTACC
AATTCCACTAATAAATCAAGTTTCATCGCATAAAAAAATCAGCCACGTTGTGGAAAACCAACGTCCCATGAATGGGTCT
CGTTCATTTTAAGATTTGTGTTGTGAGATTTTCTTGAGAGAGAGAGATAGAGAGAGAGAGAGAGAGAGAAGAGATAGAG
GCTTTTTTGGAAAATGTGTCGTCCATTCTCTACATATATTCCTTATTATCTTGATACTCCACTAGGCTTCATTTTAGAA
CCACCATTCTTATGCTACAATATACATATACATTCTATGTTTATTATAAAG
>Contig656 9 reads, 261 bases
CTCTGAGACGCGCCCAATGGAAGTCAAAAGACGAAGAGAAGAGGGAGAGAGAGTGAAAGGAAGTTGAGATCATTGAAGA
GACCGAAGTTGGCAACGCTCTTAGTTCAGTTCTGAGACGCGTCCAATGAAAGTCAAAAGAGGAAGAGAAGAGAGAAAGA
AGAGAGGAAGGAGAAAGAGAAGTAGAGAGAAAGAAATGAGAAAAGGAGAAAGTAGAGAGAGAGAGAGAGAAATGAGAGG
GGAGGGAAAATACTAATTGGGATG
>Contig657 34 reads, 278 bases
GAGTTCAGACGTGTGCTCTTCCGATCTCTTTGCCGTTTACCGCAAGTCTCTATCTATTACCGTTTTCTCTCCAGAAAGC
GATATGTTACGGACGGACGGACGGACGGACGGACGGACGGACGGACGGCCGGACGGCCGGGAAAATCGATTTTTGGCGC
ATATGATTTTTGAAATCTACTCATCCTAGTTCGTGCTTATACCAAGTTTGAGCCCGATCTGACGACTTTTGTTTTTGTT
AGGTACACATTAAGAGATCGGAAGAGCACACGTCTGAACTC
>Contig658 153 reads, 253 bases
CTCAGCCGCCACGACTCTCATTTCCTTGTGCGACGCTTTGCAAAACTCATGCGCGTGTGTGTGATCCTTGAATAACGCG
CGCAGCGGGGAGTTCCGAGCGTTGTCGATTTCTCGATGTTTCTCTCGCTGCTTTCACACACACACACACACTGTTCTAT
GCACTCACATGTCCCGTCGCATGCAAGCATTTTCTTCATGCCGCCATATTGTCGCCCTCGCGGCGAACTCTCCACACTG
CCGCGACAGAGATCGG
>Contig659 25 reads, 319 bases
CTCTACAAAATAAATACTATAATATTATGGCACTACAACTGTTACCAGTCCTCGCCTGCCGCCTTGTGTGTTTTTGTTC
TCCATTATTGGAGAAGGATAGGTAGCATTCACGATGCTGAGATGGTTTGAGTGTGACCCTTTTACAGGGGGAGGGCATC
AGTCTCCCGCCCAACCAACCCATGCAATCTAGTTGTGCATTGGGAAGGAAAATGGCCAAGCGCACGTCGGGATTCGAAC
CGTCGGCGCTGTGATGGCGAGCGAGTGCTCTGACCATCATGCCATTTGGGCCACTTAGGACATAGTAGTGACCTTAAAT
TAG
>Contig660 3 reads, 249 bases
CTTCTGTGTTAAATGCATTATGTATTTATGGTAAATTACGTTGGTTTTCCACAGCCGTGGAAAAAACCACGTATTGTAT
TCATATCAAAACCTGACCACCTCAGATCGGCCTCAAACTTTGTATGAGCACGTTCCACACCGCCCACATTCCGAATCCG
GTGGTGGAAAAAAATTGTTCCGGCCGGCCTGCCGGCCTGCCGCACTTTCCGGCCTTATAGCAGACACACGGTTGAAGAT
AGAGACTTCCCG
>Contig661 2 reads, 251 bases
CTGGAATAAGAAAACATCGACCAAATCAATAAGCAAGTCAATAACACAAAATACTCAAGAATACGTAAATACAATACAA
ACTTATAAGCATCTAATTTTGTAGGCGGAATTTTTATGCCAATAACCTCTAACAACCTTGAGTCAAAGAGAAAGAGAGA
GAGAGAGAGAGAGAGAGAGAGCGCTTATTAGAAAAGTTTTATTATATCAGTGCAATGAATTCAGAATTTCAGATGTCAG
AAATACAACCTGAA
>Contig662 22 reads, 254 bases
CTTTGTAACCTTTGTAAAATCTTCCTGATACTTTCACAATCCGAGTAATATTTTAATATTATTTTCCCTGATATTGCAA
TTGGTCGTGAAAATGCATATATTTAATTCCCAAAAGACATCAGTATAATCTTATTTGTGTCCGTGTATATAAAAAAATT
ACAACAGAAGCACTAAAATAATTTCGCAAGGGGTAGAGTAAACCAGAGAGAGAGAGAGAGAGAGAGAGAAAATCATAGG
TAGTTACAAAATATTGC
>Contig663 2 reads, 301 bases
CTTTTGTCGTTTTATTTTTCTTTTCAATGTCCTAATTTTCGGTGACAGAAATATTCCAATGGCGAGGGATGATGTTGCC
TGAAAATAAGAAGAAAAAATTTTTATACACAAGAAGAAAAAATGAGAAATATTATAGATGGTTTATGATACACACACAC
ACACACACACACACACACACACACACACACACACACACACACACACACACACACACACACACACACACACATATATATA
TATATATATATATATATATCCATACAAGCAGGGTGTAGTAAAAGAACCGTACCGTTAAACAGAG
>Contig664 4 reads, 298 bases
CTCATCAGAGAACGCCAGGGTGTCCGGCATATACAACCTGAGAAGGAGCTTTTCCCACAGTTTTTGCTCTGGAGGTTGG
AAATCAACAAGACGTCTGTGGGCGYAATAATTTTTTTGCAATGATTACACCCTTGTAACACCCTGTGTATTAGAGATGA
ATAAATATTATCTATCTATCTATCTATCTATCTATCTATCTATCTATTTCCACAATATGAGAAACATACCTTTGGTAAT
TATGAAATGGCAGCCTGAAAAAAAGAGATCGGAAGAGCACACGTCTGAACTCCAGTCACGC
>Contig665 2 reads, 297 bases
CGGCGACCACCGAGATCTACACTCTTTCCCTACACGACGCTCTTCCGATCTCTTAAAAGTATTATCTATGGGGAAATTT
AGTTAAATCCCCACCGCATTCCAGGAATTTCCCAGAGTTTTCACACACACACAAAAATTGCAATAATCCACGACATTAT
TGTGGATTTGAAAGCAAACAGAAATTATAAATCTACTGATAATGATGTTGCGCAGAAATCGTGACAAATCTTGCACGGA
AGGAAGAGATCGGAAGAGCACACGTCTGAACTCCAGTCACGCCAATATCTCGTATGCCGT
>Contig666 70 reads, 274 bases
CTCTGAGTTCAGCAAAATTTGACTCGAGTCTGGTATGGAAATGCTATAACAATCTGAAAAATCTCAAGGGCAAGCACAA
TAGACTCGCAAGAGTCGCAGTGCATAGGGGGTACAGGTTCCCCGGCCCTCTTAACAACAACAACAACAACAACAACAAC
AACAACAACAACAACAACAACAACAACAACAACAATATCTCGAACAGACTTAATCTGTTTTACTGATTTGCAAACAGTA
ATAATAAAGAAAAGTTCCTTCTGTTCTGCTCATTTAG
>Contig667 7 reads, 325 bases
TGAATCCTTATTTTCGGCCATAAGGAATTTAGTGACWCGCTGGACATCTWGGGAYGAAAGTTGCGCGGTTAAATAAGCT
TTCTTTCGATACCGGCTTGAACGAAATCGTACTAGCAGAAGTCGAGTAAGAATCAATTTTGTGATTTTTTTTCACTTTT
TTCTTCAGTTTTCTTTGAATCCTCATTTTCGGCTATAAGGAATTTAGTGACACGCTTGACATCTATGGACGAAAGTTGC
GCGGTTAAATAAGCTTTCTTTCGATACCGGCTTGGAACAAAWCGTACTAGCAGAAGTCGGSTKAGGATCCATTTTTTGA
TTTTTTTTT
>Contig668 2838 reads, 305 bases
CTCCAGCGCAAAGAGCTTCGAGGAGAGTAGCAGATCAGAAAGCAGCAGTTCGTCTGGTAGTTCTTCTGGCAGTTCTTAC
CATTCTGTTCACCGAAGAGATGCTCCATATCCCCCAGAGATTCCTCACTCGTCGTATGGAGTACCAACGACAACTCTGC
CTCCACCACCGCCACCACCACCACCAACAACAACAACCACGCAAAGTCCACCAGAAATCCCTCATGAGGAATATGGACC
ACCAAAGAACCATCCTGTACCTCTAGAGATCGGAAGAGCACACGTCTGAACTCCAGTCACGCCAATAT
>Contig669 2 reads, 304 bases
TTTTAATGATACGGCGACCACCGAGATCTACACTCTTTCCCTACACGACGCTCTTCCGATCTCTATAATACATAATGAA
AAGACATAGATGAACGAGACCCATTCATGGGACGTTGGTTTTCCACAACGTGGCTGATTCTCATGCGATGAGACTTGAT
TTATTAGTGGAATTGGTAGCCGAGTTGAGATTTTTCGTGAAATTCTTCAATGTGGTTGATGCATTAATGATCATATCTC
TGGTTCTATTACAGAGATCGGAAGAGCACACGTCTGAACTCCAGTCACGCCAATATCTCGAATGCCG
>Contig670 44 reads, 327 bases
ATAGAAATTTTTCAGATGGTCATATCTAGTACTCCTGAAACATCAGGCCATATAAGTGATTTACCGTTGGAAAGGTCTT
GAAACAGGCTACAACATACTAAAATTTCAGCGAAATGCATAATGGAATTTCCGAAATATTCGAGTCCGAAATTTCGGAA
ATCTAAGAATAATTTTTTTGTGCACTTGACATGCTTTTTTGAAATTGAAATGTTTTAGACATTTGTAAGGTTTGTTGAG
ATCTTTCATATGAGAGATCGGAAGAGCACACGTCTGAACTCCAGTCACGCCAATATCTCGTATGCCGTCTTCTGCTTGA
AAAAAAAAAAT
>Contig671 13 reads, 273 bases
CTACACGACGCTCTTCCGATCTCTCTGCAATTAACTCTGCATATTGTTTTCACGCGATGGAGAAATCCAGGTGTCCCCC
CTTTGGGAGGCACACACACACACACACTTTCTCCTCCAAGAAAATTCTTCCAAGTGTCCCCCCAATGTGGTGCAAACAT
TCAATTACCACGGGAGGTGATTAACATAAATTAACTCCAAACTCAAGAATGTCATCAGCAAACTCCCCTGACTAATTGA
ATTAAATATCCAAGAGATCGGAAGAGCACACGTCTR
>Contig672 97 reads, 309 bases
CTTCAATTAAATCGACAGTTGTAAAAACTTCCACCTCATGCAGGCAAATGCCAAAATTCCTGTTTAATAGGAGAATCAA
GAGAAATACCACCAAGAAGACATAAAATATTCTCCGTTGGAACAAGGTTGAGAGTATGCCGCGGGATCGAAAATCCAAC
CGCGAAGGAGCGTAAAAAATCGCATCATGGCTGGTGTCTGGATGATGATGAACACCAAAGATAAGGGTTAGGCTGCCGT
GAATGTGTGCGTGTGTGTGGAAGAGGTAATAGAGGAGCACGAATTTGAGCAACAACAAAAAAAAACGAACAG
>Contig673 1572 reads, 389 bases
CCGATCTCTGACTTTTTTTAAATTAAAATAGATTTTTTTTTATTGCTACGCGGAGATAAAGAGAAAACAAGCCAATAAA
TAAGAGATGACTTTTTGGGAAAAACTAACAAACAAACATGACGAGAGAGATAAAACCCACAATGCTCTAAATTCTCTAT
TGCTTAAGATCATACTAAAGCATCCAGAACGTTTTATAAGTAGAGAGAGAGAGAGAGAGAGAAATATCTCAATTTGAAG
TTGTGAACAAAAATTAATTCCACGCTCTATAGGAGAGAGATTTTGTATAAATTGTGTATAAACAAACAGCATTGAACTG
TTCAGAGATCGGAAGAGCACACGTCTGAACTCCAGTCACGCCAATATCTCGTATGCCGTCTTCTGCTTGAAAA
>Contig674 16 reads, 289 bases
TTGGCGTGACTGGAGTTCAGACGTGTGCTCTTCCGATCTCTTTGCCGTTTACCGCAAGTCTCTATCTATTACCGTTTTC
TCCCCAGAAGCCGCTATACTACGGACGGACGGCCGGCCGGCCGGCCGGACGGACGGCCGGGAAAATCGATTTTTGGCGC
ATATGATTTTTGAAATCTACTCATCCTAGTTCGTGCTCATACCAATTTTGAGCCCGATCTGACGACTTTTGTTTTTGTT
AGGTACACATTAAGAGATCGGAAGAGCACACGTCTGAACTCCAGTCACGCCA
>Contig675 4 reads, 292 bases
GACCACCGAGATCTACACTCTTTCCCTACACGACGCTCTTCCGATCTCTAGATTAAATGGGCTTGACGGGGCTCTTAAA
TAAAATAGATGAACGAGATCCATTCATGGGACGTTGGTTTTCCACAACGTGGCTGATTCTCATGCGATGAGACTTGATT
TATTAGTGGAATTGGTAGCCGAGTTGAGATTTTTCGTGAAATTCTTCAATGTGGTTGATGCATTGATGATCATATCTCT
GGTTCTATTACAGAGATCGGAAGAGCACACGTCTGAACTCCAGTCACGCCAATAT
>Contig676 2 reads, 269 bases
ACACTCTTTCCCTACACGACGCTCTTCCGATCTCTTTGCCGTTTACCGCAAGTCTCTATCTATTACCGTTTTCTCTCCA
GAAAGCGATATGTACGGCCGGGAAAATCGATTTTTGGCGCATATGATTTTTGAAATCTACTCATCCTAGTTCGTGCTCA
TACCAATTTTGAGCCCGATCTGACGACTTTTGTTTTTGTTAGGTACACATTAAGAGATCGGAAGAGCACACGTCTGAAC
TCCAGTCACGCCAATATCTCGTATGCCGTCTT
>Contig677 5 reads, 253 bases
CTTACTTCAAGGTCTATCTTGCATAAAAATTTCAAAAATTTCTATGTCGCCGTTTAAAAGATATGACTCCTAGAAGATT
CTCGGTACACAAATTTTGAGCATTATGAAGAGTTCGCACAAAGCATTTTGGACAGAACGACAATTATTTGCATATATAT
GTGTATATATATATGTATATGTATACTATATATATATATATATATATATATATATATGTATATATATGTATATATATGT
ATATATATATGTATAA
>Contig678 23 reads, 282 bases
ACTGGAGTTCAGACGTGTGCTCTTCCGATCTCTTTGCCGTTTACCGCAAGTCTCTATCTATTACCGTTTTCTCCCCAGA
AGCCGCTATACTACGGACGGCCGGACGGACGGACGGACGGACGGCCGGCCGGCCGGCCGGGAAAATCAATTTTTGGCGC
ATATGATTTTTGAAATCTACTCATCCTAGTTCGTGCTCATACCAATTTTCAGCCCGATCTGACGACTTTTGTTTTTGTT
AGGTACACATTAAGAGATCGGAAGAGCACACGYCTGAACTCCAGT
>Contig679 12 reads, 402 bases
CTATTATGCGAAAGGCTGAATCCTTCGCGCGCCATTTTTTTTAATCATTCTCAATAATTAATTTTTTGACGTTCCTTCG
CTTTTTGTCAGATCTAAAATACTAATTTTGACAACTAATTTTTTTTAAAAGAAAATGAATTTGCAATTAATCGAAGCTT
GGATATTTCAGACTTTTGACATGATTTTATAGATAGATAGATAGATAGATAGATTTATTGTGTCAACTCATCCCCCCGT
ACCACGCGACCGTAGTCGTCTTAGCGTTGGTGACCAGCCTCGGAAGCAAAACTACGGAAAAGCTTCGTCAAGGGCTGTA
TGGTTTACCTGTGCACATTAAAGAATAATACAGTACATAATACCAAGTTGAATTGGCTAAGAGGACAGGGCACGAGTCA
GGTGGAT
>Contig680 4 reads, 199 bases
CTAGTTCAGTTCTTAAACATAACTCATACATTTTTTAACATATTTATTAATTAGTGCCGATTTGATTGATTTTAGTCAA
AAAGGGTAACCAAAAATAGTATCATACAAAACACTACTAATTTTCGTCTTTTCTCTTTTCAGTGGTGGATATGGTGGGG
GTTACGGAGGTGGCTACGGTGGTGGGGGCTTAGGCGGGGGG
>Contig681 32 reads, 253 bases
CTCACAATATGGATTTTAATGCCCTTCCATCAAAATCATTGCACTCTTTTCAGTCGCCCTGCATGTGATTGGGATTTAT
TGGTGGTCTTCATCCTCTATGCGTCTCTCTCTCTCTCTCTCTCTCTCTCTCTCTCTCTATCAACATATAGTCACTTATA
CACAGTAACTCTTTTTTTCTTTTTTTAACTTGTTTTAATTAACAATGCAACAATAAAATTGTTTCAATTAATTATTCAA
TCGATCGCAACTTAAA
>Contig682 31 reads, 253 bases
CTCACAATATGGATTTTAATGCCCTTCCATCAAAATCATTGCACTCTTTTCAGTCGCCCTGCATGTGAATGGGATTTAT
TGGTGGTCTTCATCCTCTATGCATCTCTCTCTCTCTCTCTCTCTCTCTCTCTCTATCAACATATAGTCACTTATACACA
GTAACTCTTTTTTTCTTTTTTTAACTTGTTTTAATTAACAATGCAACAATAAAATTGTTTCAATTAATTATTCAATCGA
TCGCAACTTAAAAAAT
>Contig683 36 reads, 415 bases
GAACATCGAAAATGCATAGAAATTTTCAGATGGTCATAAGTTTCAATGCGGAAAAGTGATATACCGTTGGAAAGGTCTT
GAAACAGGCTACAACATACTAAAATTTCAGCGAAATGCATAATGGAATTTCCGAAATATTCGAGTCCGAAATTTCGGAA
ATCTAAGAATAATTTTTTTTGACACTTGACATGCTTTTTTGAAATTGAAATGTTTTAGACATTTGTAAGGTTTGTTGAG
ATCTTTCATATGAGCCCAATTTGATCAAAATCGGATAAGCGGTTCGGGAGTTATATCGAAAAAACTGTTTCGGATAAAA
GCCGCCATTTTGAATTACAGGGTGGTCCGATCATGACGTGTGACATATCGTTGAATAGGTCTCAACGAGCTCTACAATA
TGTGAATTTCAACTTCCTAG
>Contig684 2 reads, 248 bases
CTCATTGAATTTTCATTTCAGGATAGATAGATAGATAGATAGATAAAAGAGATAGATAGAATGTTTTTTAATGCCCCAG
AGCAACAAGTTACATAGAGGGACTATACATATTTGATATTTAAAAGAAAATAATCAGAAATGGTACAAATTTCGGCGAA
TAAAATAACATAAATACAGAACATACATCGATTATAATCAGAAAAAAAATGCGTTTCAAAATCGTCCTATTGCGAAATT
TTCGAAAACGA
>Contig685 24 reads, 256 bases
CTTACTTCAAGGTCTATCTTGCATAAAAATTTCAAAAATTTCTATGTCGCCGTTTAAAAGATATGGCTCCCAGAAGATT
CTCGGTACACAAATTTTGAGCATTATGAAGAGTTCGCACAAAGCATTTGGACAGAACGACAATTATTTGCATATATATA
TATATATATATATATATGTGTGTGTGTGTGTGTGTGTGTGTGTGTGTGTATATATATATATATATATATATTTATATGT
ATATATATAAATTTATATT
>Contig686 4 reads, 248 bases
CTTTGCAGTAGCATCCACTAGTGCATTTTCCTTTATAACTTGGACAATCTTGTCCCAAATTGGAGCACTCAGTTTGACA
AGACGGTCCGCAATGCAGGAATTCCTCGTACCTTCCACAAGTTTCAGGCTTTTCTGTTGTTGTGGTGGTGGTGGTTGTC
GTTGTGGTGCTTGTTGTGGTTGTTGGTGGKGGGTTGTGAGCGGCHTATTCAATGGACGGGCAACTTTTAACATGGGTTA
ACTGATTGGTG
>Contig687 3 reads, 178 bases
CTAGTTCAGTTCTTAAACATAACTCATACATTTTTTAACATATTTATTAATTAGTGCCGATTTGATTGATTTTAGTCAA
AAAGGGTAACCAAAAATAGTATCATACAAAACACTACTAATTTTCGTCTTTTCTCTTTTCAGTGGTGGATATGGTGGCG
GTTACGGAGGTGGCTACGGT
>Contig688 3 reads, 240 bases
CTTTGCAGTAGCATCCACTAGTGCATTTTCCTTTATAATTAGGACAATCTTGTCCCAAATTTGAACAGTGAATTTGACA
AGATGGCCCGCAATGCAGGAATTCCTCGTACCTTCCACAAGTTTCAGGCTTTTCTGTTGTGGTGGTGGTGGTGGTTGTC
GBTGTGGTGCTTGTTGGGGGTGTTGGTGGGGGGTTCTGGGGGACCTACTCAATAGATGGGCAGAGATCGGAAGGGCGTC
GGG
>Contig689 95 reads, 304 bases
CTAGCACCTGTCTCTTTCTTGGCGATTTAATTGGATAATATGTAATTTTTATTCCCTTTTTGAATTACACAAACATGTG
AGGTTAAATATAATTTATAGGAGAAGGATTTAATTGTAAAAAATTATGTCAAAGAAAGATGAAAATAAACAATATCTAT
CTATCTATCTATCTATCTATCTAACGTTATCCTTCCATTTTCCATATATGTTCACGGAAAATATAAAAAAATTATATTT
TTCTGTTTCACATTTGATTCGACATTGCATTGGTTGTAAATCCTTAATCAAGAAAACATCTGAAAAG
>Contig690 20 reads, 274 bases
TCAGACGTGTGCTCTTCCGATCTCTTTGCCGTTTACCGCAAGTCTCTATCTATTACCGTTTTCTCTCCAGAAAGCGATA
TGTTACGGACGGACGGACGGACGGACGGACGGACGGACGGACGGACGGCCGGACGGCCGGGAAAATCGATTTTTGGCGC
ATATGATTTTTGAAATCTACTCATCCTAGTTCGTGCTTATACCAAGTTTGAGCCCGATCTGACGACTTTTGTTTTTGTT
AGGTACACATTAAGAGATCGGAAGAGCACACGTCTGA
>Contig691 124 reads, 369 bases
CTTTTGCTAGTGCTGTGACCTATCTTTCAATTATTTGAAATGAATAAATTAATTATCTATCTTATCTATCTATCTATCT
ATCTATCTATCTATCTATCTATCTATCTATCTATCTATCTATCACATTTCGTAGGTCTCGCCCCCCAGGGAAAAATCAT
ATGATAATGCATGAAACCCTTTTCGTTATATGTAACCAAACTATAGAGGATAAACATATATACGAAAAAAAACTGTGGA
CCCTCTACTGTGAAAAAAAAAATGTAGATATATTTAAAAGCTAAAAGCGAGAAACCCTATGAAATTTTCAAGGGAAAAG
TTTAGAGAAAATATAAAAATTTCATAAAATATTTCAAACCCAAGTGAACTGAG
>Contig692 44 reads, 292 bases
TTGGGGTGACTGGATTTCAGGCGTTGGCTCTTCCGATCTCTTTCATTTGGTGGTCATTTGAACAAAATCGTACCAGCCG
TTATCGAGCAATTGTCAGTTTTGTCGACTTTTGACACTGGATTTTTCTTAAAAAATTTTTTTTTTCACTTTATTTTCAA
TCATCATTTTCGGATATAAGACCGCAATCGACACGCTAGACAACTATGGACGAAAGTTGCGCGGTTAAATAAGCTTTCA
TTTGGTGGTCATTTGAACAAAATCGTACCAGCCGTTATCGAGCAATTGTCAGTTT
>Contig693 5 reads, 251 bases
CTCAATGGTCAAATGAAAACTATTACGTTGGTTTTTCACACTCGTGGAAAAAACCACGTATTGTAATCATCGCAAAATG
CGACCACCTCAGATCGGCCTCAAACTTGGTATGACCACGTTTCACACCTCCCACATTTCGAATATGGTGGTGGAAAAAT
TTTGTTCCGGCCGGCCTGCCGGCCTGCCGGCCTGCCGGCCGGGTCATCTTTCCGGCCTTATAGCAGACGCACGGTTGAA
GATAGAGACTTCCC
>Contig694 1419 reads, 438 bases
CTAACAAAAAGATACACTATTATTATGTATTTCCTTTAGAGCCATCATGTCCCAAGCACGAAGAGTTTTTATACTGTGG
CGAAGCTCCCCTGTGTCAAACTACTTGCGAAGGATACGGAAAATCTTGCAATATCAAACCATCAGCATCGTTTTGTCCA
CAAGGGTGTTACTGCAAAAACGGATATGCAAGGCATCCAATCACAAATCTATGCATAAACGTAAGAAATTGCCCATACA
TTGAATATGTTCCTCAGAAACAAACCCTACCAACAACCACAACGACAACCACCACCACCACAACAACAGAAAAGCCTGA
AACTTGTGGAAGGTACGAGGAATTCCTGCATTGCGGGCCATCTTGTCAAATTCAGTGTTCAAATTTGGGACAAGATTGT
CCTAATTATAAAGGAAAATGCACTAGTGGATGCTACTGCAAAG
>Contig695 48 reads, 456 bases
CTTTATGTGTACGTAACAAAAACGAAAGTCGTCAGATCGGGCTGAAACTTGGTATGAGCACGAATTAAGATGCGTAGAT
TTCAAAAATCATATGCGCCAAAAATTGATTTTCCCGGCCGGCCGGCCGTCCGTCCGTCCGTCCGTCCGTCCGTAACACA
TCGGCCTCTGGAGAGCAAACGGTAATAGATAGAGACTTGCGGTAAACGGTAAACCTCATATATCGACCTGACGACATCC
GGTGGTGAACTCAATATCCCCCCCCCCCCCCTCCTTCCGCCATTTTGGAGCACCGCCAAATTTTGTTTTGCCTAAATCT
CAGGTCCTACAATATGTAGGGGGCTGAAAAAATTATATGTTGTAAAGGGCATTGCCAGCTATCCATAATAGTTGACATA
TCGAAAATCGGTTAACTGTACGATTCAAGATGGCGTCCAGAACTTTTTTTTCGAAAATGAG
>Contig696 147 reads, 351 bases
CTGTAATAGAACCAGAGATATGATCATAAATGCATCAACCACATTAAAGAATTTCATGAAAAATCTCAACCTCGGCTAC
CAATTCCACTAATAACTCAAGTTACACCACATAAGAATCAGCCACGTTGTGGGAAACCAACGTCCCATAAACTGGTCCC
GTTTATCTCTGTCTTCTTGACTATATACCGCATCAATCAGTGCAAAAACTACCGTCATATTAACTGGCAGTGAGCACCT
CCATTAACTTATGCGCCACCCAGAATTAAAAGTCTTTTGAGCGGTTTGGATTCTAAAAGACTTGAGAAGAAGCCGAAAT
AAAAATGTGTAAAAAAATTGTAGACACTTGGAAAG
>Contig697 2 reads, 324 bases
AAGGAATTAAGTGACCCGCTTTCCATCTATGGACCAAAGTTTCGAGGTTAAATAACCCTTCTTTCGATACCGGCTTGAA
CGAAATCGTACTAGCAGAAGTCGAGTAAGAATCAATTTTGTGATTTTTTTTTCACTTTTTTCTTCAGTTTTCTTTGAAT
CCTCATTTTCGGCTATAAGGAATTTAGTGACACGCTTGACATCTATGGACGAAAGTTGCGCGGTTAAATAAGCTTTCTT
TCGATACCGGCTTGAACGTAATCGTACTAGCAGAAGTCGAGTAAGGATCAATTTTTCGATTTTTTTTTCACTTTTTTCT
TCAGTTTT
>Contig698 62 reads, 252 bases
CTCATGAACAAAGATTACTTACCCCGGGAATTTTAATTGTAGATGACGCGGACGCTGTCCAAGTCCAACACTGGGTCCA
TCAAGAAGTCTCCCGACGGATCCATTGCCTCATCACCGGATATCACTTCCCGTGGTCCAATCAACAACAACAACCACAG
CAGCAACAACAACAACGCCACCGTGAATGGGAATGGGAATGGCCCGGCTATGTCAGAGACAAGCGATGACTCCAGTCTC
AACAGCGTCGACCTG
>Contig699 44 reads, 278 bases
CTAGCACCTGTCTCTTTCTTGGCGATTTAATTGGATAATATGTAATTTTTATTCCCTTTTTGAATTACACAAACATGTG
AGGTTAAATATAATTTATAGGAGAAGGATTTAATTGTAAAAAATTATGTCAAAGAAAGATGAAAATAAACAATATCTAT
CTATCTATCTATCTATCTATGTATAGTGATGTAGTGCAAGAATACCATAATATGTTACGAAATGTGGTTGGGGTACAAT
CTTGGGCACAATACCCCTCATTAAAATGTAACATCTCGCAG
>Contig700 412 reads, 514 bases
CTACAGAAAAGATAGACCCCATTTTGGATAGGTCTCGAAGTAGCCAAACTTTTGACATTTGTTTCAAGAAACTTCAGCG
CCATCTGCCGAACAAAAATTTTCAAAGTTCTCGGAGAAAATCGAAAATGCATAGAAATTTTCAAATGGTCATATCTAGT
AGTCAGAAAGTTTCAATGTGGAAAAGTGATATACCGTTGGAAAGGTCTTGAGACTGGCTACAACATACTAAAATTTCAG
CGAAATGAATAAAGGCGTTTCCGAAATATTCGAGTCCGAAATTTCGGAAATCTAAGAATAATTTTTTTGTGCACTTGAC
ATGCTTTTTTGAAATTGAAATGTTTTAGACATTTGTAAGGTTTGTTGAGATCTTTCATATGAGCCCGATTTGATCAAAA
TCGGATAAGCGGTTCGGGAGTTATGTCGAAAAAAACTGTTTCGGATAAAAGCCGCCATTTTGAATTACAGGGTGGTCCG
ATCATGAAGTGTGACCTACCGTTGAATAGGTCTCAACGAG
>Contig701 59 reads, 277 bases
CCCTACACGACGCTCTTCCGATCTCTAGCACCTGTCTCTTTCTTGGCGATTTAATTGGATAATATGTAATTTTTATTCC
CTTTTTGAATTACACAAACATGTGAGGTTAAATATAATTTATAGGAGAAGGATTTAATTGTAAAAAATTATGTCAAAGA
AAGATGAAAATAAACAATATCTATCTATCTATCTATCTATCTATCTAAAAGGGATTTTACTCACTTGTGCTTCATGACG
TGCAGATTCCACAGAGATCGGAAGAGCACACGTCTGAACT
>Contig702 8 reads, 250 bases
CTTTCATTTGGTGGTCATTTGAACAAAATCGTACAAGCCGTTATCGCGCAATTGTCAGTTTAGTCGGTTTTTAACACTG
GATTTAAAAAATTTTTTTTATTTCATCTTATTTTCAATCATCATTTTCGGATAGAAGACCGCAATCGACACGCTAGACG
TCTATGGACGAAAGTTGCGCGGTTAAATAAGCTTTCATTTGGTGGTCATTTGAACCTACTCGTACACGACGTTATCGCG
CACTTGTCAGTTT
>Contig703 4 reads, 262 bases
TCTTCCGATCTCTCCACCTTGAGCTAGCACCTGTCTCTTTCTTGGCGATTTAATTGGATAATATGTAATTTTTATTCCC
TTTTTGAATTACACAAACATGTGAGGTTAAATATAATTTATAGGAGAAGGATTTAATTGTAAAAAATTATGTCAAAGAA
AGATGAAAATAAACAATATCTATCTATCTATCTATCTATCTATCTAAAAGGGATTTTACTCACTTGTGCTTCATGACGT
GCAGATTCCACAGAGATCGGAAGAG
>Contig704 61 reads, 340 bases
TTTTTTTTTTAATGATACGGCGACCACCGAGATCTACACTCTTTCCCTACACGACGCTCTTCCGATCTCTGCCACAGAC
GGACACACGGACAGACGGACAGACGGACAGACGGACAGACGGACAAACGGCGGGACGTCATTTTTCCAAAAATCTCAGA
AATCTTCAGAAACGTGGAGATTTGTTGTTTAGGGGGGTCTGGGGTGGTTTTCTGAGATTTTCAGGAAATCGGTGGATTA
TATTATAGAGATCGGAAGAGCACACGTCTGAACTCCAGTCACGCCAATATCTCGTATGCCGTCTTCTGCTTGAAAAAAA
AAAAACAAGTAAATATCTATGAGT
>Contig705 5 reads, 318 bases
CTCTTTTTTGTTTATATGTACGGTCGTCCCCCACTTTTTACCTATTTCCCAAAACGGCGCKYTTCAAWACTCTTTCTTT
CGATACCGGCTTGAACGAAATCGTACTAGCAGAAGTCGAGTAAGAATCAATTTTGTGATTTTTTTTCRCTTTTTTCTTC
AGTTTTCTTTGAATCCTCATTTTCGGCTATAAGGAATTTAGTGACACGCTTGACATCTATGGACGAAAGTTGCGCGGTT
AAATAAGCTTTCTTTCGATACCGGCTTGGAAGACAACGTACTMGMAGAAGTCGGGTGAGAATCAATTTTGTGATTTTTT
TT
>Contig706 6 reads, 250 bases
CTGAGATCAGTCATAGAACCCAAGTCGCTGTCTGTAACCGTTCGGCCACTAGATCTATCAACGGACCAACAGCATTAGA
TCATATTTCCAAAAACATGAAAAATCTTCAGAAACGTACACGGGGAAAATTTTAGGTACTTTTTTCGACCGTGCAGAAT
CTACCTGTAGAAATTTAGAAATGATTAGCGCATCGCGCTAATTCTTTCACTAATTCACACACACACAAAATCACACACA
CACACAAAACCTT
>Contig707 3 reads, 287 bases
TGGCGTGACTGGAGTTCAGACGTGTGCTCTTCCGATCTCTTTGCCGTTTACCGCAAGTCTCTATCTATTACCGTTTTCT
CTCCAGAAAGCGATATGTTACGGACGGACGGCCGGCCGGCCGGCCGGACGGACGGCCGGGAAAATCGATTTTTGGCGCA
TATGATTTTTGAAATCTACTCATCCTAGTTCGTGCTCATACCAATTTTGAGCCCGATCTGACGACTTTTGTTTTTGTTA
GGTACACATTAAGAGATCGGAAGAGCACACGTCTGAACTCCAGTCACGCC
>Contig708 2 reads, 294 bases
AGTGACACGTTGAACATCTATGGATGAAAGTTGCGCGGTTAAATAAGCTTTCTTYCGATACCGGCTTGAACGAAATCGT
ACTAGCAGAAGTCGAGTAAGAATCAATTTTGTGATTTTTTTTTCACTTTTTTCTTCAGTTTTCTTTGAATCCTCATTTT
CGGCTATAAGGAATTTAGTGACACGCTTGACATCTATGGACGAAAGTTGCGCGGTTAAATAAGCTTTCTTTCGATACCG
GCTTGAAAGAACACGAACTACCAAAAATCGAGTAAGAATCCATTTTGTGAATTTTTT
>Contig709 2 reads, 244 bases
CTCCCATACAAGTCACTTTTTTGTTAATTTTTCATATATTACCTTCTACAAATGGAGATATCGGGTTCCAACGTACTAA
TGGATATTTTGAAGCATCGTAGCCTACCACCTCCACCACCCTACCACCTCCACCACCCTACCACCTCAACCACCCTACC
ACCTCCACCACCCTACCACCWCCAACCTCCTCTTTCATGTAGCCTCCATACAAACATCACCATTTWTTCACAAATTCGT
ACATTTA
>Contig710 37 reads, 366 bases
CTGAGGTAATGGAGTAAAGTAAATGGAACTGAGGGACCTTTTTATAAAAAAAAAATTATGTCGTCGTTTAGAAGATATA
AATTTTTGAATATTTTGAGTAATATTTTTTTTCATATTACACAACACACGATCACACATGTAGTGTATAGCAATTGGAT
ACACACACACACACACACACACACACACATATATATATATATATATAACTATATTTAATAAATATATTTATAATATATA
CATGTAAATTGTAGATATGGAGTGTATAATTTTCGTGTGTATTTTTTATATAAACCTATAAAAACCGAAAATGTGTACA
CTACTTTAAAAAAAAACACCGCGCGAAGAATTCAGCCTTTCACATGATAG
>Contig711 18 reads, 324 bases
CTTCTCTGGGATGTTTGGCGGTCATGGCGGCGCTCAGAGTTTGCATGCATGTGGATGCGCACCCCACATGGTTCGAAAG
AAAAATTTCTTTCGAACCGGGTGTCGCTAATCCCATGTTATGCTTCTCGTTATAGGTAAATACATTCACGCACGCACAC
ACACTTCCATCCATGCAACATACACACACCACTCATACAATTTATGTTTTATCCAAAAGGTAAGCCAATGCTTTTCCAA
TTATTATTATTATTATATTTTTTCGCGGGCTCTCTTTCATCTTCCCACACTTCGACTACGCACTGGAAGGATCGCAGCT
CCCGTAAG
>Contig712 14 reads, 236 bases
CTTTCATTTGGTGGTCATTTGAACAAAATCGTACAAGCCGTTATCGAGCAATTGTCAGTTTTGTCGATTTTTGACACTG
GATTTAAAAAAAAATTTTTTATTACATCTTATTTTCAATCATCATTTTCGGATAGAAGACCGCAATCGACACGCTAGAC
GTCTATGGACGAAAGTTGCGCGGTTAAATAAGCTTTCATTTGGGGGCCAGTTTGACAAAATCGTACACACCGTTATCG
>Contig713 108 reads, 450 bases
CTCATCCTGGTAACAGAAGCTACCATAGAGAAGCCGTCGAAGCATACCGGAAGAGTTATCTTTTCTGTTTCATAATCGT
ATTACCATGGAAGTCTTTTGAAGAGAGATATGGTAAATGGATTAGAAGAGCACGGCGTTTATTGCTGTGTCGGGTATGT
GTTCCTCGGACCTTGAAAATCTATGGTGGGGCCACGTAAACATTCTCAATAGTCCGTACCAATATCCGCAGCAGGTCTC
CAAGATTAAGAGTCTCTAGTCGATAGAATAATGTAGGTAAGGGAAGTCGGCAAATTAGATCCGTAACTTCGGGATAAGG
ATTGGCTCTGAAGATTGAGATGTGTCGGGCTTGTTTGGGAAGTATGAAAAATGTATTGCTAAAGCAGCTGATTAGTTGT
CTTCACGGATGATGAAAAGTCGCGATTAAGCAATACGATGTACGGAACTCTCAAG
>Contig714 4 reads, 285 bases
TCTTCCGATCTCTCTTCAAAAAGTCAAATTAAAAAGCTACGGTTGACAAGGATATCCAATATACACATAACAATTCATT
CCACAGGCATCGTTGAGTTCTCAAGACATAGAACTTTCAATTAAGTGCTCTTGATGGAATGCAAACTATTGTAACTAAA
GTTCAGAGTAAACTCAAGTACGGTGCCTCAATGATTCTCAAGATTTATCTCTCTCTCTCTCTCTCTCTCTCTCTCTCTA
ATCAATGCATAAGAGATCGGAAGAGCACACGTCTKAACTCCAGTCACC
>Contig715 12 reads, 252 bases
CTAAGGTCATGGTCTTTTTATATAAAAAAAATAAAAAAATGTATGTCGCCGTTTTGAAGATATAATTTTTTGAATATAT
TGAGTAATATATTTTTTCATATTACACAACACACGCACACTATATATAAGTTTTATACACACACACACACACACACACA
CACACACACACATATATATTTTTTCTCACATTTAGCCTATCCTCCCTGTTTGCCACACATCGAGCACGGACTGTAAGGA
TCGCAGAGATCGGAA
>Contig716 5 reads, 303 bases
AAGGAATTTAGGGACACGCTGGACATCTAGGGACGAAAGTTGCGCTGTTAAATAAGCTTTCTTTCGATACCGGCTTGAA
CGAAATCGTACTAGCAGAAGTCGAGTAAGAATCAATTTTGTGATTTTTTTTCACTTTTTTCTTCAGTTTTCTTTGAATC
CTCATTTTCGGCTATAAGGAATTTAGTGACACGCTTGACATCTATGGACGAAAGTTGCGCGGTTAAATAAGCTTTCTTT
CGATACCGGCTTKAAAGTAAAHGTACTACCAGAAGTCGAGTAAGGACCAATTTTGTGATTTTTTTT
>Contig717 132 reads, 387 bases
CTTTTGTCGTTTTATTTTTCTTTTCAATGTCCTAATTTTCGGTGACAGAAATATTCCAATGGCGAGGGATGATGTTGCC
TGAAAATAAGAAGAAAAAATTTTTATACACAAGAAGAAAAAATGAGAAATATTATAGATGGTTTATGATACACACACAC
ACACACACACACACACACACACACACATATATATATATATATATATATATATATATGAATACTTGCTATACAACATTAT
TCAAAGTAAAATCATTGAATACCAAGTTTAAAAAACAACAAATATTTATGTTTACATGAAATGCTCTTTTTATTCATGG
ATAATGCAGCGGTACAATGCTTTATCCACTTTAGGTTTTATTTTTAGAGATCGGAAGAGCACACGTCTGAA
>Contig718 3 reads, 250 bases
CTTACTTCAAGGTCTATCTTGCATAAAAATTTCAAAAATTTCTATGTCGCCGTTTAAAAGATATGGCTCCCAGAAGATT
CTCGGTACACAAATTTTGAGCATTATGAAGAGTTCGCACAAAGCATTTGGACAGAACGACAATTATTTGCATATATATA
TATATATATATATATATATATGTGTGTGTGTGTGTGTGTGTGTGTATATTATATATATATATATATATATATATATATA
TATATTTATATAT
>Contig719 67 reads, 251 bases
CTCGGAGGTGTTCTTGTAATACAGTGTTTACATACGGCATTGAAACCCGCATAAGTATCATTTATGACTATGTGGTGCA
CACATACGACCTGCTGCACATTCATAAGTTATCTGCAGCCCTCCAGGAGGTGAGGAAGACCACTAATCTTGTGCGGAAG
CATATTGTTTCGTGCGCTGGCACGACCCCCAACGCGGGGTGAATGAGGAAAATATGGTGAGCAAATTGTTTTTCCACCT
TCAGACTTCCAGTT
>Contig720 144 reads, 254 bases
CTGAAGGGGAACTAAACTTCTCAAAACAAACTCCTTCGAGAAATGAATAATTCAAACATATCTCATAAGCATACAGGTA
AAGCGCCTCGTGGAAAGTCACTGAGAATGCAGAAAATATTTATTCTAGAGAATATGTGTGTGTGTGTGTGTGTGTGTTT
TCCCATTAATTAGGGATTAATTTAAATGCTCACAAGCCATGATTCTCCTATTCTATCTCACTGGCGGTATCTTCCTCTA
TCATTTATCATTTATTT
>Contig721 29 reads, 537 bases
ACACTCTTTCCCTACACGACGCTCTGCCGATCTCTACTAGAAAATTAGAACCCATTATTGATAGACTTTTGTCATGTCT
TTCGAGACCTTTCATTTGACACCAAGATGAACAGTATCTGATGAGTATAACGGGAGATACAGCTCTGTGTACTATATGA
AAACACGACTTACATTACTTAAACGCTCATATCTCAGGAACGGCGACATAGAAGTTTTTTAAATTTTTTTGTTGGACAG
GTCACAAGGTCAGCTAAAACATACTAAAGTTTAAAGAAAATGCATACTGTGGTTTCCGAAATATAAAATTTTGAATTTT
CAGAAATTTTCATTTTGACTTTAGCGCCTCTTGCGGAACTTTTTTGAACTTGATATGTTCTAGACGAATATGAGGCTTG
CCGAGATCTTTCATTTGAGCCATGGTTGAACAAGATCGGACATATCGTTCTTGAGTTATGACGGAAAGACCATTTTGGG
TATAGGCAATTATTATAGGTTTGATGTCCTGTTATGATATATCGTTGAGTAGGGTTTAATGAG
>Contig722 211 reads, 279 bases
GGGACAAAAGTTGCGCGTTTAAATACTCTTTCATTTGGTGGTCATTTGAACAAAATCGTACAAGCCGTTATCGCGCAAT
TGTCAGTTTAGTCGATTTTTGACACTGGATTTAAAAAAAAAATTTTTATTACATCTTATTTTCAATCATCATTTTCGGA
TAGAAGACCGCAATCGACACGGTAGACGTCTATGGACGAAAGTTGCGCGGTTAAATAAGAGATCGGAAGAGCGTCGTGT
AGGGAAAGAGTGTAGATCTCGGTGGTCGCCGTATCATTAAAA
>Contig723 143 reads, 396 bases
CTCCAAAGATTTTTCACTATTTGCTGGATCTCAAAAGATCTCTCTCTTTTTTTTTTCATTGCACTTCCTCCCGCCCCTT
TTCCCCTCCTCCCTCGATCTCTCTCTCTCTCTCTCATACTCTTTAATCTATTAGTTAGGCCAATTCAGGTAAAAAAAAA
CAGATATACCTAACCCTCCACTCGCAGTACACCATCATCCAATAATAATGATATGATAGAAAAGTCAGCAAAAGTCAGA
CTTCATGCCGAAAAACAGTGTTTTAAAATCGACAAAGAGGCACGGAGTGGAAGCTATATACATATACAGTGGAAGTTAC
TAGTTGTTTATACAACAATTTCGTGATTAATCACGATATGCAACCAACAATCGTTCAAAATGTACAATTTATTCATTCA
G
>Contig724 34 reads, 381 bases
CTTATTGCAAATTGTGTTGTGTTGTGGGGTAAGGGGGTGAGAAAGTGCACATTACAGGTTAAGTTATATGTCGTGGTGG
TATCTGCTTGCTATATAGAAATGCTGCAAAAACCGTGTTTGTGGAGTAAAATGACGTCGGAGAACGTGCCAGATTTTAG
CGGATTTTGGTTTATAATACTAAGCGATGTGAATACAGATCAACCTGAGGATGCGACCAAAAAGTTATATGTACATTTA
TACACATCTGAAATCCCTGCAACTGAAGGATACAGTATTAAATAAGTTATCACAGTAAAGCCGAGATAGATATGTGTGT
GTGTGTGTGTGTGTGTGTGTGTGAGTAAATCAAACAAGGAATTAAATTTGATATGATTAACCCAG
>Contig725 2 reads, 253 bases
CTTACTTCAAGGTCTATCTTGCATAAAAATTTCAAAAATTTCTATGTCGCCGTTTAAAAGATATGGCTCCCAGAAGATT
CTCGGTACACAAATTTTGAGCATTATGAAGAGTTCGCACAAAGCATTTGGACAGAACGACAATTATTTGCATATATATA
TATATATATATATATGTGTGTGTGTGTGTGTGTGTGTGTGTGTGTGTGTGTGTGTATWTTATATATATATATATATATT
TTTATATGTATATATA
>Contig726 14 reads, 357 bases
CTAATTTGAAATGTAAGTGAAAGCTGCAACTTTTTACGTTATTACGTTGGTTTTACACAGTCGTGGAAAAACCACGTAT
TGTATTCATATCAAAATCGCACCACCTCGGATCGGCCTCAAACTTTGTATGAGCACGTTCCACACCGCCCACATTCCGA
ATCCGGTGGTGGAAAAAAATTGTTCCGGCCGGCCTGCCGCACTTTCCGGCCTTATAGCAGACACACGGTTGAAGATAGA
GACTTCCCGTTTTGGCTTTAAATAGGGAAGTGTATAAAAATTTTACGATTTTGCCATTTTTGAAATCCAAGATGGCCAC
CTTCTGCCATATTGGAATATGCACACCTAGATCCGCTATAG
>Contig727 50 reads, 264 bases
CTCGATAAAAGCTTGGAAATGTTTTTTTTTCTCTCTCTCTCTCTCTCTCTCTAAATTATGTGCGGCTCAATGTAAATCA
AATCAAAATCTCTTTGATCATAATAAACATTCTGAGCAACAACATCGTGGACATACAAAGAGACCAATTGCTTTCATAA
GCCAAATTGTGAATGTGCTCCAAATTATAAATCGTGCCCATGACCTTTGGGGGGAAAAAGAAGAAAACACGAGAAAGGA
AGAAAAGTAGAAATATTAAATAAATAA
>Contig728 34 reads, 297 bases
ACGAGATATTGGCGTGACTGGAGTTCAGACGTGTGCTCTTCCGATCTCTTTGCCGTTTACCGCAAGTCTCTATCTATTA
CCGTTTTCTCCCCAGAAGCCGCTATACTACGGACGGACGGACGGACGGCCGGCCGGCCGGGAAAATCGATTTTTGGCGC
ATATGATTTTTGAAATCTACTCATCCTAGTTCGTGCTCATACCAATTTTGAGCCCGATCTGACGACTTTTGTTTTTGTT
AGGTACACATTAAGAGATCGGAAGAGCGTCGTGTAGGGAAAGAGTGTAGATCTCGGTGGT
>Contig729 46 reads, 274 bases
CTTCATTGATGTTTTCAGGCATACTATTAAATTTTTAAATTGAAAGTTCTTTCTTTTTCTCTTCATCGCAAGACCTTGT
CCTTCTCCTTGAGATACTTTTGTGGATACAGCATTTTTTCTTTGTGGTGTTTTTTTTGTTCTTCTCTCTCTCTCTCTCT
CTCTCTCTCTCTCTTAATAAAGTAGGTTTTAAGATGCCGGGCACATCAGTTTGTGGTCAATATACAGAGGGCAAAAACG
ATGGGTAATTTTGGTTCAAAGTTTTTGGCTCAATCGA
>Contig730 33 reads, 257 bases
CTTACTTCAAGGTCTATCTTGCATAAAAATTTCAAAAATTTCTATGTCGCCGTTTAAAAGATATGGCTCCCAGAAGATT
CTCGGTACACAAATTTTGAGCATTATGAAGAGTTCGCACAAAGCATTTGGACAGAACGACAATTATTTGCATATATATA
TATATATATATATATATGTGTGTGTGTGTGTGTGTGTGTGTGTGTGTATATTATATATATATATATATTAATATGTATA
TATATAAATTTATATTTATA
>Contig731 19 reads, 318 bases
TTTTTTTTTTAAAGGATCCGGCGCCCACCGAGATCTACACTCTTCCCCTACACGACGCTCTTCCGATCTCTTATTTAAC
CGCGCAACTTTCGTCCATAGATGTCAAGCGTGTCACTAAATTCCTTATAGCCGAAAATGAGGATTCAAAGAAAACTGAA
GAAAAAAGTGAAAAAAAATCACAAAATTGATTCTTACTCGACTTCTGCTAGTACGATTTCGTTCAAGCCGGTATCGAAA
GAAAGAGATCGGAAGAGCGTCGTGTAGGGAAAGAGTGTAGATCTCGGTGGTCGCCGTATCATTAAAAAAAAAAAGTACA
GA
>Contig732 9 reads, 310 bases
TGGCGTGACTGGAGTTCAGACGTGTGCTCTTCCGATCTCTATGTATTTAGAAGAATAATTCATATTTTTAATATTATAA
AAGACATAGATGAACGAGACCCATTCATGGGACGTTGGTTTTCCACAACGTGGCTGATTCTCATGCGATGAAACTTGAT
TTATTAGTGGAATTGGTAGCCGAGTTGAGATTTTTCGTGAAATTCTTCAATGTGGTTGATGCATTAATGATCATATCTC
TGGTTCTGTTACAGAGATCGGAAGAGCGTCGTGTAGGGAAAGAGTGTAGATCTCGGTGGTCGCCGTATCATTA
>Contig733 2 reads, 285 bases
GGTGACTGGAGTTCAGACGTGTGCTCTTCCGATCTCTGAAATGATCAAAATGCATGTGAAATGGGCAAATGTAAGTGAA
AAGACATAGATGAACGAGACCCATTCATGGGACGTTGGTTTTCCACAACGTGGCTGATTCTCATGCGATGAAACTTGAT
TTATAAGTGGAATTGGTAGCCGAGTTGAGATTTTTCGTGAAATTCTTCAATGTGGTTGATGCATTAATGATCATATCTC
TGGTTCTGTTACAGAGATCGGAAGAGCGTCGTGTAGGGAAAGAGTGTA
>Contig734 163 reads, 257 bases
CTCTCACTCGTGTGTGGTGTTTGGTTGGTGTAAGATTTAAGTTTGTGTTTAGGTTGCAATTGAGGATAAAACTGTTTTC
TGGGTAAACGATTGAGTCGCAAACCACCCTACATAAAGAATTTAAAAATTATCGATTTAAATCCAATTCAGACCTGGTT
TAAATTAAGGTTTAAATTTGTGAAACGTATTTTATTGTTCGTAAAAATTACGATTTTTGACGAAAAACTGGTTTAGGTT
TAAAACCGGGTTTAAACCAG
>Contig735 38 reads, 363 bases
CTACACTCAAGACCTTTCCAACGGTATATCACTTTTCGCATTGAAACTTTCTGACTACTATATATAAAATAAATAAATA
AATATTATGGCACTACAACTGTTACCAGTCTTCGCCTGCCGCCTTGTGTGTTTTTGTTCTCCATTATTGGAGAAGGATA
GGTAGCATTCACGATGCTGAGATGGTTTGAGTGTGACCCTTTTACAGGGGGAGGGCATCAGTCTCCCGCCCAACCAACC
CATGCAATCTAATTGTGCATTGGGAAGGAAAATGGCCAAGCGCACGTCGGGATTCGAACCGCCGGCGCCGTGATGGCGA
GCGAGTGCTCTGACCACCATGCCATTTGGGCCAYTATTGCCACAAAG
>Contig736 8 reads, 283 bases
CACTCTTTCCCTACACGACGCTCTTCCGATCTCTCCAAGAGCACAAAAGTACTAAATAAAGTTGATAATTAACTCCTAA
AAGACATAGATGAACGAGACCCATTCATGGGACGTTGGTTTTCCACAACGTGGCTGATTCTCATGCGATGAGACTTGAT
TTATTAGTGGAATTGGTAGCCGAGTTGAGATTTTTCGTGAAATTCTTCAATGTGGTTGATGCATTAATGATCATATCTC
TGGTTCTATTACAGAGATCGGAAGAGCACACGTCTGAACTCCAGTC
>Contig737 17 reads, 251 bases
CTTTCAAAGGAAATTAAATAGGTATCACGTTGAATGTATGTGCTGGTTGTGGATAAGGGAAAGTTTAACAAATAGGTGG
TCAGTTATGCCCTCATTTCATTATAACTTCCTGACTTGCCAACTCTGGACCATATTAACTCACAGAGGGGCAGCCATTC
ATACCAAAGTACACACACACACACACATTAATAGAAGACATTGATGAACACATTTCCTCACGAGGGTGAGTAAGAGGAA
AATTGCGCGTCAAA
>Contig738 33 reads, 277 bases
CCCTACACGACGCTCTTCCGATCTCTTTTAATTTTTTAAGACTTCCACGATGACCCGCAAGACCATTCGCATAAGACGA
AGAGAGAGAGAGAGAGAGTGAAGAATAAGTATATGCCATATACGAAAAGTTACTTTATTCGCCAGTATAATTAAATTAA
ATTGCATTTCGTATCTGAAAGTGGAATCTTAATTAACGTAGAGTTGAGGATATTTCGTTCATTTCTAATTAACGTTTGG
ACTAAAAGAGATCGGAAGAGCACACGTCTGAACTCCAGTC
>Contig739 8 reads, 225 bases
CTTATTTAACCGCGCAACTTTCGTCCATAGWTGTCTAGCGTGTCGATTGCGGTCTTATATCCGAAAATGATGATTGAAA
ATAAAGTGAAAAAAAAAATTTTTTTAAGAAAAATCCAGTGTCAAAAGTCGACAAAACTGACAATTGCTCGATAACGGCA
GGGAAGAATTTTTTTCCAATGACCACCAAAAGAAAAAGATCGGAAGAGGACAAGTCTGAAATCCCGT
>Contig740 3 reads, 277 bases
AGATCTACACTCTTGCCCTACACGACGCTCTTCCGATCTCTATAAAATGACTTTGATATAATATCAAAGACATAGATGA
ACGAGACCCATTCATGGGACGTTGGTTTTACACAACGTGGCTGATTTTTATGCGATGAGACTTGATTTATTAGTGGAAT
TGGTATCCGAATTGAGATTTTTCGTGAAATTCTTCAATGTGGTTGATGCATTGATGATCATATCTCTGGTTCTATTACA
GAGATCGGAAGAGCACAMGTCTGAACTCCAGTCACGCCAA
>Contig741 46 reads, 410 bases
TCAATGATCCGGCGACCACCGAGATCTACACTCTTTCCCTACACGACGCTCTTCCGATCTCTATAGTGCAACTAGTTGA
CAGTGTACCAAAATGGCAGAAGGCGGCCATCTTGGATTTTGAAAATGGCAAAATCGTAAATTTTTCACCCACATTTCTA
TATAAAAGTGCAAACGGGAAGTCTCTATCTTCAACCGTGCGTCTGCTATAAGGCCGGAAAGGTGACCCGGCCGGCAGGC
CGGCCGGAACAAAATTTTTCCACCACCATATTCGAAATGTGGGAGGTGTGAAACGTGGTCATACCAAGTTTGAGGCCGA
TCTGAGGTGGTCGCATTTTGCGATGATTACAATACGTGGTTTTTTCCACGAGTGTGAAAAACCAACGTAATACATCCAA
TTTCGAGGTTTTGAG
>Contig742 2 reads, 250 bases
CTCTGGCGGACTTGCGGAAGATTTAAGGGATCTCACTTTTTTGTGAGTGTGAGTGAGTGAAGAAGAAGAAGAATTATTG
CGCAATATTTGCTTTTTGTTCGATTGTCATTCAAAATTCAATTCCCCGTCTTTTGGTGCAGGTTTCATGCCGATCTGAT
AACTAGAAGTGGTCCAAATCATCGATTGAAAATCGCACTTTGTATCTTTTTCTTCAGCGGSYCCATTTTGTTTTGAGAG
ATCGGAAGAGCAC
>Contig743 10 reads, 355 bases
CTCAAAACAAAATGGGGCCGCTGAAGAAAAAGATACAAAGTGCGATTTTCAATCGATGATTTGGACCACTTCTAGTTAT
CAGATCGGCATGAAACCTGCACCAAAAGACGGGGAATTGAATTTTGAATGACAATCGAACAAAAAGCAAATATTGCGCA
ATAATTCTTCTTCTTCTTCACTCACTCACACTCACAAAAAAGTGAGATCCCTTAAGGACGTTTAATACGTTACACACAC
ACACACAAAATTAAGGACGTTTAATAAAAATGTATTTAAATTTGAAAAACGTACATATTGCGGTGTTACAATTTTTCTC
AAATTATCCAACGTGTGGGAAATTCTTGAAAGTTCTTAG
>Contig744 77 reads, 335 bases
CTAATTTGTTTATGAATATACTGATCCGCATGTTCATTCAAAGACAGAGAGACGCTTATTGCTAAAGCTCGTTTGAAAA
TTCATAGCAATACGCACAATACATAACATACTTTATAAAATATTTAGATGAGAGTTTTATTTGTCTTTTGGGTTCATAT
TCTCGCATCTCATATACACAGCATGAAGATGTAGGCCCTATATTTAAGGCCAAATTGATGCCTATACATTTTAATGAAT
ATTTAGCAAGTCTTCAAAAGAGAGAGAGAGAGAGAGAAAATGGAAATTTTATGAATAAATTTCTATTCTTTCAAGGGTG
CCACGGTTTCTATCGCAAG
>Contig745 72 reads, 253 bases
CTCAATCGCGCCGAAAACAGAAGCAGATCTGCTGATTTCACCACAAATTTATTTTCGTGTCATAACTCTGAAATTAGAG
GCTATAACTCCGCATTTTACCTCAAAAACTCATTGCTCGTGTCAGGAGAACGTTCGTGAATAGTGACTTGGCGGAATTC
ACGCTAAATCGTGCAAAAACCCGTGATTATTGATCTGTAGTGGAATTTAGTTGAAGTGAAACAGTCGGATCAACATGTT
GACTGAAGTGTTTCAG
>Contig746 21 reads, 353 bases
CTTCGCCGGACTTGTAGCATTAGCGGAACCTGCTAAACAGTGCGAGATTGTGGAATATATAAAGAAAAAAGTGAAGTCA
GTATACAAAAGCCGCAACTTGCTTAATTTCTGTTGCAAATCCAACATAATAGAGCCGAACAGGTGAGACTAGCGAGTGG
CTTTTTTCTTCTTATACCGACTCACGAGACTAGTCCGAGGGCGTGGTCGATAAGCAATTCTGGTGTAGCAGCAATTGTT
GCCACTAATAAAATTAATTAAAATTCAATTGCTGCTCATTTTTCCATTATATACCTTTACAGAGAGAGAGAGAGAGAGA
AAGAGCTTTTTCCGTGAAGCCATTTAGGGACCTCAAG
>Contig747 2 reads, 293 bases
ACCGAGATCTACACTCTTTCCCTACACGACGCTCTTCCGATCTCTTGATGGGGAAAAGGAAAAGATTGCAAAGGTAAAG
ACATAGATGAACGAGACCCATTCATGGGACGTTGGTTTTCCACAACGTGGCTGATTCTCATGCGATGAAACTTGATTTA
TAAGTGGAATTGGTAGCCGAGTTGAGATTTTTCGTGAAATTCTTCAATGTGGTTGATGCATTAATGATCATATCTCTGG
TTCTGTTACAGAGATCGGAAGAGCACACGTCTAACTCCAGTCACGCCAATATCTCG
>Contig748 6 reads, 251 bases
CTCTGATGTGTATTCCACGAGAGGCGCTCAGCGAATGACCACGTGTTGTATTCATATCAAAATCGCACCACCTCGGATC
GGCCTCAAACTTGGTATGAGCACGTTCCACACCGCCCACATTCCGAATCCGGTGGTGGAAAAAAATTGTTCCGGCCGGC
CTGCCGGCCTGCCGCACTTTCCGGCCTTATAGCAGACATACGGTTGAAGATAGAGACTTCCCGTTTGCACTTTTATATA
GAAATGTGTATGAA
>Contig749 6 reads, 272 bases
CTCTCACTCGTGTGTGGTGTTTGGTTGCTGTAAGATTTAAGTTTGTGTTTAGGTTGCAATTGAGGATAAAACTGTTCTC
TGGGTAAACGATTGAGTCGCAAACCACCCTTGAGTACATAAAGAATTTAAAAATTATCGATTTAAATCCAATTCAGAAT
TTTCAGAACCTGTTATAATAACGGTTTATTTTAATTAAGGTTTAAATTGGTGAAACGTATTTTATTGTTCGTATTAGAA
ACGGCGCGCGAAGGATTCAGCCTTTCGCATGATAG
>Contig750 9 reads, 268 bases
ACACGACGCTCTTCCGATCTCTTTTCTCATGCTCGCGTGGTTCACAAGAGAGAGAGAAAGAGAGAGAGAGAGAAAGAGA
GAGAGAGAAAGGAAAATGAGAGAGAAAATCGAGAAGAGCGAAAACTTAATCTCCATGAGAAAATTTTGTAAATCCACAA
CAGCAATGGTAATAATTTGTACATAGAGGTGGAGATAAGTAAAATCATGTGATATTCCCAATACAAATAACATCTAGAA
CAATCATTTAAAGAGATCGGAAGAGCACACG
>Contig751 2309 reads, 301 bases
CTAGGTGCTAATTTTAATTATTTAAATAATATAAAGTGATAGGTTAATTATTTTATAAGGTTAAATGAGTTTATTTTAA
TATATAAATATATAATGTATGAAATTACTATAATAAACTAAATTTATTATAATGTAATTTCTTAATTATTGTTATTTAT
TTTATATTGAAGTTTAATTTTTTATGATAAATTTGTTATAAATAGTATATTAATAATAATGTAATGTGAAGGGAGGCAT
ATTATAAAATTATATTATAGTAAAATTTTGATGTTAGATTTGGATTAAAGTATAATTATGGGAG
>Contig752 27 reads, 378 bases
CTGAGGTAATGGAGTAAAGTAAATGGAACTGAGGGACCTTTTTATAAAAAAAAAATTATGTCGTCGTTTAGAAGATATA
AATTTTTGAATATTTTGAGTAATATTTTTTTTCATATTACACAACACACGATCACACATGTAGTGTATAGCAATTGGAT
ACACACACACACACACACACACACACACATATATATATATATATATATATATATATATAACTATATTTAATAAATATAT
TTATAATATATACATGTAAATTGTAGATATGGAGTGTATAATTTTCGTGTGTATTTTTTATATAAACCTATAAAAACCG
AAAATGTGTACACTACTTTAAAAAAAAACACCGCGCGAAGAATTCAGCCTTTCACATGATAG
>Contig753 9 reads, 306 bases
CTCTATCTTCCGTTCTACTTAACCGATTTCCATCATCTTGGTGTCAAATGAAAGGTCTCAGAAGGCATGACAAAAGTCT
ATCAAAAATGGGTTCTAACTTTCTAGTGGCTGTAATATAACAAGAGATATGATTAAACACGTATCAACCACATTGAAGA
ATTTCACGAAAAATCTCAACTCGGCTACCAATTCCACTAATAAATCAAGTTTCATCGCATGAGAATCAGCCACGTTGTG
GAAAACCGACGTCCCATAAATGGGTCTCGTTCATCTATGTCTTTTTAGACCGTTTTGTCTATTTTTCAG
>Contig754 1337 reads, 307 bases
AGGGAATGTAGTCACCCGCTTGCCATCTATGGCCCAAACTTGCGCTGTTAAATAAGCTTTCTTTCGATACCGGCTTGAA
CGAAATCGTACTAGCAGAAGTCGAGTAAGAATCAATTTTGTGATTTTTTTTCACTTTTTTCTTCAGTTTTCTTTGAATC
CTCATTTTCGGCTATAAGGAATTTAGTGACACGCTTGACATCTATGGACGAAAGTTGCGCGGTTAAATAAGAGATCGGA
AGAGCACACGTCTGAACTCCAGTCACGCCAATATCTCGTATGCCGTCTTCTGCTTGAAAAAAAAAAAAAA
>Contig755 3 reads, 251 bases
CTCTCACTCGTGGTTTTTGGCTAGTGTGAGATTATTACGTTGGTTTTCCACAATCGTGGAAAAAACCACGTATTGTAAT
CATCGCAAAATGCGACCACCTCAGATCGGCCTCAAACTTGGTATGACCACGTTTCACACCTCCCACATTTCGAATATGG
TGGTGGAAAAATTTTGTTCCGGCCGGCCTGCCGGCCTGCCGGCCGGCTCACCTTTCCGGCCTTATAGCAGACGCACGGT
TGAAGGTAGAGACT
>Contig756 2 reads, 293 bases
CCGAGATCTACACTCTTTCCCTACACGACGCTCTTCCGATCTCTTTATTAAAGAGGAAAGACATAGATAAACGGGACCC
ATTCATGGGACGTTGGTTTTCCACAACGTGGCTGATTCTCATGCGATGAGACTTGATTTATTAGTGGAATTGGTAGCCG
AGTTGAGATTTTTCGTGAAATTCTTCAATGTGGTTGATGCATTAATGATCATATCTCTGGTTCTATTACAGAGATCGGA
AGAGCACACGTCTGAACTCCAGTCACGCCAATATCTCGTATGCCGTCTTCTGCTTG
>Contig757 3 reads, 244 bases
CTTACTTCAAGGTCTATCTTGCATAAAAATTTCAAAAATTTCTATGTCGCCGTTTAAAAGATATGACTCCTAGAAGATT
CTCGGTACACAAATTTTGAGCATTATGAAGAGTTCGCACAAAGCATTTTGGACAGAACGACAATTATTTGCATATATAT
GTGTATATATATATGTATATGTATACTATATATATATATATATATATATATGTATGTGTGTGTGTGTGTGTATAATATA
CATGTAT
>Contig758 5 reads, 253 bases
CTATTCAGCGAAGGCGAAGCCTTCGCAAACGATTTTTTTTTTAATCATCGAAAAACCGGTGGTCGAATGGCATGATAGT
CAGCACTCGCTTATTACCATCTCAAGCGTCACGAGTTTAAGTCACCACTTGGTCATTCAATTCCCTTCCCGTTGCACAA
GTAGATTGAGCGAAAAATTGATACTCTCTCTCTCTCTCTCTTTCTCTCTCTCTCTCTCTCTCTCTCTCTCTACATATTG
CATCGTGAATGCCGCC
>Contig759 172 reads, 333 bases
CTATCCATAGCAATTGACAGATCGAAAATCGGTTAACTGTACGATTCAAGATGGCGTCCAGAACTTTTTTTCGAAAATG
AGCTATATCTCCCGAACCGCTTATCCGATTTTAATAAACTTAGTGCCAAATGATAGATCTTGACAAACCTTACAAATGT
CTAAAACATTTCAATTTCGAAAAATCATGTTAAATGTCCGAAAAATAGACATTTCAATTTCCAATAGTTCGAACTCGAA
TATTTCGAAAACCACATTATAGATTTTCTTTATTTTTTTATATGTTGTAGTATATGTATTTATATGTAGGTCATGACAT
TTTTATAAAAAAAAATA
>Contig760 2 reads, 236 bases
CTCTGCTTCCTTATTCTCACTTGCATCTCGGAGGATCAGTATGCCAATTCCATGATGCACGATGTCAACCTCACGTTCA
AAGTTCTCATTCATCGGGCACAGATGAGACACAGAAAGCTTCCGGGAGAGAGGATTTCCAAGTCACAGCCACTGGCGGC
TACCCTCTTAGGKGAGTCTTTWTCCTGAAAAAAATAAGGAGATTCCCTTATGATTTTCTCTCTTCCCCTCTCTCTCTC
>Contig761 42 reads, 312 bases
GCAGAAGACGGCATACGAGATATTGGCGTGACTGGAGTTCAGACGTGTGCTCTTCCGATCTCTAAAAATTTCTGTTGGA
TGTACGGATGTTCACTGTAGATAGATAGATAGATAGATAGATAGATCCTTTATTTAATGCCCAGGGAATACATCAAATT
CCATATAGGACTATACATAAAAAATAGTAACAAAATTACAAATAGTGGGAGAAATTATAAAAAAGTGAGTTACAAGCGA
ATCGACCGGGTAAGAGATCGGAAGAGCGTCGTGTAGGGAAAGAGTGTAGATCTCGGTGGTCGCCGTATCATTAAA
>Contig762 3 reads, 253 bases
CTTACTTCAAGGTCTATCTTGCATAAAAATTTCAAAAATTTCTATGTCGCCGTTTAAAAGATATGACTCCTAGAAGATT
CTCGGTACACAAATTTTGAGCATTATGAAGAGTTCGCACAAAGCATTTTGGACAGAACGACAATTATTTGCATATATAT
GTGTATATATATATGTATATGTATACTATATATATATATATATATATATATGTATATATATGTATATATATATGTATAA
TATACATGTATATATT
>Contig763 18 reads, 253 bases
CTCACAATATGGATTTTAATGCCCTTCCATCAAAATCATTGCACTCTTTTCAGTCGCCCTGCATGTGAATGGGATTTAT
TGGTGGTCTTCATCCTCTATGCATCTCTCTCTCTCTCTCTCTCTCTCTCTATCAACATATAGTCACTTATACACAGTAA
CTCTTTTTTTCTTTTTTTAACTTGTTTTAATTAACAATGCAACAATAAAATTGTTTCAATTAATTATTCAATCGATCGC
AACTTAAAAAATCAGA
>Contig764 16 reads, 251 bases
CTATGGAAAAATAGGTTTTTCTCTGAAGTATGTAGAGGAGTTTTACCCGACGAGAAACCCGGATTCTCACATTTATGTT
TTATAGATAATTGGTGAGATATCGTTTTTAGAAATTTTGTTTATTTAATTATTTAATTATTTGTTTGATTGTTTGTCTG
ACTGTTTTTTGTTTAATTGTCTGTTTGTTTATCCGTCCGTTTGTGGCTGTCAGTTCTTTGTTTGATTGTCTATTTATTT
GTTTATTTATTACT
>Contig765 33 reads, 361 bases
CTTCTAASTCTTTTCTATTACGTTGGTTTTTCACACTCGTGGAAAAAACCACGTATTGTAATCATCGCAAAATGCGACC
ACCTCAGATCGGCCTCAAACTTGGTATGACCACGTTTCACACCTCCCACATTTCGAATATGGTGGTGGAAAAATTTTGT
TCCGGCCGGCCTGCCGGCCTGCCGGCCTGTCTGCCCTGTCCGGCCTTATAACAGACACATGGTTGAAGATAGAGACTTC
TCGTTTGCACTTTTATATAGAAATGTGGGTGAAAAATTTACGATTTTGCCATTTTCAAAATCCAAGATGGCCGCCTTCT
GCCATTTTGGTACACTGTCAACTAGTTGCACTATAGAGATCGGAA
>Contig766 44 reads, 467 bases
CTGTAACATAATAATCAAAATGAACGAGACCCATTCATGGGACGTTGGTTTTCCACAACGTGGCTGATTCTCATGCGAT
GAAACTTGATTTATTAGTGGAATTGGTAGCCAAGTTGAGATTTTTCGTGAAATTCTTCAATGTGGTTGATACATGTTTA
ATCATATCTCTTGTTATATTACAGCCACTAGAAAGTTAGAACCCATTTTTGATAGACTTTTGTCATGCCTTTCGAGACC
TTTCATTTGACACCAAGATGAACAGTATCTGATGAGTATAACGGGAGATACAGCTCTGTGTACTATATGAAAACACGAC
TTACATTACTTAAACGCTCATATCTCAGGAACGGCGACATAGAAGTTTTTTAAATTTTTTTGTTGGACAGGTCATAAGG
TCAGAGATCGGAAGAGCGTCGTGTAGGGAAAGAGTGTAGATCTCGGTGGTCGCCGTATCATTAAAAAAAAAA
>Contig767 2 reads, 256 bases
ACGTGTGCTCTTCCGATCTCTTGAATAATATTTTATTAAATATTGTAACTTGTTCATAGGCTAATTATTTATTTAAAGA
CATAGATGAACGAGACCCATTCATGGGACGTTGGTTTTCCACAACGTGGCTGATTCTCATGCGATGAAACTTGATTTAT
AAGTGGAATTGGTAGCCGAGTTGAGATTTTTCGTGAAATTCTTCAATGTGGTTGATGCATTGATGATCATATCTCTGGT
TCTATTACAGAGATCGGAA
>Contig768 2 reads, 249 bases
CTACCAGAGAATGATGTAATATGGGGAGGAAAAAGTTACATCGCTGGAAAGAGAGCGCTGCACGTGAGAGAGAGGGGAA
CAAAAATTGCGGAAAATTTCAATGGTGCGACTGCGATGGCGTGTATATGGTGATCCCACTTATGCCTTTGGTGCCTTAT
ACTGAAAATGTCTGACCGAGAAGGGGTGCATGTGTGCGTGGATGGTTTCTGGTGTGGGGCTGGGTGTGCGTGTGGGAGG
GTGTTCGGATGG
>Contig769 11 reads, 365 bases
CGACGCTCTTCCGATCTCTSTATCTCCCGTTATACTCATCAGATACTGTTCATCTTGGTGTCAAATGAAAGGTCTCGAA
AGGCATGACAAAAGTCTATCAAAAATGGGTTCTAACTTTCTAGTGGCTGTAATATAACAAGAGATATGATTAAACATGT
ATCAACCACATTGAAGAATTTCACGAAAAATCTCAACTCGGCTACCAATTCCACTAATAAATCAAGTTTCATCGTATGA
GAATCAGCCACGTTGTGGAAAACCAACGTCCCATGAATGGGTCTCGTTCATCTATGTCTTTATAAAATCAACCCAAGTC
CCAAAACATCAAATCTCCGTATTGCTGGAGATTATTGAAGTTTTTATAG
>Contig770 4 reads, 296 bases
AGCAGAAGACGGCATACGAGATATTGGCGTGACTGGAGTTCAGACGTGTGCTCTTCCGATCTCTCCATTTTTTTTCAAA
TTTTCTAACCCTTTTATCTATATTTCTGACCATTCATCGGATGCTTGAAGGAATCAATTAATTCTATGATTGCATATAT
AGATGATAGATAGATAGATAGATAGATAGATAGATAGATAGATAATTTATTCATTTCAAATAATTGAAAGATAGGTCAC
AGCACTAGCAAAAGAGATCGGAAGAGCGTCGTGTAGGGAAAGAGTGTAGATCTCGGTGG
>Contig771 5 reads, 276 bases
CTCAAAACAAAATGGGGCCGCTGAAGAAAAAGATACAAAGTGCGATTTTCAATCGATGATTTGGACCACTTCTAGTTAT
CAGATCGGCATGAAACCTGCACCAAAAGACGGGGAATTGAATTTTGAATGACAATCGAACAAAAAGCAAATATTGCGCA
ATAATTCTTCTTCTTCTTCACTCACTCACACTCACAAAAAAGTGAGATCCCTTAAGTGGATATTATTTTATTCGCGATG
CAGTGTATTGTAAGAGCCCCGTCAACCCATTTAATCTAG
>Contig772 6 reads, 251 bases
CTTTGCCGTTTACCGCAAGTCTCTATCTATTACCGTTTTCTCTCCAGAAAGCGATATGTTACGGACGGACGGACGGACG
GACGGACGGACGGACGGACGGACGGCCGGACGGCCGGGAAAATCGATTTTTGGCGCATATGATTTTTGAAATCTACTCA
TCCTAGTTCGTGCTTATACCAAGTTTGAGCCCGATCTGACGACTTTTGTTTTTGTTAGGTACACATTAAGAGATCGGAA
GAGCGTCGTGTAGG
>Contig773 5 reads, 255 bases
GACGTGTGCTCTTCCGATCTCTTTAACTTCCATCCCTCTCTCTCTCTCTCTCTCTCTCTCTCTCTCTCTACTAAATCAG
AATTCTCATTGCATTTTGAAGCACAAAACCGGGAGCGACGACGAAAAATGATAATTTATTGGTTTGTTTTGCCAAACCA
CAGAGAACGTTGACGCGTCGACGGGAAATAGAATCAATTCGTTGATTTATCGTCTATTGAGTCACATTTTTTTTGGGTG
TCTCTGTAGAGAGAGATC
>Contig774 2 reads, 227 bases
CTAAGCTAAGAGGCAGAATCAGCACTATCTATTTTCTCTCTCTCTCTCTCTCTCTCTCTCTCTCTCTCTCTCTAGCCAG
TTTACTTTKGCATGTGCGTTGTATATTTGTCCTTTTCTGTTCCCTGCACTGGTCAAAGAAAAGGACAAACCTTTAATAC
ACATGCCAAAGTAAACGGGCTGGAGTGAGAAGAAAAAAAAAAACAGAWCGCACAGAAATTAAAATATTT
>Contig775 30 reads, 342 bases
CTTGTAGGTAGCAGTTGAAGATTGAGAGCGAAGTGTGGACTGTATAAGATGATGATAGGGGGTCCATGGCGAGCACTGT
TCGACCAGAGGTACGAAGGGCCAGATGGAAAAGCATTGGCTTACCTTTTGGATAAAACATAAATTGTATGAGTGGTGTG
TGTATGTTGCATGGATGGAAGTGTGTGTGCGTGCGTGAATGTATTTACCTTTTGGAGGATAAAGGAGAATGTATGAGTG
CATGCTGCGTGATTGGGTGATTGTGTGCGTGAATGTTGACAAACCTATAACGAGAAGACTAACATGGGATTAGCGTCAC
CCGGTTCGCAAGACATCTTTCTTTCG
>Contig776 4 reads, 255 bases
ATCTCTGTATCTCCCKTTATAATCATGAAAAATCATTTAAGGGATCTCACTTTTTTGTGAGTGTGAGTGAGTGAAGAAG
AAGAAGAATTATTGCGCAATATTTGCTTTTTGTTCGATTGTCATTCAAAATTCAATTCCCCGTCTTTTGGTGCAGGTTT
CATGCCGATCTGATAACTAGAAGTGGTCCAAATCATCGATTGAAAATCGCACTTTGTATCTTTTTCTTCAGCGGCCCCA
TTTTGTTTTGAGAGATCG
>Contig777 4 reads, 243 bases
CTCTCAATGGAATGTCTGGAAAAATTACAATACATATCTCAATAATTACGTTGGTTTTACACAGTCGTGGAAAAAACCA
CGTATTGTATTCATATCAAAACCTGACCACCTCGGATCGGTCTCAAACTTTGTATGAGCACGTTCCACACCGCCCACAT
TCCGAATCCGGTGGTGGAAAAAAATTGTTCCGGCCGGCCTGCCGGCCTGCCGCACTTTCCGGCCTTTTAGCAGGCACAC
GGTTGT
>Contig778 9 reads, 276 bases
CTCAAAACAAAATGGGGCCGCTGAAGAAAAAGATACAAAGTGCGATTTTCAATCGATGATTTGGACCACTTCTAGTTAT
CAGATCGGCATGAAACCTGCACCAAAAGACGGGGAATTGAATTTTGAATGACAATCGAACAAAAAGCAAATATTGCGCA
ATAATTCTTCTTCTTCTTCACTCACTCACACTCACAAAAAAGTGAGATCCCTTAATTTGTTTTTGGAACCATTTACAAA
TCAATAAAAAGGCATAACTCAATATTTTTAAGAGATCGG
>Contig779 13 reads, 307 bases
CACTCTTTCCCTACACGACGCTCTTCCGATCTCTGAACTATTAGTACACTAAAGTTTAACTATAGGGGAGACTGGGGCA
TTCTCGCGCAATTTGGATATTTATCAATATTTTGAGTAATGAGGACTTGTGAGAAATATTTCTTTTCTACTGCCTTGTA
GGAAATTTCATGCCCTACAACTTCCCCATACATTACTTTTCTCTATCTCAAAGGGAAATAGGAGAATTTTCCATTTTCC
CAAACCCTTGCAAGAGATCGGAAGAGCACACGTCTGAACTCCAGTCACGCCAATATCTCGTATGCCGTCT
>Contig780 184 reads, 643 bases
CTTAAGGGTAGGCTTTGCCTCAATCAAAAACGAAATATATTCTCTTACTCTTACAAAAAATACCGAGTGAAAGCTATCA
TATGAAGGCTTAAACCTTCGCTTACCATATTTTTGATGCAACGTTTTTCTCATCATTTCGCCGAAAAAAATTTAATTGA
CATCCATATTTGCAAAACATTGCACTTTATCGTTAAAATTCAGCGGCTCTTCACCAAATGGTTTGTGTCGAAAAAAATT
CACCTCCCTGTCACTTTCATGCCCATTTATTTTCATAAATTCCCGGCATGGCAGAAAATTTCTGCGATTTTTGCATTTT
CACTCAAATTCCTGCCACATCCCATCTAACGCATTTTCAAAKCCCACTTCTCCGTATTTCGGCGCGAGCGATAGAGAGT
GCGAGGATTTACTGTGAATTTGTCACACTAGTGTGGATCCCAGCCTGAAATTGAATTATCGCCTGCAGTTTTATATATG
CTTTTAAGCCTGTCAATATACATTTTATGTCTGGCACGTTAAATGTCTGCATGCCATTGCTATTATCTAGAGAGAGAGA
GAGAGAGAGAGAGAGAGAGAGTGAAAAAATCCTGCCGCCGCATTTTCGCGTTTGGTTTAGCATTTTGGCACTAAGCATT
TTGGCACTAAG
>Contig781 3 reads, 238 bases
CTCAGCTCTGAGACGCGCCCAATGAAAGTCAAAAGAAGAAGAGAAGAAAAGGAGAGAGAGAGAATGAAAGGAAGTGAAG
ATCATCGAAGAGACCGAAGTTGGCAACGTTCTTAGTTCAGTTCTGAGACGCGTCCAATGAAAGTCAAAAGAAGAAGAGA
AGAAAGGGAGAGGGAGTGAAAGGAAGTTGARATCATCGAAGAGACCGAAGWTGGCAAAGCTCTTAGATCAGGTCTGAGA
C
>Contig782 117 reads, 495 bases
TTTTCAAGCAGAAGACGGCATACGAGATATTGGCGTGACTGGAGTTCAGACGTGTGCTCTTCCGATCTCTTCATACAAC
TGTTCGATCGAACAAGTATTGTACCAGTGGTCTGCACCTGCGGTTCCTCTCGTACTACGCAAGTGTGCTATAGTAATAA
CGTAATTCATCAGTAGGGTAAAACTAACCTGTCTCACGACGGTCTAAACCCAGCTCACGTTCCCTTGAATGGGTGAACA
ATCCTACGCTTGGTGAATTTTGCTTCACAATGATAGGAAGAGCCGACATCGAAGGATCAAAAAGCGACGTCGCTAAGAA
CGCTTGGCCGCCACAAGCCAGTTATCCCTGTGGTAACTTTTCTGACACCTCTTGCTAAAAACTCCTTAAAGCCAAAAGG
ATCGATAGACCAGGCTTTCGCCGCCTCTATGTTTACTGAACATCGAGGTCAAGCCAGCATTTGCTCTTTTGCTCTACGT
GTGGTTTCTGTCCGCACTGAG
>Contig783 87 reads, 251 bases
CTCTCCCATGGAAATGGCAAAAGAGAGATGTTGAGGTTGAAACCACAAGACCCCCATACACTTAAACTATTATAATTCC
CCACAAGAGGTTGTAAAAATAAATTAACCTTTTCCCCTCCTCTTCGCGTCTCTTTTTCCCATCTACACTATCTACTTTG
CAAAGAAACCATCATTTGAAGAAGAAGAAAAAATCTTTTCATCAAATGCAATTCTCATATCTTTTCACTATGGAGCAAA
AATGATCAATTTTC
>Contig784 49 reads, 253 bases
CTCTAGAACCTGTATTTAATTTCAATTAATTAATTTTATTTTTAAATTTATTACGTTGGTTTTACACAGTCGTGGAAAA
CCAACGTCCCATGAATTGGTCTCGTTCATCTATGTCTTTAAAGTAGGTACCGAGTAATTTATGAATTTCTAAAAAATAT
CGTCCCGTCGTTTGTCTGTCCGACCGTCCGCCCGTCCGTCCGTGTGTCCGATCGTTCGGTCGTCTGTCGGTTGATCTTT
AGCCCAAACGGTAGAG
>Contig785 4 reads, 245 bases
CTGTCCCTGGAACCGCCAAGGTTTCAAATGAGAATAGATGAACGAGACCCATTCATGGGACGTTGGTTTTCCACAACGT
GGCTGATTCTCATGCGATGAAACTTGATTTATAAGTGGAATTGGTAGCCGAGTTGAGATTTTTCGTGAAATTCTTCAAT
GTGGTTGATGCATTAATGATCATATCTCTGGTTCTGTTACAGAGATCGGAAGAGCACACGTCTGAACTCCAGTCACGCC
AATATCTC
>Contig786 7 reads, 339 bases
CTCACGTCCGCCCGGGGGTCTCGGATAAACTATTATAAATATAAAATAAATATTATGGCACTACAACTGTTACCAGTCC
TCGCCTGCCGCCTTGTGTGTTTTTGTTCTCCATTATTGGAGAAGGATAGGTAGCATTCACGATGCTGAGATGGTTTGAG
TGTGACCCTTTTACAGGGGGAGGGCATCAGTCTCCCGCCCAACCAACCCATGCAATCTAGTTGTGCATTGGGAAGGAAA
ATGGCCAAGCGCACGTCGGGATTCGAACCGTCGGCGCTGTGATGGCGAGCGAGTGCTCTGACCACCATGCCATTTGGGC
CACCAAACTAGATTTTATGGCAG
>Contig787 199 reads, 410 bases
CTATATATTGGACAATGACTGACAAACCGAATTTTGACTCTCTTTGGTCAACCATCTCCTAAACCAACTAAAACCACCC
TCGTTGTTGGGGGCCGGCGCAAACAAAGAGGAATTGTTTTTCCACACTTGGGCTCGCGATAATTAGTGGGAAACCTAAT
GCATCCGTTCTGAACAACATGCCAATCAATTCATTACACCTTTCCAATCAAATTTAGATATTTCAGAGAGAGAGAGAGA
GAGAGTGCCATAAATCGATTTTGGGAAAATTCAATAAGATTGCCCGAGAAGGGGATGATTTTGTACTTTGCGTTTTAGA
ACAAACAAACAGCTTATTTAAATTTTCTCCCCTAAATCTCCTTCAATTGCATGTCCGTAGAGGAGAGGATGTGGATAAA
ATGAAATTGGAAAAG
>Contig788 12 reads, 287 bases
ATCTCTGTGGGGCTCCATTTGTGGCACCGGCACTAGTTCCATGGTGCGTTGTTAGAGCTGCAGAAATGGTGTTGGCACT
CAATTTTGTATTCCTGCAARTAAACATTTGCCCTTTTCAGAAATATATCACAAACACTTTGCACCCAGATTCTAATTAC
ACCATTTGACTTCTCTTGTGCTTCCCTTTGTTCACCACCATTGCAACGAGAGAGAGAGAGAGAGAGAGAGAGATTGGAT
TAAACCAAAATAGAGATCGGCAGAGCAAACATCTGAACTCCATTCACGCC
>Contig789 5 reads, 251 bases
CTTTCATTTGGTGGTCATTTGAACAAAATCGTACCAGCCGTTATCGCACAATTGTCAGTTTAGTCGATTTTTGACACTG
GATTTAAAAAAATTTTTTTATTACATCTTATTTTCAATCATCATTTTCGGATAGAAGACCGCAATCGACACGCTAGACG
TCTATGGACGAAAGTTGCGCGGTTAAATAAGCTTTCATTTGGTGGTCATTTGAACAAAATCGTACCAGAGATCGGAAGA
GCACACGTCTGAAC
>Contig790 85 reads, 297 bases
ACCACCGAGATCTACACTCTTTCCCTACACGACGCTCTTCCGATCTCTCCAGTCCCTCTAGTCCAGCCCTCCTCAATCT
CCCTCCCCAGACACCGGGATCGTCGAAGAATCAGTTCAGTTTCCCGGAAGTTCCACAGAACCATCACCACCACCACCAC
CTCCATCACCACCAGAGGCTGAACAATGCAAATGACATGAGTCGCACGATGGAAACCAAGATTCATGTACCTCCGCTGC
CGAGAGATCGGAAGAGCACACGTCTGAACTCCAGTCACGCCAATATCTCGTATGCCGTCT
>Contig791 11 reads, 304 bases
CTTAATAATAATAATAATAATAATAATATTATGGCACTACAACTGTTACCAGTCCTCGCCTGCCGCCTTGTGTGTTTTT
GTTCTCCATTATTGGAGAAGGATAGGTAGCATTCACGATGCTGAGATGGTTTGAGTGTGACCCTTTTACAGGGGGAGGG
CATCAGTCTCCCACCCAACCAACTCATGCAATCTAATTGTGCATTGGGAAGGAAAATGGCCAAGCGCACGTCGGGATTC
GAACCGTCGGCGCTGTGATGGCGTGCGAGTGCTCTGACCACCATGCCATTTGGGCCACTTAAACCAG
>Contig792 4 reads, 246 bases
CTAAATTCTGGGACGCGCCCAACGATAGTAAAAAAAAAAAGAGAAAGAGAAGAAATAGAAAGAGAGAGAGAGAGAGAGA
GAGAAAGAAAGAAAGTTAAGATCATCGAAGAGACGGAAGTGGCAACGCTCTTAGTTTATTTCTGGGACGCGACCATGAA
AGACAAAAGAAAAGAAGGGAGAGAGAGAGAGAGAAAGGAAGGTGAGACCATAGAAGAGAACGAAGCTAGCAACGCTCTT
AGATTATTT
>Contig793 3 reads, 319 bases
CTATCCAAAACCGGTAAAAATAAAATAAARAATAAATATTATGGCACTACAACTGTTACCAGTCTTCGCCTGCCGCCTT
GTGTGTTTTTGTTCTCCATTATTGGAGAAGGATAGGTAGCATTCACGATGCTGAGATGGTTTGAGTGTGACCCTTTTAC
AGGGGGAGGGCATCAGTCTCCCGCCCAACCAACCCATGCAATCTARTTGTRCATTGGGAAGGAAAATGGCCAAGCGCAC
RTCGGGATTCGAACCGTTGGCGCTGTGATGGCGAGCGAGTGCTCTGACCACCATGCCATTTGGGCCACATGGACCATTT
TAG
>Contig794 2 reads, 251 bases
CTTAATTGGCTTTTGGGAACTCACGATGCATCGTATTAAAGGATCTGTTTCAGGCAAGGGGACGTCGTGGTCCCTTATT
GCATGAAGTAAATGGCGGTTAATTCCCGAGTCTGTTTCAAAATATGCCTCTCACAACATAGCAAAATTCTCTATCGGGA
AATTTTTTCTCGAGATTCTCGACCCATTCTCGACAAAATAAATTTATTTTCTCTATTTTCTTACATTAAAAAGCCGTAT
CTACCTCTGAAATT
>Contig795 8 reads, 275 bases
CTCAAAACAAAATGGGGCCGCTGAAGAAAAAGATACAAAGTGCGATTTTCAATCGATGATTTGGACCACTTCTAGTTAT
CAGATCGGCATGAAACCTGCACCAAAAGACGGGGAATTGAATTTTGAATGACAATCGAACAAAAAGCAAATATTGCGCA
ATAATTCTTCTTCTTCTTCACTCACTCACACTCACAAAAAAGTGAGATCCCTTAACTGATGCTTGTATTCAAGATTTCG
ATGTGCTGAATACAAGTTCGAAGATGAAATATTGTTAG
>Contig796 122 reads, 251 bases
CTGATAGGGGCTACCTACAAACTGAAAAAGAACATTCAGCGATTTACCGTTTAGTAGATATTAAGGTACATTGGTTTTC
ACTTTGTAACTTTTCGCCCCGGGTTCCCCTATACATTGCCGACCTTTTTGTGAACGTTTTTGCTTCTATTATTGAGTGA
AGAAGTATAGGCGGCATTCACGATGCAATATGTAGTGCGTGTGTTAGAATTTTATAGAGAGAGAGAGAGAGAGAGAGAG
AGAGAGAGAGAGAG
>Contig797 28 reads, 399 bases
CTTCATTACATTGATTGCTCTTTCAACATAATTTCATACAATTTCTTTTATTACGTTGGTTTTCCACAGTCGTGGAAAA
AACCACGTATTGTATTCATCTCAAAATCGCACCACCTCGGATCGGCCTCAAACTTTGTATGAGCACGTTCCACACCGCC
CACATTCCGAATCCGGTGGTGGAAAAAAATTGTTCCGGCCGGCCTGCCGCACTTTCCGGCCTTATAGCAGACACACGGT
TGAAGATAGAGACTTCCCGTTTTGGCTTTAAATAGGGAAGTGTATGAAAATTTTCATATTTTGCCATTTTTGAAATCCA
AGATGGCCGCCTTCCGCCATATTGGAATATGCACAACTAGATCCGCTACAGCTAGGAAGTTGAAATTTACATATGTTGT
AGAG
>Contig798 92 reads, 327 bases
TTTTTTTTTTTTCAAGCAGAAGACGGCATACGAGATATTGGCGTGACTGGAGTTCAGACGTGTGCTCTTCCGATCTCTA
TAATATAATCCACCGATTTCCTGAAAATCTCAGAAAACCACCCCAGACCCCCCTAAACAACAAATCTCCACGTTTCTGA
AGATTTCTGAGATTTTTGGAAAAATGACGTCCCGCCGTTTGTCCGTCTGTCCGTCTGTCCGTCTGTCCGTCTGTCCGTC
TGTCCGTCTGTCCGTCTGTCCGTGTGTCCGTCTGTGGTAGAGATCGGAAGAGCACACGTCTGAACTCCAGTCACGCCAA
TATCTCGTATG
>Contig799 4 reads, 285 bases
TTTTTTTTTTTAAGGCTCCGCCGACCACCGAGATCTACACTCTTTCCCTACACGACGCTCTTCCGATCTCTTCCTTCTA
GCCGAAAATGAGGATTTAAGACAAAAACAGAAAAAAAACAATGAAAAAATCACAAAATTGCCGATTGCTCGTTTGCTGC
TCCAACGATTTCGTTCAAGCGGGCATCAAAAGAAAGTTTATTCCACCGCGCACATTTCGTCCATAGACGTCGAGCGTTT
TCAAAGCTTCCTTCTAGCCCAAAATGAGGCTTGAAGACAACAACAGAA
>Contig800 2 reads, 370 bases
CTCAAAACAAAATGGGGCCGCTGAAGAAAAAGATACAAAGTGCGATTTTCAATCGATGATTTGGACCACTTCTAGTTAT
CAGATCGGCATGAAACCTGCACCAAAAGACGGGGAATTGAATTTTGAATGACAATCGAACAAAAAGCAAATATTGCGCA
ATAATTCTTCTTCTTCTTCACTCACTCACACTCACAAAAAAGTGAGATCCCTTAACAGACTTCTTATATTGTCCTCTTG
CCCATTTCACCCTAAATTAGATACTTTAAAGCTTTTTTTCTATTGATTTTGAAGTGAAAATAAAAATGTATTTTTATCA
ATGGTAAGCATTCTTCATTTGTAAATAAAAAATTAATGGCAGCACCAAATATAG
>Contig801 8 reads, 325 bases
CTTATCTGCCATTTCATTGCCGTCAATATTCGACGTGCGCTTGGCCATTTTCCTTCCCAATGCACAATTAGATTGCATG
GGTTGGTTGGGCGGGAGACTGATGCCCTCCCCCTGTAAAAGGGTCACACTCAAACCATCTCAGCATCGTGAATGCTACC
TATCCTTCTCCAATAATGGAGAACAAAAACACACAAGGCGGCAGGCGAAGACTGGTAACAGTTGTAGTGCCATAATATT
TATTTTATTTTCATTGCCGTCAATATTCGAATGGCCTGGTGCCAGTTTTTTCAGATTGTTATAGCATTCCCATTTGCTG
AACTCAGAG
>Contig802 3 reads, 251 bases
CTTTTATCTCGGAACAGCCTAGAACACCCTCCGAAAAATATTAAAAATGTATTACGTTGGTTTTCCACAGTTGTGGAAA
AAACCACGTATTGTATTCATATCAAAACCTGACCACCTCGGATCGGCCTCAAACTTTGTATGAGCACGTTCCACACCGC
CCACATTCCGAATCCGGTGGTGGAAAAAAATTGTTCCGGCCGGCCTGCCGGCCTGCCGCACTTTCCGGCCTTATAGCAG
ACACACGGTTGAAG
>Contig803 4 reads, 314 bases
TATAATGACACGGCRACCACCGAGATCTACACTCTTTCCCTACACGACGCTCTTCCGATCTCTCCTCAATGGATGATGG
TGTGGGTTTTTCGGTGTACTATAGAGAGAGAGAGAGACGTTTTAAAGGGAGGTTGTGAAAGATTTTCTTCCATCACGTA
CGCCATARCTTGATCACCTACATCTCTCGAGGAAGGTGATCGAGACGCAGCAAAAGAGAGGAGAAGTACACGATCGCCG
AGATGATGAAAGAGAGATCGGAAGAGCACACGTCTGAACTCCAGTCACGCCAATATCTCGTATGCCGTCTTCTGCTT
>Contig804 6 reads, 276 bases
TCCCTACACGACGCTCTTCCGATCTCTGGGGAGATTTTATCAAATTATTTTCAATTTTAAAGTAGGGGAGACTGGGGCA
TTCTCGCGCAATTTGGATATTTATCAATATTTTGAGTAATGAGGACTTGTGAGAAATATTTCTTTTCTACTGCCTTGTA
GGAAATTTCATGCCCTACAACTTCCCCATACATTACTTTTCTCTATCTCAAAGGGAAATAGGAGAATTTTCCATTTTCC
CAAACCCTTGCAAGAGATCGGAAGAGCACACGTCTGAAC
>Contig805 324 reads, 529 bases
TTTTTTTTTTAATGATACGGCGACCACCGAGATCTACACTCTTTCCCTACACGACGCTCTTCCGATCTCTATTTACAAA
AAAGTTGTAATTTTTTAAGAATATTGTTATATAACATAGTATCGTTAGTGAATGTAACTAACTGACCGTAGTCGCTTTT
TCAGTATAAACAACTTCTATCATGAAAAATAATGCGTCTTTGTTTAACAAAAATTTTTAGCCATTTTAGGTCATTTTCG
GAGCCAATTTTCCCTAATAAGGATGATAACTTTTCCGTAATAAAAAATATGCATGGAAGCCTTCATTCTTCTAGTTTAA
AAACATATTCATATGAGAAATATTTATAAATTAGAAATACCAGAAAAAAATCATTCTTTTGAGTGGCCATATATGATCA
TATATAAGGCTTTATTATGTATTTTTGATCAGAAAAATTTATTTTCTTCCAGGGGAGTGGTGGTGGTGGTGGGGGGGGG
GCTTTGGTCACCTTTCACATCCCAGAATAATTATAGAGATCGGAAGAGCGTCGTG
>Contig806 2 reads, 247 bases
CTGGCTATGCCCTTTATAACATATAATTACGTTGGTTTTCCACAATCGTGGAAAAAACCACGTATTGTAATCATCGCAA
AATGCGACCACCTCAGATCGGCCTCAAACTTGGTATGACCACGTTTCAYACCTCCCACATTTCGAATATGGTGGTGGAA
AAATTTTGTTCCGGCCGGCCTGCCGGCCTGCCGGCCGGCTCACCTTTCCGGCCTTATAGCAGACACACGGTTGAAGATA
GAGACTTCCC
>Contig807 25 reads, 262 bases
TCTTCCGATCTCTAAAAATATTTAATTTCAGCGCGATCTGTTTTTTTTTTTCTTCTCACTCCAGCCCGTTTACTTTGGC
ATGTGTATTAAAGGTTTGTCCTTTTCTTTGACCAGTGCAGGGAACAGAAAAGGACAAATATACAACGCACATGCCAAAG
TAAACTGGCTAGAGAGAGAGAGAGAGAGAGAGAGAGAGAGAGAGAAAATAGATAGTGCTGATTCTGCCTCTTAGAGATC
GGAAGAGCACACGTCTGAACTCCAG
>Contig808 2 reads, 248 bases
CTTTATTTTCAGAAAATTTAAAATTTATCAAAATCGGATGCCTGAAAATAAAAATTTGAAACCAGGAACTAAACTATAT
TACGTTGGTTTTTCACACTCGTGGAAAAAACCACGTATTGTAATCATCGCAAAATGCGACCACCTCAGATCGGCCTCAA
ACTTGGTATGACCACGTTTCACACCTCCCACATTTCGAATATGGTGGTGGAAAAATTTTGTTCCGGCCGGCCTGCCGGC
CTGCCGGCCGG
>Contig809 38 reads, 297 bases
CGAGATATTGGCGTGACTGGAGTTCAGACGTGTGCTCTTCCGATCTCTATATCTCCCGAACCGCTCGTTCGATTTTAAT
AAACTTAGTGCCGGATGATAGATCTTGACAAACCTTACAAATGTCTAAAACATTTCAATTTCGAAAAATCATGTTAAAT
GTCCGAAAAATAGACATTTCAATTTCCAATAGTTCGAACTCGAATATTTCGAAAACCACATTATAGATTTTCTTTATTT
TTTTATATGTTGTAGAGATCGGAAGAGCGTCGTGTAGGGAAAGAGTGTAGATCTCGGTGG
>Contig810 8 reads, 361 bases
CTCCCTATTTTAAAGACATAGATGAACGAGACCCATTCATGGGACGTTGGTTTTCCACAACGTGGCTGATTCTCATGCG
ATGAAACTTGATTTATTAGTGGAATTGGTAGCCGAGTTGAGATTTTTCGTGAAATTCTTCAATGTGGTTGATACATGTT
TAATCATATCTCTTGTTATATTACAGCCACTAGAAAGTTAGAACCCATTTTTGATAGACTTTTGTCATGCCTTCCGAGA
CCTTTCATTTGACACCAAGATGAACAATATCTGATGAGTATAACGGGAGATACAGAGATCGGAAGAGCACACGTCTGAA
CTCCAGTCACGCCAATATCTCGTATGCCGTCTTCTGCTTGAAAAA
>Contig811 17 reads, 262 bases
CTCGATAAAAGCTTGGAAATGTTTTTTTTTCTCTCTCTCTCTCTCTCTAAATTATGTGCGGCTCAATGTAAATCAAATC
AAAATCTCTTTGATCATAATAAACATTCTGAGCAACAACATCGTGGACATACAAAGAGACCAATTGCTTTCATAAGCCA
AATTGTGAATGTGCTCCAAATTATAAATCGTGCCCATGACCTTTGGGGGGAAAAAGAAGAAAACACGAGAAAGGAAGAA
AAGTAGAAATATTAAATAAATAATA
>Contig812 2 reads, 324 bases
AATCCTCATTTTCGGCTATAAGGAACGTAGTGACCCGCTAGACACCTTTGGCCGAAACTTTCGAGGTTCAATAAGCTTT
CTTTCGATACCGGCTTGAACGAAATCGTACTAGCAGAAGTCGAGTAAGAATCAATTTTGTGATTTTTTTTTCACTTTTT
TCTTCAGTTTTCTTTGAATCCTCATTTTCGGCTATAAGGAATTTAGTGACACGCTTGACATCTATGGACGAAAGTTGCG
CGGTTAAATAAGCTTTCTTTCGATACCGGCTTGGGCGAAATCGGAAGAGCCGGAGGGTGGGCAGAATTAAATTTACGAT
TTTTTTTT
>Contig813 4 reads, 259 bases
GTGCTCTTCCGATCTCTATTATTGCATCGATTTTGTAAAAACCCTCGCCGTCCACCAAAAAAAAGCAACGTTCAAGTAA
AGACATAGATGAACGAGACCCATTCATGGGACGTTGGTTTTCCACAACGTGGCTGATTCTCATGCGATGAAACTTGATT
TATAAGTGGAATTGGTAGCCGAGTTGAGATTTTTCGTGAAATTCTTCAATGTGGTTGATGCATTAATGATCATATCTCT
GGTTCTGTTACAGAGATCGGAA
>Contig814 3 reads, 251 bases
CTGAAGGGGAACTAAACTTCTCAAAACAAACTCCTTCGAGAAATGAATAATTCAAACATATCTCATAAGCATACAGGTA
AAGCGCCTCGTGGAAAGTCACTGAGAATGCAGAAAATATTTATTCTAGAGAATATGTGTGTGTGTGTGTGTGTGTTTTC
CCATTAATTAGGGATTAATTTAAATGCTCACAAGCCATGATTCTCCTATTCTATCTCACTGGCGGTATCTTTCYCTTTC
ATTTTTCAYTTATT
>Contig815 113 reads, 309 bases
CTCTAACGTCGTTCTGTTGGTGGTTGGGCGAGTCTCTCTCTCTCTCTCTCGCATCAAAACCCAAAATTATTTTGTAACA
TCCAAAGTTAACAACAAAAGCACCATCATTTTCTTGTTTATTCATAGAGCACGCGGGGGTGGGAAAAACTCGCGTCTAT
TATCATTTTATCAACGTACGATGCTCACAGTAAATTGCCAGGCAATTTACAATGTCATCGTCGTAAATTGGTTTCACAT
TCATTTTCTGCGCGCTCTCTCTCTCTGCCCGAGAGATGCTCGGCAAAATTGTAAATTCAATGCCATCATTAG
>Contig816 113 reads, 257 bases
CTTATTTTCAAAGGGGAATGTTTAACACCCAAAACAACCCCCTGCATTCGCCCCTGTTTACCGGCCAGACTCCACAACT
CTTTTCTCTCTCTCTCTCTCTCTCTCTCTCTCTCATTCTTTCCTCCCCTCAAGAGCCTTTTGGTTGGTGCAACAGAGTG
CAGAGGATTCAATTGAGGCACTTGGTGGCTGCGGCGGCACCCACAGGGGATGCTGTTGTCAAAAATTATCGATCCACAC
ACCACTCGCGCTATCGGACC
>Contig817 2 reads, 215 bases
CTATCCTGCAAGAGTTTTCTTTGTCTTCTATTTTTTATATGAATTTTGTTAAATCAAAAGTTGTCTTTCAATATCTCAA
TTAATACCCCTTCGATTTGAGTCTTCGATTCCCATTTCTCTCTCTCTCTCTCTCTCTCTCTCTCTCTCTTCGGCTCTTM
TTGTGTGGAGGGGAGGCTGGACTTTTCTCTGTCGCTTCTCTCTCGCCAGTCTCTTTC
>Contig818 7 reads, 251 bases
CTTTTCCGCAGTTTTGCTTCAGAGGCTGGTTGACAACGCTAAGACGGCTGCGGTCGCATGGGATGTGGGGGTAATGGAG
TTGAATAAATATTTACTTACTTACTTACTTACTTAGAATTTTACTATATTTTCCAGAGATAATAATAATAATAATATTT
ATTCTGCCCTTGCAGACGTGTGCTTTGGGCATATTTTCCAGAGAAGCCACAAAAATGATTTAATCCAAATTGGCTAACT
CCACGCATCTTCTT
>Contig819 3 reads, 262 bases
GAGATCTACCCTCTTCCCCTACACGACGCTCTTCCGATCTCTATAATATAATCCACCGATTTCCTAAAAATCTCAGAAA
ACCACCCCAGACCCCCCTAAACAACAAATCTCCACGTTTCTGAAGATTTCTGAGATTTTTGGAAAAATGACGTCCCGCC
GTTTGTCCGTGTGTCCGTGTGTCCGTGTGTCCGTGTGTCCGTSTGTCCGTCTGTGGTAGCATCTACAGCCCAAACGGTA
AGAGATAGAGATCGGAAGAGCGTCG
>Contig820 77 reads, 253 bases
CTTCGTTGGCATTTTATTGAAATTCTGCAGAATGCTATAGAATATAAAATAAATCGTCCGCGTCTCTGTGGTCGAATTA
TTTTCTCTCTCTCTCTCTCTCTCTCTCTCTCTCTCTCTGTTTATTTATAAATAGTCCAACAGAAGTATGTCTGCTTGTT
GTTTGAACGAGAGAAGTTCTCGCTTGTTCGGGAAATTATCTGCAGCATATGACTAATTGAGCGGGAAAATTGTGAAATT
AATGGCTTTGTCTGTT
>Contig821 8 reads, 250 bases
CTCAAAACAAAATGGGGCCGCTGAAGAAAAAGATACAAAGTGCGATTTTCAATCGATGATTTGGACCACTTCTAGTTAT
CAGATCGGCATGAAACCTGCACCAAAAGACGGGGAATTGAATTTTGAATGACAATCGAACAAAAAGCAAATATTGCGCA
ATAATTCTTCTTCTTCTTCACTCACTCACACTCACAAAAAAGTGAGATCCCTTAAGGGCGGTTTTTAATGTGAATTTTC
TAAATTTTTTTTT
>Contig822 12 reads, 289 bases
GATCTACACTCTTTCCCTCCACGACGCTCTTCCGATCTCTTTGCCGTTTACCGCAAGTCTCTATCTATTACCGTTTTCT
CCCCAGAAGCCGCTATACTACGGACGGACGGACGGACGGACGGACGGCCGGCCGGCCGGGAAAATCGATTTTTGGCGCA
TATGATTTTTGAAATCTACTCATCCTAGTTCGTGCTCATACCAATTTTGAGCCCGATCTGACGACTTTTGTTTTTGTTA
GGTACACATTAAGAGATCGGAAGAGCGTCGTGTAGGGAAAGAGTGTAGATCT
>Contig823 4 reads, 323 bases
TTTGGAGCACCACCAAATTTTGTTTTGCCCTAATCTCAAGTCCTACAACATGTAGGGGGCTGAAAAAATTATATATTGT
AAAGGCCATAGCCAGCTATCCATACAGTGAAAAGATCGACAATCGGTTAACTATAAGATTCAAGATAGATAGATAGATA
GATAGATAGATAGATAGATAGATAGATAGATAGATAGATAGATAATTTATTCATTTCAAATAATTGAAAGATAGGTCAC
AGCACTAGCAAAAGAGATCGGAAGAGCGTCGTGTAGGGAAAGAGTGTAGATCTCGGTGGTCGCCGGATACTTAAATAAA
ATAAGAG
>Contig824 3 reads, 340 bases
CTGCGTGGGTGATGTTTAACGTAATCATTTCAGATTGAGAATGTTGCAAATTTTATGAAAAAGACATAGATGAACGAGA
CCCATTCATGGGACGTTGGTTTTCCACAACGTGGCTGATTCTCATACGATGAAACTTGATTTATTAGTGGAATTGGTAG
CCGAGTTGAGATTTTTCGTGAAATTCTTCAATGTGGTTGATACATGTTTAATCATATCTCTTGTTATATTACAGCCACT
AGAAAGTTAGAACTCATTTTTGATAGACTTTTGTCATGCCTTTCGAGACCTTTCATTTGACACCAAGATGAACAGTATC
TGATGAGTATAACGGGAGATACAG
>Contig825 50 reads, 318 bases
CTCTAAAACCAGAAGAATTAAGAATGTTTTGCACAAGGAATTGATTTAAAATATTATTTTTCGCAAACATGCTGATAAA
GAATGCGAACCTTCCTCTCTTTCTGGTCACTGTTCCTCTCTCTCTCTCTCTCTCTCTCTGTATACCCAGCGATAAAAAC
ATTCTTGGCGACTGATTGCTGCCGGTTTGAAATAAATCTACGAGATGACTAATAGAGAGAATATAGCAATGATGATCAG
GATCACAAACTTAGAGACAAAACTTTCAGCTTATATATTATTTGATTAAATTAATTTATATATTAATTTTAGAATAAAA
AG
>Contig826 36 reads, 254 bases
CTTACTTCAAGGTCTATCTTGCATAAAAATTTCAAAAATTTCTATGTCGCCGTTTAAAAGATATGGCTCCCAGAAGATT
CTCGGTACACAAATTTTGAGCATTATGAAGAGTTCGCACAAAGCATTTGGACAGAACGACAATTATTTGCATATATATA
TATATATATATATAGTGTGTGTGTGTGTGTGTGTGTGTGTGTATATTATATATATATATATATATATATTTATATGTAT
ATATATAAATTTATATT
>Contig827 12 reads, 254 bases
CTTACTTCAAGGTCTATCTTGCATAAAAATTTCAAAAATTTCTATGTCGCCGTTTAAAAGATATGGCTCCCAGAAGATT
CTCGGTACACAAATTTTGAGCATTATGAAGAGTTCGCACAAAGCATTTGGACAGAACGACAATTATTTGCATATATATA
TATATATATATATATGTGTGTGTGTGTGTGTGTGTGTGTGTGTGTACTATATATATATATATGTATATATATAAATTTA
TATTTATATATAAATAA
>Contig828 192 reads, 301 bases
GGCATACGAGATATTGGCGTGACTGGAGTTCAGACGTGTGCTCTTCCGATCTCTGAATAAGTGCATGCTGTTCTTTCTC
TCCCACTCTTAACTTGTGGGTTATATATTTATCCTTTTCTCTCTCCCTCTCTCTCTCTCTCTCTCTCTCTCTATCGCTA
GTCTATGAAAAAGATAAACATATAACCCCAAAAGGCAAAAGAGAGAGAAGGAGGAAAATCGTCTTGCGCTGATTCTGCT
TTTCATGAAACGAAAGAGATCGGAAGAGCGTCGTGTAGGGAAAGAGTGTAGATCTCGGTGGTCG
>Contig829 4 reads, 310 bases
TTTTTTTAAATAATACGGCGACCCCCGAGATCTACCCTCTTCCCCTCCACGACGCTCTTCCGATCTCTTTCTTTTGATG
CCCGCTTGAACGAAATCGTTGGAGCAGCAAACGAGCAATCGGCAATTTTGTGATTTTTTCATTGTTTTTTTTTTCTTTT
TTTGTCTTAAATCCTCATTTTCGGCTAGAAGGAAGCTTTGAAAACGCTCGACGTCTATGGACGAAATGTGCGCGGTGGA
ATAAGAGATCGGAAGAGCGTCGTGTAGGGAAAGAGKGGAGATCTCGGGGGKCGCCGKATCATTTAAAAAAAAA
>Contig830 4 reads, 345 bases
CTCAAAACAAAATGGGGCCGCTGAAGAAAAAGATACAAAGTGCGATTTTCAATCGATGATTTGGACCACTTCTAGTTAT
CAGATCGGCATGAAACCTGCACCAAAAGACGGGGAATTGAATTTTGAATGACAATCGAACAAAAAGCAAATATTGCGCA
ATAATTCTTCTTCTTCTTCACTCACTCACACTCACAAAAAAGTGAGATCCCTTAATCAAATATTTTACCAAGGGGTATG
GATCTGAATGGAAAATAATCGCATATTCGGTTTTTGGAGGAAATAATCGAATAATTCGGGAATAATTTTAAAAAAATCG
TTTGCGAAGGCTTCGCCTTCGCTGGATAG
>Contig831 3 reads, 251 bases
CTCAAAACAAAATGGGGCCGCTGAAGAAAAAGATACAAAGTGCGATTTTCAATCGATGATTTGGACCACTTCTAGTTAT
CAGATCGGCATGAAACCTGCACCAAAAGACGGGGAATTGAATTTTGAATGACAATCGAACAAAAAGCAAATATTGCGCA
ATAATTCTTCTTCTTCACTCACTCACACTCACAAAAAAGTGAGATCCCTTAAGCAGGTTTAAACCCGGGTTTAAACCTA
AACCCGTTTTTCGT
>Contig832 4 reads, 286 bases
GAGTTATTGGCGTGACTGGAGTTCAGACGTGTGCTCTTCCGATCTCTCAACTTAATGACTGAAAGAAGAAAGACATAGA
TGAACGAGACCCATTCATGGGACGTTGGTTTTCCACAACGTGGCTGATTCTCATGCGATGAAACTTGATTTATAAGTGG
AATTGGTAGCCGAGTTGAGATTTTTCGTGAAATTCTTCAATGTGGTTGATGCATTAATGATCATATCTCTGGTTCTGTT
ACAGAGATCGGAAGAGCGTCGTGTAGGGAAAGAGWGTAGATCTCGGTGG
>Contig833 6 reads, 242 bases
CTCTAAAACCAGAAGAATTAAGAATGTTTTGCACAAGGAATTGATTTAGAAGATTTAGAATATTATTATTTTTCGCAAA
CATGCTGATAAAGAATGCGAACCTTCCTCTCTTTCTGGTCACTGTTCCTCTCTCTCTCTCTCTCTCTCTCTCTCTCTCT
CTCTCTCTCTCTCTCTCTCTCTCTCTCYCAGCGATAAAAACATTCTTGGCGACTTTTTGCTCCCGGTTTGATATAAATA
CACGA
>Contig834 43 reads, 279 bases
GTTCAGACGTGTGCTCTTCCGATCTCTGCGATCCTTACAGTCCGTGCTCGATGTGTGGCAAACAGGGAGGATAGGCTAA
ATGTGAGAAAATATATATATATGTGTGTGTGTGTGTGTATATAAAACTTATATATAGTGTGCGTGTGTTGTGTAATATG
AAAAAATATATTACTCAATATATTCAAAAAATTATATCTTCAAAACGGCGATATACATTTTTTTATTTTTTTTTTATAA
AAAGACCATGACCTTAGAGATCGGAAGAGCGTCGTGTAGGGA
>Contig835 5 reads, 214 bases
CTTTGCAGTAGCATCCACTAGTGCATTTTCCTTTATAACTTGGACAATCTTGTCCCAAATTGGAGCACTCAGTTTGACA
AGACGGTCCGCAATGCAGGAATTCCTCGTACCTTCCACAAGTTTCAGGCTTTTCTGTTGTTGTGGTAGTGGTGGTTGTC
GTTGTGGTGCTTGTTGTGGGTGTTGGGGGGGGGTTGTGAGCGGCATATTTAATGGA
>Contig836 2 reads, 241 bases
CTTGGTTGGACATGGACTACAACTGTCTTGCCACCATATCCACCGCCATAGCCTCCTCCGTAACCTCCTCCGTAGCCGC
TGTATCCAGATCCCCAGCCGTTTCCGTAGCCACCACCGTTCCAGCCACCACCGCCGTAGCCACCACTGTTCCAGCCACC
ACCGCCGTAGCCACCACCACCGTAGCCACCTCCGTAACCACCGCCATATCCACCACTGAAAAGAGAAAAGACGAAAGTT
AGTA
>Contig837 85 reads, 251 bases
CTCAACGCCGCCGCCACCGCCTTACACCACCGCCACGAGCACCACCGCCTCCCCCACGGCCGTGAGATCCACCACCAAC
ACCAACACACCCACGGCAACAAGAAGTGATAACCGTAGCAATAATAATCCATCAAGTAGTGCAAACAGTTCCCATCAGC
AACAGCAGGGGAGCAGTAGCAGCAGTAGCAACAACAGCAGTGGTGTCAAAACGAGCAAAGAGATCGGAAGAGCACACGT
CTGAACTCCAGTCA
>Contig838 55 reads, 300 bases
GGCGACCACCGAGATCTACACTCTTTCCCTACACGACGCTCTTCCGATCTCTATATCTGGGGCCCCTAATATTAAAGGA
ACTAATCAATTACCAAAACCACCAATTATAATTGGTATAACTATAAAAAAAATTATTACAAAAGCATGGGCTGTTACAA
TTACATTATAGATTTGGTCATCTCCAATTAATGCTCCTGGATGACCAAGTTCTGCTCGAATAAGAATTCTCAACGAGGT
TCCTACTATTCCAGAGATCGGAAGAGCACACGTCTGAACTCCAGTCACGCCAATATCTCGTAT
>Contig839 324 reads, 266 bases
CTCTTCCGATCTCTATTTCTTCTTTGGAAAAATAGCGTGAATTATACAAATTCCGAAAGAAGAATATTTTAATTTCATA
TGAGTATATAATTTTATGTTGTGTTCTGTGACTGTTTCTTTTAAAATTATGTGAAAATGAACACTGATAATAGTCTTGA
TACATGTTTAGATCGCCGTCATTGTTGATATATTCATTGTTTCAAATCGCAATTGATAAAACTGCATAAATTTTAACAA
TTTACTACTTAGAATAGAGATCGGAAGAG
>Contig840 33 reads, 308 bases
TTTTTTTTTTTTAATGATACGGCGACCACCGAGATCTACACTCTTTCCCTACACGACGCTCTTCCGATCTCTACCACAG
ACGGACAGACGGACAGACGGACAAACGGCGGGACGTCATTTTTCCAAAAATCTCAGAAATCTTCAGAAACGTGGAGATT
TGTTGTTTAGGGGGGTCTGGGGTGGTTTTCTGAGATTTTCAGGAAATCGGTGGATTATATTATAGAGATCGGAAGAGCA
CACGTCTGAACTCCAGTCACGCCAATATCTCGTATGCCGTCTTCTGCTTGAAAAAAAAAACAGATAAGTAA
>Contig841 229 reads, 496 bases
TATTGGCGTGACTGGAGTTCAGACGTGTGCTCTTCCGATCTCTATATCTCCCGAACCGCTTGTCCGATTTTAATAAAAT
TGGTGTCAAATGATAGATCTCGACAAACCTTACAAATGTCTGAAACATTTCAATTTCGAAAAATCATGTCAAATGCCCG
AAAAATGGATAATTCGATTTTCGAAAATTCGAACTCGAATATTTCGAAAACACTATCTTAGATTTCGCTATTTTTTTGA
TATGTTGTAGATTACTTCAAGGTCTATCTTTCATAAAAATTTCAAAAATTTCTATGTCGCCGATTAAAAGATATGGCTC
CCAGAAGATTCTCGGTACACAAATTTTGAGCATTATGAAAAGTTCGCACAAAGCATTTTGAGCAGAACGACAATTATTT
GCACACACACACACACACATATATATATATATATATATATATATATATGTATAACATCCATGTATATATATTCAATATT
ATTTTTATCGTTATAAACAGAG
>Contig842 129 reads, 291 bases
CTTCGAATTCATTGAAATTCTCATTGGGCAGGATAGCTGCCAAATCCTCCGGATTAATCTCTTGAAGGACTTCATCACT
CGATTCCGAATCACTCGAATCTGTTCGTCCACCGCTGCTCGTCGATGCACTCCGATTAGCCTACAAACAGAGAGAGAGA
GAGAGAGAGAGAGAGAGAGAGAGAGAGATGGTCATCATGAATAATTAGTATGTATTTAAAAAGTAAACACATGTTGAAT
ACTAATAAATAGGATATATTTTCGATCTATTTCTATTAGAACGCAGTTTTTAAA
>Contig843 54 reads, 254 bases
CTATCATGCGAAAGACTGAATCTTTTGCGACCCATTTTTACTACCATATTCGGAATGTAGACAATTTTAAACGTGCTCA
TACAAAGTTTGAGATCGATTCTAAGTGATCGGATTTTTAGATAATTAAATTATATGGAGTTCAACGGTTGTGGAATACC
AACGAAATCACAACAGTGACATAACCTCAATGCAGTTGACTTGTTGTTTTAAATTGTTGTGGAAAATTGAAAACCGATT
TTTCACTTAAAATATGC
>Contig844 88 reads, 403 bases
CTTGACTCTAGTTTGGCACTGTAAGAAGACATAAGAGGTGTAGCATAAGTGGGAGATATTTTGTGTTTCGGCACAGCTT
ATCAACAATGAAATACCACTACTTTTATCGTTTTCTTACTTACTTGATTAAATGGAGAATGCACTTTCATTCATACCAT
GTATGTGTATTTATATGCTACATGGCAATGATGATCTTGTGCACTTTTCTTGATCCAAGTGTCATGAACCGTTGGTACG
TTTGTACAATTGAGGTATGTGGGGTTGTCTTTGGCTTCTTCGCATGCCAAGATTGGAGTATTAACATTATGGTTAAGAC
ACGATCCAAGTCAGGGACACTGCCAGGTGGGGAGTTTGACTGGGGCGGTACATCTCTAAAATAATAACGGAGGTGTCCC
AAGGCCAG
>Contig845 8 reads, 298 bases
CTATAACATACTAAAATTTCAGCGAAATGCATAATGGAATTTCCGAAATATTCGAGTCCGAAATTTCGGAAATCTAAGA
ATAATTTTTTTTGACACTTGACATGCTTTTTTGAAATTGAAATGTTTTAGACATTTGTAAGGTTTGTTGAGATCTTTCA
TATGAGATTTATTTGATCAAAATCGGATAAGCGGTTGGGGAGTTATGTCGAAAAAATTGTTTCGGATAAAAGCCGCCAT
TTTGAATTACAGGGTGGTCCGATCATGACGTGTAATATATCGTTGAATAGGTCTTAACGAG
>Contig846 13 reads, 251 bases
CTGTCCTGGAGTTCTGGGCGCTTTCTACCGTGGTTGCGAGTCAACTAAATTAACCGACTCGATTGCAATTAGAAAAATA
TGCTTTTGCCTACACACACACACACATTCATTCTAAGGTCCCCTTTGGATGCGCTATCACCCCTCCTGGAGGTGATTCT
TACCCCTTAACTCATGGTATGCGAGCGTGCGCACCAAAATGCCGACAGTCGTGCATCTGCACTGTGTTTGGGGCGAGTA
AAATGTGGGCCAGG
>Contig847 2 reads, 236 bases
CTATTACGTTGGTTTTCCACAGTTTCATATCAAAATCATACCACCTCGGATCGGCSTCAAACTTTGTATGAGCACGTTC
CACACCGCCCACATTCCGAATCCGGTGGTGGAAAAAAATTGTTCCGGCCGGCCTGCCGGCCTGCCGCACTTTCCGGCCT
TATAGCAGACACACGGTTGAAGMTAGAGACTTMCCGTTTTGGCTTTAAATAGGGAAGTGATGAAAATTTTCATATTTT
>Contig848 21 reads, 272 bases
CACGTGTGCTCTTCCGATCTCTTTGCCGTTTACCGCAAGTCTCTATCTATTACCGTTTTCTCTCCAGAAAGCGATATGT
TACGGACGGACGGACGGACGGACGGACGGACGGACGGACGGACGGACGGCCGGACGGCCGGGAAAATCGATTTTTGGCG
CATATGATTTTTGAAATCTACTCATCCTAGTTCGTGCTTATACCAAGTTTGAGCCCGATCTGACGACTTTTGTTTTTGT
TAGGTACACATTAAGAGATCGGAAGAGCACACGTG
>Contig849 14 reads, 218 bases
CTTATTTAACCGCGCAACTTTCGTCCATAGACGTCTACCGTGTCGATTGCGGTCTTCTATCCGAAAATGATGATTGAAA
ATAAAGTGAAAAAAAAAATTTTTTAAGAAAAATCCAGTGTCAAAAATCGACAAAACTGACAATTGCTCGATAACGGCTT
TTATCAATTTTTTTCAAAAAACCACCAAAAGAAAAAGATCGGAAAAGCACAAGACTGAAC
>Contig850 67 reads, 351 bases
CTAAAGTAGGCAAACCTCTCTTAAGCGTGATACATTTTCATTCACAAATTGCACCAAAGAGGGACAAATAGTTTACACG
ATTCTCCCATTACCCCACTCAAAAAATTCAATTAGTTTCTTTCTTATCTGTTAGTTATCAAATGTAAAACACGGCAGTG
AGAAAATAGAGAAAGAAAAACTAAGCCCCTGAAGACTTGAAAATCTTCACTATCTTATCGGTTACGCCAAGAGAGAGAG
AGAGAGAGAGAACGGAGAAGCAGAGAGCGCGAGAACTTGACCGGAAATTCCTTTCTTAATCACGATCAATTGACACTTC
ACCTTTATTTTGAGATGAAATAATAATTAATCGAG
>Contig851 75 reads, 441 bases
CTGTGGACAAAAAAATATGACCCCCGGCCTCATCTATCCTCCACAAGCATTCCACATGTGTTTATGCATGAAGAACAAT
GCAAAAGGTTGGGGCTGTGTATTTTGTAATATGTATAGAGAGAGAGAGAGAGAGAGAAAGAGAGAGAGAGAGAGAGAAA
AGACTCCATACGGAGAGCAATATCGCACATATTGAAGGGATACAGCATATTTGCACAAACAAAAAGATCAGAACTCTGT
CTCTCACTCCATTCAACTCCATTTGAACGAGAAATACCCAATGAATTCACTTTGACTCCCCAMCATTGCAATTTCGTCC
TCCATCCACCACATCCTTTTGAGCCACCAGCTTTGTACTACGATGTGTATTGACACCAATCACAAATACAAGTCGTGTT
GTGGCTAGAGGGGAGAATTTCTTCAAGTTATACAATCATGAAAAAG
>Contig852 58 reads, 305 bases
CTAATGATGGCATTGAATTTACAATTTTGCCGAGCATCTCTCGGGCAGGGAGAGCGTGCAGAAAATGAATGTGAAACCA
ATTTACGACGATGACATTGTAAATTGCCTGGCAATTTACTGTGAGCATCGTACGTTGATAAAATGATAATAGACGCGAG
TTTTTCCCACCCCCGCGTGCTCTATGAATAAACAAGAAAATGATGGTGCTTTTGTTGTTAACTTTGGATGTTACAAAAT
AATTTTGGGTTTTGATGCGAGAGAGAGAGAGAGAGACTCGCCCAACCACCAACAGAACGMCGTTAGAG
>Contig853 14 reads, 293 bases
CCGAGATCTACACTCTTTCCCTACACGACGCTCTTCCGATCTCTGATGAAATTCCTTATACCTAGGGGAGACTGGGGCA
TTCTCGCGCAATTTGGATATTTATCAATATTTTGAGTAATGAGGACTTGTGAGAAATATTTCTTTTCTACTGCCTTGTA
GGAAATTTCATGCCCTACAACTTCCCCATACATTACTTTTCTCTATCTCAAAGGGAAATAGGAGAATTTTCCATTTTCC
CAAACCCTTGCAAGAGATCGGAAGAGCACACGTCTGAACTCCAGTCACGCCAATAT
>Contig854 18 reads, 452 bases
GAGATATTGGCGTGACTGGAGTTCAGACTTGTGCTCTTCCGATCTCTGGCTATGCTCTTTACAACATATATTTTTTTCA
GCCCCCTACATATTATAGGACCTGAGATTTAGGCAAAACAAAATTTGTGGGTGTTCCAAAATGGCGGAAGGAGGGGTGG
GGGGTTGGATTTGAGTTCACCATCGGATGTCGTCAGGCCGATATATAAGCTTTGCCGTTTACCGCAAGTCTCTATCTAT
TACCGTTTTCTCTCCAGAAAGCGATATGTTACGGCCGGCCGGACGGCCGGGAAAATCGATTTTTGGCGCATATGATTTT
TGAAATCTACTCATCCTAGTTCGTGCTCATACCAATTTTGAGCCCGATCTGACGACTTTTGTTTTTGTTAGGTACACAT
TAAGAGATCGGAAGAGCACACGTCTGAACTCCAGTCACGCCAATATCTCGTATGCCG
>Contig855 6 reads, 268 bases
CTCTCACTCGTGTGTGGTGTTTGGTTGGTGTAAGATTTAAGTTTGTGTTTAGGTTGCAATTGAGGATAAAACTGTTCTC
TGGGTAAACGATTGAGTCGCAAACCACCCTTGAGTACATAAAGAATTTAAAAATTATCGATTTAAATCCAATTCAGAAC
TGGTTTAAATTAAGGTTTAAATTTGTGAAACGTATTTTATTGTTCGTATTAGAAAAAAAAACGATTTTTTACTAAAAAC
TGGTTTAGATTTAAAACCGAGTTTAAACTAG
>Contig856 151 reads, 285 bases
CTGTTCTCATTAAATCCCCCGTATGACCAATACAGGTGGTGACTCGTGTCTCAGCCTTCCGCGAGAAGTAAACACTTCT
GTTAATCAGTCGCCAAATACAGCGAATGGAAATTCATGCGATACGACTGCAATAAAACAGCGTGTGGAAGAATTTTTGC
GCGCCAAATTTTTCCCAAAAAACACACAAAAACTATTTACAGAGACGGAGATTTCTCAGAGAGAGAGAGAGAGAGAGAA
TTTTCTTATCGCCGCCCGTCACGGAATTAGCCAAGAAGACGCTCACAG
>Contig857 10 reads, 250 bases
CTCAAAACAAAATGGGGCCGCTGAAGAAAAAGATACAAAGTGCGATTTTCAATCGATGATTTGGACCACTTCTAGTTAT
CAGATCGGCATGAAACCTGCACCAAAAGACGGGGAATTGAATTTTGAATGACAATCGAACAAAAAGCAAATATTGCGCA
ATAATTCTTCTTCTTCTTCACTCACTCACACTCACAAAAAAGTGAGATCCCTTAATAAACCCACGGCAAACTCCCTCGT
CAGCAATATCAAG
>Contig858 2 reads, 253 bases
CTTTTGTCGTTTTATTTTTCTTTTCAATGTCCTAATTTTCGGTGACAGAAATATTCCAATGGCGAGGGATGATGTTGCC
TGAAAATAAGAAGAAAAAATTTTTATACACAAGAAGAAAAAATGAGAAATATTATAGATGGTTTATGATACACACACAC
ACACACACACACACACACACACACACACACACACACACATAYATATATATATATATATGTATATATGAATACTTGCTAT
ACAACATTATTCAAAA
>Contig859 13 reads, 281 bases
CTTTTGCTAGTGCTGTGACCTATCTTTCAATTATTTGAAATGAATAAATTAATTATCTATCTTATCTATCTATCTATCT
ATCTATCTATCTATCTATCTATCTATCTATCTATCTATCTATCTATCACATTTCGTAGGTCTCGCCCCCCAGGGAAAAA
TCATATGATAATGCATGAAACCCTTTTCGTTATATGTAACCAAACTATAGAGGATAAACATATATACGAAAAAAAACTG
TGGACCCTCTACTGTGAAAAAAAAAATGTAGATATATTTAAAAG
>Contig860 2 reads, 273 bases
GCCGAAAGTAGCGCGGTTCAAAAAGCTTTCTTTCGATACCGGCTTGAACGAAATCGTACTAGCAGAAGTCGAGTAAGAA
TCAATTTTGTGATTTTTTTTCGCTTTTTTCTTCAGTTTTCTTTGAATCCTCATTTTCGGCTATAAGGAATTTAGTGACA
CGCTTGACATCTATGGACGAAAGTTGCGCGGTTAAATAAGCTTTCTTTCGATACCGGCTTGGACGAAAACGTACTCGCA
GAAGTCGGGTACGAATTACTTTTTTGATTTTTTTTC
>Contig861 2 reads, 213 bases
CTCTGAGACGCGCCCAATGAAAGTCAAAAGAAGAAGAGAAGAAAAGGAGAGAGAGAGAATGAAAGGAAGKGAAGATCAT
CGAAGAGACCGAAGTTGGCAACGTTCTTAGTTCAGTTCTGAGACGCGTCCAATGAAAGTCAAAAGAAGAAGAGAAGAAA
GGGAGAGGGAGGGAAAGGAAGWTGAAATAATGGAAGAGACAGAAGTTGGAAACGC
>Contig862 3 reads, 283 bases
CTGCACCCTTGCTTCASTTTTCAATGTCTTACGCCTCAGAAAATGCGGGATTTTTGCAGTTCTTCATCGAATTCATATT
CACTATAATCCCAGAAAGAAAATATCACTGGATTTTTCGATAAAAAACGAGATTTCACTTCAGTTAAGCAGAATAGAAA
ATCTTTTATTCGTCACTTGTCGAAAGAGTCAGAGAGAGAGAGAGTTTTTTGATAGCCATAGAGGGCGCCGCTTGCAAAG
GGTTTCTCATTTTTAATTTTGTGGTCAATTTTGAGAAAATTCATAG
>Contig863 2 reads, 250 bases
CTTTTCCTCGACTTCTCGCACTCTTTCTCTCTCTCTCTCTTTCTCCCGTGGAATACGCGGCATTGTTGCCGAGGGGGGC
AGCACAAGGRGAATATGAGGAGTGTGGTATGGTTTGAATATAATTCTTATGAAAAATAGAAATAGGCCCTATTCATTTC
CCAACAAACAGAGAGATGAAGGAGCCGAAGAGAGAGTATAAAAGTTGGCTCTATATGCGCATGATTTTGGAAATGCAAG
TAATGTTTCGTTC
>Contig864 13 reads, 261 bases
CTTCCGATCTCTTTGCCGTTTACCGCAAGTCTCTATCTATTACCGTTTTCTCTCCAGAAAGCGATATGTTACGGACGGA
CGGACGGACGGACGGACGGACGGACGGACGGACGGACGGACGGACGGCCGGACGGCCGGGAAAATCGATTTTTGGCGCA
TATGATTTTTGAAATCTACTCATCCTAGTTCGTGCTTATACCAAGTTTGAGCCCGATCTGACGACTTTTGTTTTTGTTA
GGTACACATTAAGAGATCGGAAGA
>Contig865 49 reads, 263 bases
CTCTTCCGATCTCTAAGGTCATGGTCTTTTTATATAAAAAAAAATAAAAAAATGTATGTCGCCGTTTTGAAGATATAAT
TTTTTGAATATATTGAGTAATATATTTTTTCATATTACACAACACACGCACACTATATATAAGTATTATATACACACAC
ACACACACACACACACATATATATATATTTTCTCACATTTAGCCTATCCTCCCTGTTTGCCACACATCGAGCACGGACT
GTAAGGATCGCAGAGATCGGAAGAGC
>Contig866 17 reads, 410 bases
CTCTCAATGGAATGTCTGGAAAAATTACAATACATATCTCAATAATTACGTTGGTTTTACACAGTCGTGGAAAAAACCA
CGTATTGTATTCATATCAAAACCTGACCACCTCGGATCGGTCTCAAACTTTGTATGAGCACGTTCCACACCGCCCACAT
TCCGAATCCGGTGGTGGAAAAAAATTGTTCCGGCCGGCCTGCCGGCCTGCCGGCCTGCCGCACTTTCCGGCCTTATAGC
AGACACACGGTTGAAGATAGAGACTTCCCGTTTTGGCTTTAAATAGGGAAGTGTATGAAAATTTTCATATTTTGCCATT
TTCGAAATCCAAGATGGCCGCCTTCCGCCATATTGGAATATGCACAACTAGATCCGCTACAGCTAGGAAGTTGAAATTC
ACATATGTTGTAGAG
>Contig867 2 reads, 245 bases
CGCTCTGCCGTTCTCTCCCACAAGCAAAAGTGAGAGCTATAATATAATCCACCGATTTCCTAAAAATCTCAGAAAACCA
CCCCAGACCCCCCTAAACAACAAATCTCCACGTTTCTGAAGATTTCTGAGATTTTTGGAAAAATGACGTCCCGCCGTTT
GTCCGTGTGTCCGTGTGTCCGTGTGTCCGTGTGTCCGTCTGTCCGTTTGTCCGTCTGTGGTAGCATCTACAGCCCAAAC
GGTAAGAG
>Contig868 2 reads, 282 bases
CCTCTTTCCCTACACGACGCTCTTCCGATCTCTGAAATGTGTGAAAACCCAGAACTTAATTTTCGCGACTGTGAGAGAA
AAGACATAGATGAACGAGACCCATTCATGGGACGTTGGTTTTCCACAACGTGGCTGATTCTCATGCGATGAGACTTGAT
TTATTAGTGGAATTGGTAGCCGAGTTGAGATTTTTCGTGAAATTCTTCAATGTGGTTGATGCATTGATGATCATATCTC
TGGTTCTATTACAGAGATCGGAAGAGCACACGTCTGAACTCCAGT
>Contig869 17 reads, 381 bases
CTTTTGTCGTTTTATTTTTCTTTTCAATGTCCTAATTTTCGGTGACAGAAATATTCCAATGGCGAGGGATGATGTTGCC
TGAAAATAAGAAGAAAAAATTTTTATACACAAGAAGAAAAAATGAGAAATATTATAGATGGTTTATGATACACACACAC
ACACACACACACACACACACACATATATATATATATATATATATATATATATATATATATATATATATATATATGAATA
CTTGCTATACAACATTATTCAAAGTAAAATCATTGAATACCAAGTTTAAAAAACAACAAATATTTATGTTTACATGAAA
TGCTCTTTTTATTCATGGATAATGCAGCGGTACAATGCTTTATCCACTTTAGGTTTTATTTTTAG
>Contig870 2 reads, 229 bases
CTAAATTCTGGGACGCGCCCAACGATAGTAAAAAAAAAAAGAGAAAGAGAAGAAATAGAAAGAGAGAGAGAGAGAGAGA
AAGAAAGAAAGTTAAGATCATCGAAGAGACGGAAGKGGCAACGCTCTTAGTTTATTTCTGGGACGCGACCATGAAAGAC
AAAAGAAAAGAAGTGAGAGAGAGAGAGAGAAAGGAAGGGGGGACAATCGAAAAGACCGAAGTTAGCAACGC
>Contig871 229 reads, 400 bases
CTGAATATTTATAGCATGTTAAAATGAGCCACGACTTTAGCCATTGAATTCATTCCAGGGATATATACTAGGAGGAAAT
CTCCTTCGAAACACATTCTTGCCGTTCTCCACACACACACACACACACACACAAAATCCCTGATAATTTTTTAAATAAA
CTGAGAAAGGACATTAATTATAATATTAATTTATATGCAAGATAATTTTAAAAATAAAAAAAAATCTACTAAAATCTCA
ACGGAAGTGTGTTAATAAATTCAATTTAAGTTTTTCTTTAAACTTTGTAAACTTTCAACAGATTCTCATAGTATGTATA
AAAAGAAGATGTATTTTATTATGAAACTTCTTCTCTAGAACGCAACGATAAAGAAAATGGAATTTTTATTTTTCTTACT
GTAGC
>Contig872 61 reads, 254 bases
CTGTCGTCACGCTTTGGGGACTACAGACTGCCTCCCGCGCCCCTGGGGAGCATCATAAGCACCCGAAGTTTTGCATCAA
CAACAACAACAACAACAACAACAACAACAGCGTCCTCATCAGAGGGAACAACGACACCGGAGACGGTGCTTCATGCTCC
ACGACGACGAGACTACGTTGTCTTTGGCATTCTACCCAACAACAGCGTAGTTGCGCGGTATCCCGAGGAGGAAGTCGTG
CGTGAGGATCAAAGCAG
>Contig873 14 reads, 279 bases
AGAAGACGGCATACGAGATATTGGCGTGACTGGAGTTCAGACGTGTGCTCTTCCGATCTCTTATTTAACCGCGCAACTT
TCGTCCATAGTTGTCTAGCGTGTCGATTGCGGTCTTATATCCGAAAATGATGATTGAAAATAAAGTGAAAAAAAAAATT
TTTTAAGAAAAATCCAGTGTCAAAAGTCGACAAAACTGACAATTGCTCGATAACGGCAGGAACGATTTTGTTCAAATGA
CCACCAAATGAAAGAGATCGGAAGAACACACGTCTGAACACC
>Contig874 2 reads, 269 bases
ACGACGCTCTTCCGATCTCTTTTCTCCATTTGGCATTTTCATTTAAAATAAGTAGGGGAGACTGGGGCATTCTCGCGCA
ATTTGGATATTTATCAATATTTTGAGTAATGAGGACTTGTGAGAAATATTTCTTTTCTACTGCCTTGTAGGAAATTTCA
TGCCCTACAACTTCCCCATACATTACTTTTCTCTATCTCAAAGGGAAATAGGAGAATTTTCCATTTTCCCAAACCCTTG
CAAGAGATCGGAAGAGCACACGTCTGAACTCC
>Contig875 10 reads, 249 bases
CTCAAACAGCATTCCGCCGCCATCATGAAAATCGTATCACCTTAATAACTCGACTTCTACTGTAGGTAAGAGACTGAAA
TTACGTTGGTTTTTCACACTCGTGGAAAAAACCACGTATTGTAATCATCGCAAAATGCGACCACCTCAGATCGGCCTCA
AACTTGGTATGACCACGTTTCACACCTCCCACATTTCGAATATGGTGGTGGAAAAATTTTGTTCCGGCCGGCCTGCCGG
CCTGCCGGCCGG
>Contig876 13 reads, 253 bases
CTCCCGTCTCATATAAAGCGAGAGGATGTTTTGTAAAATGTACTACGAAAATCCATTTTCCATAAATCTCTGTTTCTTT
CAACACACACACACACACGCGTGGATTATCCTGAGAGATGAAGAAAAAGTTTTCTCAAGTGGCAATCTCATGAGAAAAT
TCGTGTAATTGAGAATTAATTAAATTTATATTGACTTTTCTGCTTATGGCTTCCTCTACAACGATTCGCTCCCCCCCCC
CCTTACAATTGTCAGG
>Contig877 3 reads, 256 bases
CTGCTGGTGCGACAGAGACGAACATATGACGTTCGCGTCAGACAGAAAGTGAAATAAAGCGACGTCCGAACGATTCTTC
ATTCGTACGTAATCTGTGGGGTCTAGGTATAATGCTCAAACAAAGAGTGAAGACCTCAAATAAATGAAACTGAACTTTT
GGTATGTGCAGAGAAAACCATTTAGATGATTTTAAAAGGTCTTTGAATTATTGCATAGAGAGAGAGAGAGATCAATTTA
AAATAAATCCTGGTGATAG
>Contig878 74 reads, 328 bases
CTCTGAAAAAGTCTCGCAGGAGATTAATTGAGAATTGATTGATAAGGACATTTCAGGATTATTCCTAGAGGGCTCAACT
GAAGGTCTATTTGCGCAGATAAACACTCTCTCTTAATTGCATTGCGGATGGGATGATACCCAATAGGAATTACCTCATC
GCGCGAGAGTTTATGAGGAATTCCAGTGAGGCCACTTGGCTAATAAAGCCATCATGACGAATATTGTTTTCTTTCCAAT
TTCGTGATGGTTCAAGGCAAATGGCTGTGAGTTATTCATCTGCTGTGGTCATGAATCACTCCAGAAGAGTTTCTCTTGA
GGCTTTTTGCAC
>Contig879 4 reads, 230 bases
TCTCTTTCATTTGGTGGTCATTTGAACAAAATCGTTCCTGCCGTTATCGAGCAATTGTCAGTTTTGTCGACTTTTGACA
CTGGATTTTTCTTAAAAAATTTTTTTTTTCACTTTATTTTCAATCATCATTTTCGGATAGAAGACCGCAATCGACACGG
TAGACGTCTATGGACGAAAGTTGCGCGGTTAAATAAGCTTTCATTTGGTCGTCGTTTTGTCAAAATCGTTCA
>Contig880 10 reads, 310 bases
TTTTCGTCTATAAGTACGTTGGTGACCCACTTGACMTCTATGGCCGAAAGTGGCGCGGTTACATACGCTTTCTTTCGAT
ACCGGCTTGAACGAAATCGTACTAGCAGAAGTCGAGTAAGAATCAATTTTGTGATTTTTTTTCACTTTTTTCTTCAGTT
TTCTTTGAATCCTCATTTTCGGCTATAAGGAATTTAGTGACACGCTTGACATCTATGGACGAAAGTTGCGCGGTTAAAT
AAGAGATCGGAAGAGCGTCGTGTAGGGAAAGAGTGTAGATCTCGGGGGGCGCCGTATCATTTAAAAAAAAARA
>Contig881 3 reads, 246 bases
CTTTGCAGTAGCATCCACTAGTGCATTTTCCTTTATAACTTGGACAATCTTGTCCCAAATTGGAGCACTCAGTTTGACA
AGACGGTCCGCAATGCAGGAATTCCTCGTACCTTCCACAAGTTTCAGGCTTTTCTGTTGTTGTGGTGGTGGTGGTTGTC
GTTGTGGTGCTTGTTGTGGTTGTTGGGGGTGGTTTGTGGGCGRCCTATTCAATGGGCGGACAACTTTTTACATGGATAC
ACTGATTGG
>Contig882 15 reads, 250 bases
CTGAAAATGAGGAGATTGACAAACTCAAGGTTGCAATATCTATCATTTGAAAGGAATTAATGGCATTTGAATAATATAG
ATAGATAGATAGATAGATAGATAGATAGATAGATAGATAGATAGATAGATAGATAGATTTATTTATTCAACTCTTCCCC
CCGTACCGTGCGACCGTAGTTGTCTTAGTGTTGGTGCCCAGCCTCAGAAGCAAAACTACGGAAAAGAGATCGGAAGAGC
GTCGTGTAGGGAA
>Contig883 21 reads, 394 bases
CTTGAAATTTGCTAGTGTGTGTGTGTGTGTGAAAAAGCACATTTTCTAGAAATTTCAACCGGGCCGCGGGATTGCGTCA
GATCTCCTGGAAATTGCATTTAGTGCGGATTAACCGTGAACTTTTGTGTTAAGGCCACATTAAATCTCTTCTTCAATCA
CCAAACACCCTTCAGAAGTAGAAGGTAAGTGAAGAAACAATTTGGGAGATGTGGAAGAATTGCCAGAGATATCTGCTGA
GAAGTTGGGATGTGGGAGATGGGGTTCGGAAAATGGGGGTCCATGAGGAATGTGGTTGTTACGGAACGAGGCAAAAGTT
ACCGGTGCAATTTTATATGCCTCTTCGGCCTCTGCAAAGCATTCATAATTGTTTCAATGAGGATTTTTGGTGGACTTG
>Contig884 4 reads, 284 bases
GTGACTGGAGTTCAGACGTGTGCTCTTCCGATCTCTATGTCGCGCCCATTTTGAATGGATCAAAGATATCCAAATATTT
AGATAGATAGATAGATAGATATTGTTTATTTTCATCTTTCTTTGACATAATTTTTTACAATTAAATCCTTCTCCTATAA
ATTATATTTAACCTCACATGTTTGTGTAATTCAAAAAGGGAATAAAAATTACATATTATCCAATTAAATCGCCAAGAAA
GAGACAGGTGCTAGAGATCGGAAGAGCGTCGTGTAGGGAAAGAGTGT
>Contig885 16 reads, 302 bases
CTTTCTAGCACTTGGAAAAACGAAGAAATTCAAGAAACAATTTTTTTTCTAATTTTTCAAGATTGTGATCGGAAGATGG
AAAAGCATTGGCTTACCTTTTGGATAAAACATAAATTGTATGAGTGGTGTGTGTATGTTGCATGGATGGAAGTGTGTGT
GCGTGCGTGAATGTATTTACCTTTTGGAGGATAAAGGAGAATGTATGAGTGCATGCTGCGTGATTGGGTGATTGTGTGC
GTGAATGTTAACAAAACTATAACGAGAAGGATAACATGGGATTAGCGACACCCGGTTTGAAAGAA
>Contig886 2 reads, 230 bases
CTTTGCAGTAGCATCCACTAGTGCATTTTCCTTTATAACTTGGACAATCTTGTCCCAAATTGGAGCACTCAGTTTGACA
AGACGGTCCGCAATGCAGGAATTCCTCGTACCYTCCACAAGTTTCAGGCTTTTCTGTTGTTGTGGTAGTGGTGGKTGTC
GTTGTGGGGCTTGTTKTKGTTGTTGGGGGGGGTTTGTGGGCGGCCTATTTAAATGGCGGGAAACCTTTTACA
>Contig887 2 reads, 268 bases
CGTGTGCTCTTCCGATCTCTGTGGAATCTGCACGTCATGAAGCACAAGTGAGTAAAATCCCTTTTAGATAGATAGATAG
ATAGATAGATAGATAGATATTGTTTATTTTCATCTTTCTTTGACATAATTTTTTACAATTAAATCCTTCTCCTATAAAT
TATATTTAACCTCACATGTTTGTGTAATTCAAAAAGGGAATAAAAATTACATATTATCCAATTAAATCGCCAAGAAAGA
GACAGGTGCTAGAGATCGGAAGAGCGTCGTG
>Contig888 2 reads, 290 bases
CAAGCAGAAGACGGCATACGAGATATTGGCGTGACTGGAGTTCAGACGTGTGCTCTTCCGATCTCTGCGATCCTTCCAG
TGCGTGGTCGAAGTGTGGGAAAATGAAAGCAAGTCCGCGAAAAAATATAATAAGATAGATAGATAGATAGATAGATAGA
TAGATAGATAGATAGATAATTTATTCATTTCAAATAATTGAAAGATAGGTCACAGCACTAGCAAAAGAGATCGGAAGAG
CGTCGTGTAGGGAAAGAGTGTAGATCTCGGTGGTCGCCGTATCATTAAAAAAA
>Contig889 167 reads, 281 bases
CTGGAGTTCAGACGTGTGCTCTTCCGATCTCTATTACTAAAAGACCTAATATTCTTTTTAATATAATCCATCTATTATC
ATTTATCGGATGATAGGAAAAAACATTGACTACTCCTGTTAATGCATAAAATACTAAACGAAAAGAATATATTACTGTT
AAAGAAGTAGAAATAACAAATAAAAAAAATACAATAAAATTAAACTCACTATTATAAACAACCTCTAAAATTAAATCCT
TTGAATAAAACCCAGAGATCGGAAGAGCGTCGTGTAGGGAAAGA
>Contig890 4 reads, 287 bases
GCGTGACTGGAGTTCAGACGTGTGCTCTTCCGATCTCTTGATTCTTCTGCATTAAATATTGGTCTGTCTCTTCAGTTAT
AGATAGATAGATAGATAGATATTGTTTATTTTCATCTTTCTTTGACATAATTTTTTACAATTAAATCCTTCTCCTATAA
ATTATATTTAACCTCACATGTTTGTGTAATTCAAAAAGGGAATAAAAATTACATATTATCCAATTAAATCGCCAAGAAA
GAGACAGGTGCTAGAGATCGGAAGAGCGTCGTGTAGGGAAAGAGTGTAGA
>Contig891 5 reads, 405 bases
CTGATATTTTTTTAATTCTATTTTTTACATTTCAAAGAGAATCTATTCAGCAGAAAAAACGCTCAAGATTGCCAAATTT
GGTTATTTTTCTCATACGCAAAGGATCGAATTCATATTAGTATGAGAAACAACCTCAGAAACCACCAAGTTTGAGCATA
CAAATAGTAGGGGAGACTGGGGCATTCTCGCGCAATTTGGATATTTATCAATATTTTGAGTAATGAGGACTTGTGAGAA
ATATTTCTTTTCTACTGCCTTGTAGGAAATTTCATGCCCTACAACTTCCCCATACATTACTTTTCTCTATCTCAAAGGG
AAATAGGAGAATTTTCCATTTTCCCAAACCCTTGCAAGAGATCGGAAGAGCGTCGTGTAGGGAAAGAGTGTAGATCTCG
GTGGTCGCCG
>Contig892 2 reads, 243 bases
CTTACTTCAAGGTCTATCTTGCATAAAAATTTCAAAAATTTCTATGTCGCCGTTTAAAAGATATGGCTCCCAGAAGATT
CTCGGTACACAAATTTTGAGCATTATGAAGAGTTCGCACAAAGCATTTGGACAGAACGACAATTATTTGCATATATATA
TATATATATATATATGTGTGTGTGTGTGTGTGTGTGTGTGTGTATATTATATATATATATATWTATATTTATATATATA
TATATT
>Contig893 10 reads, 274 bases
TCAGACGTGTGCTCTTCCGATCTCTGGAAGTTCTGTGGAATTCTAATTTCATTATGCATAGGTAGGGGAGACTGGGGCA
TTCTCGCGCAATTTGGATATTTATCAATATTTTGAGTAATGAGGACTTGTGAGAAATATTTCTTTTCTACTGCCTTGTA
GGAAATTTCATGCCCTACAACTTCCCCATACATTACTTTTCTCTATCTCAAAGGGAAATAGGAGAATTTTCCATTTTCC
CAAACCCTTGCAAGAGATCGGAAGAGCGTCGTGTAGG
>Contig894 14 reads, 252 bases
CTTACTTCAAGGTCTATCTTGCATAAAAATTTCAAAAATTTCTATGTCGCCGTTTAAAAGATATGGCTCCCAGAAGATT
CTCGGTACACAAATTTTGAGCATTATGAAAAGTTCGCACAACGACAATTTTGCATATATATATATATATATATATATAT
ATATATATATATATATATATGTGTGTGTGTGTGTGTGTGTGTGTGTGTGTGTGTGTGTGTGTGTGTGTGTGTATATATA
TATATATATATATGT
>Contig895 6 reads, 241 bases
CTGTCGCGGCAGTGTGGAGAGTTCGCCGCGAGGGCGACAGTATGACTGCATGAAGAAAATGCTTGCATGTGACGGGACA
TGTGAGTGCATAGAACAGTGTGTGTGTGTGTGTGAAAGCAGCGAGAGAAACATCGAGAAATCGACAACGCTCGGAACTC
CCCGCTGCGCGCGTTGTTCAAGGATCTCACACACACGCGCATGAGTCTCGCCGGGTCGCACCAGGAAATGAGAGTCGTG
GGCG
>Contig896 4 reads, 271 bases
AGACGTGTGCTCTTCCGATCTCTATATCTCCCGAACCGCTTGTCCGATTTTAATAAACTTAGTAGGGGAGACTGGGGCA
TTCTCGCGCAATTTGGATATTTATCAATATTTTGAGTAATGAGGACTTGTGAGAAATATTTCTTTTCTACTGCCTTGTA
GGAAATTTCATGCCCTACAACTTCCCCATACATTACTTTTCTCTATCTCAAAGGGAAATAGGAGAATTTTCCATTTTCC
CAAACCCTTGCAAGAGATCGGAAGAGCGTCGTGT
>Contig897 2 reads, 220 bases
CTATAATATAATCCACCGATTTCCTRAAAATCTCAGAAAACCACCCCAGACCCCCCTAAACAACAAATCTCCRCGTTTC
TGAAGATTTCTGAGATTTTTGGAAAAATGACGTCCCGCCGTTTGTCCGTGTGTCCGTGTGTCCGTGTGTCCGTGTGTCC
GTGTGWYCGTGTGTGCGTGTGTCCGTGTGGCCGTGTGTCCGCGTGTGCGAGTGTCCGTGTGT
>Contig898 3 reads, 354 bases
CTTTTCCAAATGAAAGCGAATCTCATGGGTGCAAGGGGTTTGATTGCTGAGATTGGACATCTAATAGATAAAGACATAG
ATGAACGAGACCCATTCATGGGACGTTGGTTTTCCACAACGTGGCTGATTCTCATACGATGAAACTTGATTTATTAGTG
GAATTGGTAGCCGAGTTGAGATTTTTCGTGAAATTCTTCAATGTGGTTGATACATGTTTAATCATATCTCTTGTTATAT
TACAGCCACTAGAAAGTTAGAACCCATTTTTGATAGACTTTTGTCATGCCTTTCGAGACCTTTCATTTGACACCAAGAT
GAACAGTACATATCTGATGAGTATAACGGGAGATACAG
>Contig899 3 reads, 251 bases
CTGTAAGAAAACGCTGGATACTTTATATGCAATAGATTTACCCTTATATTAGACTTGTAGCGACTCTTTGGCTCCTCTG
TTGCTGGGATATCCGTTTGGTATTCATCATCATACTGCTGGGTTGTTGTTGTTGTTGTTGGCCTCCTGAGGCGGGCTCT
AATTTTAGGATTCACTGGCCTGTGGGGTGTGGGTTCAGTCCTTCCCTCTGATCGGTATCTGCTTCTCGCCTTAAATTGT
TAAACACAATCATA
>Contig900 152 reads, 285 bases
CTTGCTTGGCGTTGGTTCCTCTATCTCGTTGTTCTCATTTTGTGCTATTCTAGATTCACCATTTCAATTGTACCAGTTG
AAAATGTTTTAGGAATATAATGTTACTTATACTGTATTGAATAGGATAAAGGAGCGAAGAGCGCAAGTTTTAGTTCTTT
GCCACAGACACACACACACACATCAGGAACCCTCAGGAAACCTCTTGGGTGGTGTCTTTATCCTTCTCCACCACCCTAT
TTGGATAGAAAATATACAATAATGCAGTGATAAAATTCTGCACAGAAG
>Contig901 4 reads, 237 bases
CTATAGTGCAACTAGTTGACAGTGTACCAAAATGGCAGAAGGCGGCCATCTTGGATTTTGAAAATGGCAAAATCGTAAA
TTTTTCACCCACATTTCTATATAAAAGTGCAAACGGGAAGTCTCTATCTTCAACCGTGCGTCTGCTATAAGGCCGGAAA
GGTGACCCGGCCGGCAGGCCGGCAGGCCGGCAGGCCGGCGGGCCGGCCGGGACAAAATTTTTTCATCACCATATTCGAA
>Contig902 116 reads, 344 bases
CTACTCTTCCCTCCTCCGGGTATTCAGGAGGATGAGAAGGAGATAAAATTAATAGTCTCATAGATAATTAGTAGAGAGA
AAGACGAAGAAATATTTCGACAGTGCTGGAAATTCACCCTTTTGCGCGAAGCATCCCAAAAGCATTTTCCATCATCGCG
AAAGCACACACACACACACAAAAAAGCCCCCACGGAAAGACTCCCATCTGAAAATTCCTGTTGAACGTGGCTTTGAGCC
AGAGCCGCACACCCCCTATTTTGCTTTTTTGGAAGTCAAGACCATCCCCCGCAATTCTACAACCCCCCATTCATTTTCT
TCCCTTGTCAAAATGCCAAATAAGGAAG
>Contig903 90 reads, 251 bases
CTGTAAATGGAATTTTTTGCGATAAATTTTCATCATCTAATTGAACTTTGTCGCTTCTGCTCCATTTGCTGCCAAATAG
ACATTGAGATGCACGATAGAAAATACTATGTGTGTGCTTCAATGGAGAATGAGGTGGAATTTTACGGTTTTAGAGAAGG
AATTTGTGGTGATGTTTCTCCCCAAGTAGCAAAAGTCATGTTGGATTAAAGTTGTGCACAAGTGATTGTGTAATTCAAT
TTTTTTCACCCATC
>Contig904 129 reads, 251 bases
CTCCCAGAAGCAATCCACGACAACAAAATTATTCAGCAGCACGAAACCTTTCACTTCGACAATTAGGTCAACGGAGAGG
CCAACGACAACACTGCTCACGACAACCACAACACCTGCACCAACTCCAACGACCACAACTAGCACAACAACCACCACAA
CAACAACCCCTCGGAGAGAAACAACGACAACCACATCAACGACAGTCTTCCGGCCAAGACCATCGTTGAGTACGCCTTC
AACAACGCCATCAA
>Contig905 2 reads, 369 bases
CTCAAAACAAAATGGGGCCGCTGTAGAAAAAGATACAAAGTGCGATTTTCAATCGATGATTTGGACCACTTCTAGTTAT
CAGATCGGCATGAAACCTGCACCAAAAGACGGGGAATTGAATTTTGAATGACAATCGAACAAAAAGCAAATATTGCGCA
ATAATTCTTCTTCTTCTTCACTCACTCACACTCACAAAAAAGTGAGATCCCTTAAACTTAAAAATAAAATGAAAAAGTG
ACTCATGTAAAAAATCATGCAATATTCTAGCATTTTGTTACCAAAAAAATTTGTAAAGGTCGGATAGGCATCTTTTTGC
TTTTTAAAAAAAAATCATGTAGTTACCTGTTTGATGAAACATTTGATAATTAG
>Contig906 33 reads, 352 bases
CTATAGTGCAACTAGTTGACAGTGTACCAAAATGGCAGAAGGCGGCCATCTTGGATTTTGAAAATGGCAAAATCGTAAA
TTTTTCACCCACATTTCTATATAAAAGTGCAAACGGGAAGTCTCTATCTTCAACCGTGCGTCTGCTATAAGGCCGGAAA
GGTGAGCCGGCCGGCCGGAACAAAATTTTTCCACCACCATATTCGAAATGTGGGAGGTGTGAAACGTGGTCATACCAAG
TTTGAGGCCGATCTGAGGTGGTCGCATTTTGCGATGATTACAATACGTGGTTTTTTCCACGATTGTGGAAAACCAACGT
AATAATCTCACACTAGCCAAAAACCACGAGTGAGAG
>Contig907 190 reads, 278 bases
CCTACACGACGCTCTTCCGATCTCTAAGCACATGCTCATCGTTTAAGTATAAACATAGAGAGAGAGAGAGAGAGAGAGA
GAGATTCATGTAGTTCGTAAGGCTGCAATGGGGTGCAATTCAAAAGGCTCTACACGTTAAACATGAAAGATTACAGATT
AGTTGATGTTTTCTAAATAAATTCTCATTGAGCCTCTGATGATGGTTCAGGAGTAAACCGAAGGCTCTGGAAAGAAAGT
CACGTTTCTGTGGAAAAGAGATCGGAAGAGCACACGTCTGA
>Contig908 4 reads, 250 bases
CTGAGGTAATGGAGTAAAGTAAATGGAACTGAGGGACCTTTTTATAAAAAAAAAATTATGTCGTCGTTTAGAAGATATA
AATTTTTGAATATTTTGAGTAATATTTTTTTTCATATTACACAACACACGATCACACATGTAGTGTATAGCAATTGGAT
ACACACACACACACACACACACACACACACACACACACACATATATATATATATATATATATATTTATAAAAAATGTTT
TTAATATATATAT
>Contig909 16 reads, 253 bases
CTACTACCTCATTCAAAATTTAGAGAGAGAGAGAGAGAAAAAAAAGAAAGAGTGAGAGAGAGAAAAGAGAGATTTGTGG
ATGTTGTGTAGGAAATTCTCGTGAGAGTGTTTCAAGTTAATTGAATTTCAAGTTCAAAACTATTGGCAATCGAAACACG
AAGTCTTCGACACAGGTACGAAATAAATATAGAACAGCATATTGGTTTTAAATTAGTTCCCAGTACTTGTGGATACACT
GTGGCTTATCATACCA
>Contig910 94 reads, 306 bases
CTCTGGAACTTACGCGGAACCCCAAGCGGGGTCATTTTAGACCCCAAAGAAATCCCGATTTTCTCGCAAAATAAACATA
GAACAAATGTCAAGAAATATTTAATAGACTTATTATAAAGTCCTCTTGCCTATTTAACCATTATTTGGATTATTTAAAG
TCTTTTTTGTCGATTTTTAGGTGACATTAAAAAATGTATTTTTATCAATGATATTAAGATTTCTCTTATTATTAAGAGG
TGCTTTTTCCTAAGCGGTATTCATTTGCAAATAAAAAATATTTCAGCATTATTTACTCGGATTTTATAG
>Contig911 391 reads, 655 bases
CTGTGGAGACCGAGATATCACATAGTTAGTGATTTTTTTTAGTGAGGCCTAGTGAATCTATAAAACATAATGAAACATC
TTTTGAAATTAGATCTCTAACAATCTTTGAGGTTTATCCGGTTTATCTAAGTAGAATTTCTCAGCTTTTGGAAAGGTCA
AAATTTTTAGAGAAGATGCTATACTAAAGCAATTTACAAAAATATATTTTTAAAATTTTGGATATTCAAACAAATAAAT
TTAAAAAAAGACATAGGTAAGCTAAAACATTATTTAGATAACCGAAAATAAAAATATAAGCAAACCTATTTCCAGAGTC
CCTAAAAAGTCACTGCAACACACATTTTCTTGACGATTAAAGGAACCATAACGAAAAAATGCTGGGTAATATTCCATTG
AAATTTTACAAATTCATCAATCTCGGATATCAGTAGGCAAAAAGTGATTTCTTTTCTTGAAAATTTTGATGGAGGAAAA
AAAGAACCAGATGGATTTGAGAGGAATCTCGGCCCTTGAGGATTTTTCTTGAAGAAGTAGAAAGAGAGAGAGAGAGAGA
GAGAGAGAGAAGTACCTGAAACCAACACCAATGAGTCTCATATTTGCCTCAGCCCCACAAAAACTTCCATGCAGCGGAG
GATGAGGGAAAAAAGCTGATGAG
>Contig912 14 reads, 273 bases
CTTTTGCTAGTGCTGTGACCTATCTTTCAATTATTTGAAATGAATAAATTAATTATCTATCTTATCTATCTATCTATCT
ATCTATCTATCTATCTATCTATCTATCTATCTATCTATCACATTTCGTAGGTCTCGCCCCCCAGGGAAAAATCATATGA
TAATGCATGAAACCCTTTTCGTTATATGTAACCAAACTATAGAGGATAAACATATATACGAAAAAAAACTGTGGACCCT
CTACTGTGAAAAAAAAAATGTAGATATATTTAAAAG
>Contig913 2 reads, 270 bases
CTTTTGCTAGTGCTGTGACCTATCTTTCAATTATTTGAAATGAATAAATTAATTATCTATCTTATCTATCTATCTATCT
ATCTATCTATCTATCTATCTATCTATCTATCTATCACATTTCGTAGGTCTCGCCCCCCAGGGAAAAATCATATGATAAT
GCATGAAACCCTTTTCGTTATATGTAACCAAACTATAGAGGATAAACATATATACGAAAAAAAACTGTGGACCCTCTAC
TGTGAAAAAAAAAAATGTAGATATATTTAAAAG
>Contig914 2 reads, 213 bases
CTACAGCCGCAGCCAAATTACGTTGGTTTTTCACACTCGTGGAAAAAACCACGTATTGTAATCATCGCAAAATGCGACC
ACCTCAGATCGGCCTCAAACTTGGTATGACCACGTTTCACACCTCCCACATTYCGAATATGGTGGTGGAAAAATTTTGT
TCCGGCCGGCCTGCCGGCCTGCCGGCCGGCTCACCTTTCCGGCCTTATAGCAGAC
>Contig915 60 reads, 322 bases
TTTTTTTTTAATGATACGGCGACCACCGAGATCTACACTCTTTCCCTACACGACGCTCTTCCGATCTCTAATGCCTTGT
GTGCAATCGCGACACGGGCAGGAGGTGGAATTCTGTATTAGGATTTACTTGCCTCAAGCGCAAGGCACACCATTGTTAA
GCCATTTCCCTCGTTCTGCTCTTGCTGCTAAGAGAGAGAGAGAGAGAGAGAGAGAGAGAGAGCTTTTTATGCGCCCATA
GTCGTGATTTAGTCTTCAGCACCCTACACTCCCCTCACAGATGTTACATATTTTGCGAATAGTTTGTGTTTTCATACAG
ATGAAG
>Contig916 13 reads, 284 bases
CACTCTTCCCCTACACGACGCTCTTCCGATCTCTGTAATTCTATCTGGATACACTGGAATCACATAAGTTACCTCGAAA
AGACATAGATGAACGAGACCCATTCATGGGACGTTGGTTTTCCACAACGTGGCTGATTCTCATGCGATGACACTTGATT
TATTAGTGGAATTGGTAGCCGAGTTGAGATTTTTCGTGAAATTCTTCAATGTGGTTGATGCATTAATGATCATATCTCT
GGTTCTATTACAGAGATCGGAAGAGCACACGTCTGAACTCCAGTCAC
>Contig917 2 reads, 250 bases
CTTATAAGAGAGACTCYGCTGATATTTGATTGAGAATTCTTTCTATTACGTTGGTTTTTCACACTCGTGGAAAAAACCA
CGTGTTGTATTCATATCAAAACCTGACCACCTCGGATCGGCCTCAAACTTTGTATGAGCACGTTCCACACCGCCCACAT
TCCGAATCCGGTGGTGGAAAAAAATTGTTCCGGCCGGCCTGCCGGCCTGCCGCACTTTCCGGCCTTATAGCAGACACAC
GGTTGAAGATAGA
>Contig918 156 reads, 424 bases
CTGAAATTGCAACGACTAGTTACATTTCAAGGGGGTTGAACAACAGTCAGCTAAGCACTAAGCACATGCTCATCGTTTA
AGTATAAACATAGAGAGAGAGAGAGAGAGAGAGAGAGAGAGATTCATGTAGTTCGTAAGGCTGCAATGGGGTGCAATTC
AAAAGGCTCTACACGTTAAACATGAAAGATTACAGATTAGTTGATGTTTTCTAAATAAATTCTCATTGAGCCTCTGATG
ATGGTTCAGGAGTAAACCGAAGGCTCTGGAAAGAAAGTCACGTTTCTGTGGAAAAGCTACTTGGCAAGATGTGGAGAAT
GCTACGTTTCCTTTAGGCTTAAATGTACCGTGACTGCACCTAACTTTTCCCAAAAAATCGTGCGTTGCTTTGTTAACAT
TTTTTCCGGCCATTTTAATATCAAGAAAG
>Contig919 2 reads, 251 bases
CTATCATGCGGAAGGCTGAATCCTTCGTGCGACATTTTTTAAGTACTTTTAAGTTAAGCAATTTGATTGAATATATTAT
CTATCTATCTATCTATCTATTTTCACCTACTTGTCTGTGAAAGTTTGAAAATCATTTTGACCTAAAAATATGATAAAAT
CATTCTTATAAATTAACAAAACACGATACGTGTTCAAACGGAATTCTATCCACAATAGAAGTCGAGATATTGAATACTT
TAGGCTTTTAAAAT
>Contig920 94 reads, 626 bases
CAGCCACTAGAAAGTTAGAACCCATTTTTGATAGACTTTTGTCATGCCTTCCGAGACCTTTCATTTGACACCAATATGA
ACAGTATCTGATGAGTATAACGGGAGATACGGCTCCGTGTACTACATGAAAACACGACTTACATTACTTAAACGCTCAT
ATCTCAGGAACGGCGACATAGAAGTTTTTTAAATTTTTTTAATGGACAGGTCACAAGGTCAGCTACAACATACTAAAGT
TTAAAGAAAATGCATACTGTGGTTTCCGAAATATAAAATTTTGAATTTTCAGAAATTTTCATTTTGACTTTAGCGCCTC
TTGCGGAACTTTTTTGAACTTGATATGTTCTAGACAAATATGAGGCTTGCCGAGATCTTTCATTTGAGCCATGGTTGAA
CAAGATCGGACATGTCGTTTTTGAGTTATAACGGAAAAACCATTTAGGGTATAGGCAATTATTATAGGTTATACGGTGG
TTTGATGTCCCGTTATGATATATCGTTGAGTAGGGTTTAATGAGTTCTACAACATATTTTTTTTTCAGCCCCCTAGAGA
TCGGAAGAGCACACGTCTGAACTCCAGTCACGCCAATATCTCGTATGCCGTCTTCTGCTTGAAAAAAAAAAAA
>Contig921 243 reads, 539 bases
CTTTTTTAGCATCACCGAAAGCTCACCTGGTCAGCCATTTAACAGGTTATGGATAAGCAAATTGTAATTTTTTTTAACT
CATCTAATTTAGGATTATCCTAAGGTCTCACTGAAAAATTGAATGCTTCGTCTGGTCTTCAGAGAAAAAATAACCTTCT
AGGTGCTATAGAAGTCAAGATATAGTAAAATGAAGATATTACCTTATTTTTTAATATGGCGGACAGCAGTTTACAATTT
TATTAAAAGTTCTATTACACTGTAAAACATATCAACATTTTTAGCGTTCAATCATGCTCCTCTTCACATTCCTTAGAGA
GAGAGAGAGAGAGAGAGAGAGAGTAAGTCTTTTTTACAAAGTCCACTCATTAATGAGTTTGTTTACTTTTGCCATTGAC
AGATGTCATTTACAGGAACACCGGCTGTAGATTGAGCACCGGCTGTAGATTGAGCTTTGTGCATTTGTATATGGAATTG
TGCAAAAACTTCATATTCGAATATCAACGGATTTTTGTGCAAAATGGTTCAATATAAAAAGGCAG
>Contig922 4 reads, 402 bases
CTTGCAAGGGTTTGGGAAAATGGAAAAYTCTCGCWATTACGTTGGTTTTACACAGTCGTGGAAAAACCACGTATTGTAT
TCATATCAAAACCTGACCACCTCAGATCGGCCTCAAACTTTGTATGAGCACGTTCCACACCGCCCACATTCCGATTCCG
GTGGTGGAAAAAAATTGTTCCGGCCGGCCTGCCGGCCTGCCGCACTTTCCGGCCTTATAGCAGACACACGGTTGAAGAT
AGAGACTTCCCGTTTGCACTTTTATATAGAAATGTGTATGAAAAATTTATGATTTTGACATTTTTGAAATCCAAGATGG
CCGCCTTCCGCCATATTGGAATATRCACAMCTAGATCCGCTACAGAGATCGGAAGAGCACACGTCTGAACTCCAGTCAC
GCCAATA
>Contig923 11 reads, 320 bases
GTTTTTTTTTAAATGATCCGGCGACCACCGAGATCTACACTCTTCCCCTACACGACGCTCTTCCGATCTCTTATTTAAC
CGCGCAACTTTCGTCCATAGATGTCAAGCGTGTCACTAAATTCCTTATAGCCGAAAATGAGGATTCAAAGAAAACTGAA
GAAAAAAGTGAAAAAAAATCACAAAATTGATTCTTACTCGACTTCTGCTAGTACGATTTCGTTCAAGCCGGTATCGAAA
GAAAGCTTATTTAACCGCGCAACTTTSGWCCCTAGTTGTCACGCGTGTCACTAAATTCCTTTTAGCCGAAAATGAGGAT
GCAA
>Contig924 63 reads, 300 bases
CTACACGACGCTCTTCCGATCTCTTCAAAGAAAGTAGTGTGGTGAAAGCTTTTATTGCGTCACGGTATCTATTGAGACT
TTTGAATGATTCTGATAGTAAACTTTCAGTTGCACGTTTGAAGCACAACTTGTCGCTCCTGGGTTCAGCAATTTTCATA
GCAATAGCACATCAGCGTCTGTTGCCATCGTCATCATCATCATCATCAACATTTCCACACACACACACACCACCGTAGC
AGTTGAACACGAAGAGATCGGAAGAGCACACGTCTGAACTCCAGTCACGCCAATATCTCGTAT
>Contig925 3 reads, 263 bases
AAGGACCCGGCGACCACCGAGATCTMCCCTCTTMCCCTACACGACGCTCTTCCGATCTCTTTCACACACGGCACACTCC
GCACACACACAGTATTGGCCACAGAATCGCGATTATACTTCCACTAATCGCGGGTCAATTGGACATCCCATAGGAACAC
AAACCAAAYACCACCACCACCCCCAAATCAATATCAATTAAGAGATCGGAAGAGCACACGGCTGAACTCCAGTCACGCC
AATAACTCGGATGCCGGCTTCTGCTT
>Contig926 3 reads, 251 bases
CTATCCATCACCCTTTTCGCTTAAGGGATCTCACTTTTTTGTGAGTGTGAGTGAGTGAAGAAGAAGAAGAATTATTGCG
CAATATTTGCTTTTTGTTCGATTGTCATTCAAAATTCAATTCCCCGTCTTTTGGTGCAGGTTTCATGCCGATCTGATAA
CTAGAAGTGGTCCAAATCATCGATTGAAAATCGCACTTTGTATCTTTTTCTACAGCGGCCCCATTTTGTTTTGAGAGAT
CGGAAGAGCACACG
>Contig927 2 reads, 251 bases
CTGTATGGCTGGTTTACAAATTGAACAAAGTTGCCAGAAAGCATACATAAAATACATAGATGAACGAGACCCATTCATG
GGACGTTGGTTTTCCACAACGTGGCTGATTCTCATGCGATGAAACTTGATTTATTAGTTGAATTGGTAGCCGAGTTGAG
ATTTTTCGTGAAATTCTTCAATGTGGTTGATGCATTAATGATCATATCTCTGGTTCTATTACAGAGATCGGAAGAGCAC
ACGTCTGAACTCCA
>Contig928 2 reads, 271 bases
CTTAATGTGTACGTGCTAATTACGAAAATCCGTCCGTCCGTCCGTCCGTAACACATCGGCCTCTGGAGAGCAAACGGTA
ATAGATAGAGACTTGCGGTAAACGGTAAACCTCATATATCGACCTGACGACATCCGGTGGTGAACTCAATATCACCCCC
CCACCCCTCCTTCCGCCATTTTGGAGCACCGCCAAATTTAGTTTTGCCTAAATCTCAGGTCCTACAATATGTAGGCGGG
TGAAAAAATTATATGTTGTAAAGGGCATTGCCAG
>Contig929 7 reads, 257 bases
CGATCTCTCAGCCTTAACATCATCGGCCAATATTTCCGGATGCAGTCCTTTCAACATTCGCTTTTCAATTGAACGGTAA
AAGACATAGATGAACGAGACCCATTCATGGGACGTTGGTTTTCCACAACGTGGCTGATTCTCATGCGATGAAACTTGAT
TTATAAGTGGAATTGGTAGCCGAGTTGAGATTTTTCGTGAAATTCTTCAATGTGGTTGATGCATTGATGATCATATCTC
TGGTTCTGTTACAGAGATCG
>Contig930 2 reads, 250 bases
CYCCCGTCTGAATGCTACCGACAATGAGATTCATTTTGTGCATTTCTTGATCAGTAAGCGATACTTTACTACTATTACG
TTGGTTTTACACAGTCGTGGAAAAACCACGTATTGTATTCATATCAAAATCGCACCACCTCGGATCGGCCTCAAACTTT
GTATGAGCACGTTCCACACCGCCCACATTCCGAATCCGGTGGTGGAAAAAAATTGTTCCGGCCGGCCTGCCGGCCTGCC
GCACTTTCCGGCC
>Contig931 138 reads, 354 bases
CTTCTGCACTCGGCGGCGGGATCTCAAAGACAAATCCTCTCTGCTTGGGATTCCACTCAAGCACCATGCGGTGTCTCAA
GCAGGAGGAGATGTGATTCTCCGGGAAGAGTTCTGAACGGTACTGCACATTCCCCTCCTGATCCTCCATAATGCAAATG
TGCTCAGAACGTTTTTGCTTCACCCGAACCATCCTGGGGAGAGAGAGAGAGAGAGAGAGAATTTCATAGAGAAAACCTT
CCCGGAGGAGGGAAGATGAGAACATACCACTGCGCCATGGAGGCATGAGGCAGAAAGGGACATCCGCAGATGATCTCAA
AAACAATCAATCCCAGGGGCCAGTAGTCCACGGTGCAG
>Contig932 2 reads, 225 bases
CTCCCATACAAGTCACTTTTTTGTTAATTTTTCATATATTACCTTCTACAAATGGAGATATCGGGTTCCAACGTACTAA
TGGATATTTTGAAGCATCGTAGCCTACCACCTCCACCACCCTACCACCTCCACCACCCTACCACCTCCACCACCCTACC
ACCTCMACCAYCCTACTACCTCCACCACCCCACCACCTCCCACCTCCTCTTTCATGTAACCTCCATA
>Contig933 2 reads, 246 bases
CTCTGAGACGCGCCCAATGAAAGTCAAAAGAAGAAGAGAAGAAAAGGAGAGAGAGAGAATGAAAGGAAGTGAAGATCAT
CGAAGAGACCGAAGTTGGCAACGTTCTTAGTTCAGTTCTGAGACGCGTCCAATGAAAGTCAAAAGAAGAAGAGAAGAAA
GGGAGAGAGAGAGAAAGGAAGTTGGRATCATTGARGAGACCGAAGTTGGCAACGGAATTAGTTCAGTTCTGAGAGGAGT
CCAATGAAA
>Contig934 2 reads, 307 bases
GTTTAAAGAGACTTCGACGCCCGGGTTGTCCTCTCTGGCCGAAGGCGGCGCTGTTCAGTAAGCTTTCTTTCGATACCGG
CTTGAACGAAATCGTACTAGCAGAAGTCGAGTAAGAATCAATTTTGTGATTTTTTTTCGCTTTTTTCTTCAGTTTTCTT
TGAATCCTCATTTTCGGCTATAAGGAATTTAGTGACACGCTTGACATCTATGGACGAAAGTTGCGCGGTTAAATAAGCT
TTCTTTCGATACCGGCTTGGAAGGAAACGCACTAGCAGAAATCGAGTGACGATCACTTTTTTGAATTTTT
>Contig935 2 reads, 253 bases
TCCGATCTCTTAATCCTAATTATTAAAAAATAAAAAGTTTTACAATATTTTGTGTTCAAAAAGGAATATATAAAAAAGA
CATAGATGAACGAGACCCATTCATGGGACGTTGGTTTTCCACAACGTGGCTGATTCTCATGCGATGAAACTTGATTTAT
AAGTGGAATTGGTAGCCGAGTTGAGATTTTTCGTGAAATTCTTCAATGTGGTTGATGCATTGATGATCATATCTCTGGT
TCTGTTACAGAGATCG
>Contig936 6 reads, 292 bases
CGAGATCTACACTCTTTCCCTACACGACGCTCTTCCGATCTCTCAGTTTCACATGGGAATGATTATTCGTTTTATTTTA
AAGACATAGATGAACGAGACCCATTCATGGGACGTTGGTTTTCCACAACGTGGCTGATTCTCATGCGATGACACTTGAT
TTATTAGTGGAATTGGTAGCCGAGTTGAGATTTTTCGTGAAATTCTTCAATGTGGTTGATGCATTAATGATCATATCTC
TGGTTCTATTACAGAGATCGGAAGAGCACACGTCTGAACTCCAGTCACGCCAATA
>Contig937 7 reads, 309 bases
CGACCACCGAGATCTACACTCTTTCCCTACACGACGCTCTTCCGATCTCTTTTCTAGAACCATTTCCGAAGAAAAGACA
TAGATGAACGAGACCCATTCATGGGACGTTGGTTTTACACAACGTGGCTGATTTTTATGCGATGAAACTTGATTTATTA
GTGGAATTGGTAGCCGAGTTGAGATTTTTCGTGAAATTCTTCAATGTAGTTGATGCATTGATGATCATATCTCTGGTTC
TATTACAGAGATCGGAAGAGCACACGTCTGAACTCCAGTCACGCCAATATCTCGTATGCCGTCTTCTGCTTG
>Contig938 5 reads, 308 bases
CTCTTCTAAAGGGGTGGTAGAAGAAAGAAAGACATAGATGAACGAGACCCATTCATGGGACGTTGGTTTTCCACAACGT
GGCTGATTTTCATGCGATGAAACTTGATTTATTAGTGGAATTGGTAGCCGAGTTGAGATTTTTCGTGAAATTCTTCAAT
GTGGTTGATACATGTTTAATCATATCTCTTGTTATATTACAGCCACTAGAAAGTTAGAACCCATTTTTGATAGACTTTT
GTCATGCCTTCCGAGACCTTTCATTTGACACCAAGATGAACAGGACCTGATGGGTATAACGGGAGATACAG
>Contig939 4 reads, 296 bases
GCAGAAGACGGCATACGATATATTGGCGTGACTGGAGTTCAGACGTGTGCTCTTCCGATCTCTGAAATTTTGCATAAAT
AGATAGATAGATAGATAGATATTGTTTATTTTCATCTTTCTTTGACATAATTTTTTACAATTAAATCCTTCTCCTATAA
ATTATATTTAACCTCACATGTTTGTGTAATTCAAAAAGGGAATAAAAATTACATATTATCCAATTAAATCGCCAAGAAA
GAGACAGGTGCTAGAGATCGGAAGAGCGTCGTGTAGGGAAAGAGTGTAGATCTCGGTGG
>Contig940 10 reads, 316 bases
TCAAGCAGAAGACGGCATACGAGATATTGGCGTGACTGGAGTTCAGACGTGTGCTCTTCCGATCTCTTTATTTTAACAT
AGATAGATAGATAGATAGATATTGTTTATTTTCATCTTTCTTTGACATAATTTTTTACAATTAAATCCTTCTCCTATAA
ATTATATTTAACCTCACATGTTTGTGTAATTCAAAAAGGGAATAAAAATTACATATTATCCAATTAAATCGCCAAGAAA
GAGACAGGTGCTAGAGATCGGAAGAGCGTCGTGTAGGGAAAGAGTGTAGATCTCGGTGGTCGCCGTATCATTAAAAAAA
>Contig941 22 reads, 315 bases
TTTTTTTTTTTCAAGCAGAAGACGGCATACGAGATATTGGCGTGACTGGAGTTCAGACGTGTGCTCTTCCGATCTCTGT
TGGGTGGTGCTTTTTTGCATAGTCCTAAAGCTTAATTGATATTGATTTGGGGGTGGTGGTGGTGTTTGGTTTGTGTTCC
TATGGGATGTCCAATTGACCCGCGATTAGTGGAAGTATAATCGCGATTCTGTGGCCAATACTGTGTGTGTGCGGAGTGT
GCCGTGTGTGAAAGAGATCGGAAGAGCGTCGTGTAGGGAAAGAGTGTAGATCTCGGTGGTCGCCGTATCATTWAAAAA
>Contig942 31 reads, 255 bases
CTTCGTTGGCATTTTATTGAAATTCTGCAGAATGCTATAGAATATAAAATAAATCGTCCGCGTCTCTGTGGTCGAATTA
TTTTCTCTCTCTCTCTCTCTCTCTCTCTCTCTCTGTTTATTTATAAATAGTCCAACAGAAGTATGTCTGCTTGTTGTTT
GAACGAGAGAAGTTCTCGCTTGTTCGGGAAATTATCTGCAGCATATGACTAATTGAGCGGGAAAATTGTGAAATTAATG
GCTTTGTCTGTTCTTTTT
>Contig943 112 reads, 267 bases
TGCTCTTCCGATCTCTGTCGTTTCTAGACGTTTGGGTGTCGGTGTGAGTCCTTTCGTACTTTCTCTCTCTCTCTCTCTC
TTTGTACGTTATTATATTGGGTAGATTTTAGTCCATATCCTATGCTTATGTTTTTTTAATGTCTCTAAATTTTTCGTTT
TTTATAGTACTTTTTCAAAAACATTAAATAATATTCTTTTTTTAATATTAATTAACTAATTCTTATACACAAAGTAGAA
CGCATGAGGAGAGAAGAGATCGGAAGAGCG
>Contig944 58 reads, 300 bases
CATACGAGATATTGGCGTGACTGGAGTTCAGACGTGTGCTCTTCCGATCTCTATATCTGGGGCCCCTAATATTAAAGGA
ACTAATCAATTACCAAAACCACCAATTATAATTGGTATAACTATAAAAAAAATTATTACAAAAGCATGGGCTGTTACAA
TTACATTATAGATTTGGTCATCTCCAATTAATGCTCCTGGATGACCAAGTTCTGCTCGAATAAGAATTCTCAACGAGGT
TCCTACTATTCCAGAGATCGGAAGAGCGTCGTGTAGGGAAAGAGTGTAGATCTCGGTGGTCGC
>Contig945 11 reads, 253 bases
CTCACAATATGGATTTTAATGCCCTTCCATCAAAATCATTGCACTCTTTTCAGTCGCCCTGCATGTGATAGGGATTTAT
TGGTGGTCTTCATCCTCTATGCRTCTCTCTCTCTCTCTCTCTCTCTATCAACATATAGTCACTTATACACAGTAACTCT
TTTTTTCTTTTTTTAACTTGTTTTAATTAACAATGCAACAATAAAATTGTTTCAATTAATTATTCAATCGATCGCAACT
TAAAAAATCAGACAAA
>Contig946 2 reads, 227 bases
CTTTGCAGTAGCATCCACTAGTGCATTTTCCTTTATAACTTGGACAATCTTGTCCCAAATTGGAGCACTCAGTTTGACA
AGACGGTCCGCAATGCAGGAATTCCTCGTACCTTCCACAAGTTTCAGGCTTTTCTGTTGTTGTGGTAGTGGTGGTTGTC
GTTGTGGTGCCTTGTTGTGGTTGTTGGTGGGGGTTTGTGGGCGGCATATTTAAATGACGGACCACTTTT
>Contig947 6 reads, 354 bases
CTCTGTGCACTATAGGAAAACACGACTTACATTACTTAAACGCTCATATCTCAGGAACGGCGACATAGAAGTTTTTTAA
TTTTTTTTGTTGGACAGGTCATAAGGTCAACTACAACATACTWAAGTTTAAAGAAAATGCATACTGTGGTTTCCGAAAT
ATAAAATTTTGAATTTTCAGAAATTTTCATTTTGACTTTAGCGCCTCTTGCGGAACTTTTTTGAACTTGATATGTTCTA
GACGAATATGAGGCTTGCCGAGATCTTTCATTTGAGCCATGGTTGAACAAGATCGGACATGTCGTTCTTGRGTTWTGAC
GGAAAAACCATTTTGGGTATTGGCAGTTATTATTGGGT
>Contig948 11 reads, 253 bases
CTCATATTTTTAATGAAAAAATCATATATTAAAACGTATTTTAAGGTCTCTAAGACCGTATCAACTTAAACTGAGCGTA
AGTCTCATGCTACAAGTATGAGGCTTCTTTCTTGTCATTATCAGAATTAAACATATATTTCAAACTGCAATTTTAAAAT
CATAAAAAGCCATAATTGCTTTTATAATATTTTTAGAAATTCCTCTCTCTCTCTCTCTCTCTCTCTCTCTCTCTCTCTC
TCTCTCTCTTATAACT
>Contig949 7 reads, 289 bases
CTCTCGCATATAAATTGAAAAACGAGACCCATTCATGGGACGTTGGTTTTCCACAACGTGGCTGATTCCCGTACGATGA
AACTTGATTTATTAGTGGAATTGGTAGCCGAGTTGAGATTTTTCGTGAAATTCTTCAATGTGGTTGATACATGTTTAAT
CATATCTCTTGTTATATTACAGCCACTAGAAAGTTAGAACCCATTTTTGATAGACTTTTGTCATGCCTTCCGAGACCTT
TCATTTGACACCAAAATGAACCAAGATCTGATGAGTATAACGGGAGATASAG
>Contig950 3 reads, 251 bases
CTCGTGGTGGTGTCGTCATAGTCAATCGCAAAGACGTGGTGGAGCGTTGTAGGCCGCCCAGTGGTGGTTGTTGTTGTTG
TTGTGGTTTTCCGCCTAAAAGCCGGCCGGAAAATGTGTGTTCCACCCTGTMATTGGTTCGAATTAATTAAACTCTCTTC
ATCATCATCAGTGTATGTTGTTGTCTCAGTATCCTGTACTGTACTTGTATTTACAACTTCCGTGGGGTCTTTTGGGCTG
TTTTCCGTGTTATG
>Contig951 3 reads, 228 bases
CTTTTGGATAAAACATTAATTGTATGAGTGGTGTGTGCATGTTGGATAAATGGGCGTGAGTGTGTGTGCATGAATGTTG
TTACCTTTTGGATAAAACATAAATTGTATGAGTGGTGTGTGCATGTTGGATAAATGGGCGTGAGTGAGTGTGCATGAAT
GYTGTTACCTATAACGCTAAGCATAACATGTGATTGACGACACCCCGGTCGTAAGAAATTTTTTCTTTCG
>Contig952 4 reads, 401 bases
CTAGAGCAATCAAATAAAATAAAAGCCAAAAGACATAGATGAACGAGACCCATTCATGGGACGTTGGTTTTCCACAACA
TGCCTGATTCTCATACGATGAAACTTGATTTATTAGTGGAATTGGTAGCCGAGTTGAGATTTTTCGTGAAATTCTTCTA
TGTGGTTGATACATGTTTAATCATATCTCTTGTTATATTACAGCCACTAGAAAGTTAGAACCCATTTTTGATAGACTTT
TGTCATGCCTTTCGAGATCTTTCATTTGRGCCATGGTTGAATAAGATCGGACATGTCGTTCTTGAGTTATAATGGAAAA
ACCATTTTGGGTATAGGCAATTATTATAGGTTATACGGTGGTTTGATGTCCCGTTATGATACATCGTTGAGTAGGGCTT
AATGAG
>Contig953 24 reads, 251 bases
TCTTTAATTGGAATTATTTTAATTACCTCGCACCGCTAAAGCAATCACTATTTTCATACCGTATCGATGGCAGTGGAGA
GTCGTTTCTGAGATGTTTTCCCAACGTATACTCACCTGCATACTCCACCCATTACCATATAGGATGAAAGCGCTATTTT
CCACCCTCTCTCTCTCTCTCTCTCTCTCAGCAAAATAGGGAGGTGGGCGGTGGAAACACTTTGCAATATTTCAGAGATT
ATTTTCCCCAAAAG
>Contig954 5 reads, 296 bases
TTTTTTTTTTTCAAGCAGAAGACGGCATACGAGATATTGGCGTGACTGGAGTTCAGACGTGTGCTCTTCCGATCTCTAT
CCATACAGTGAAAAGATCGACAATCGGTTAACTATAAGATTCAAGATAGATAGATAGATAGATAGATAGATAGATAGAT
AGATAGATAGATAGATAGATAATTTATTCATTTCAAATAATTGAAAGATAGGTCACAGCACTAGCAAAAGAGATCGGAA
GAGCGTCGTGTAGGGAAAGAGTGTAGATCTCGGTGGTCGCCGTATCATTAAAAAAAAAA
>Contig955 3 reads, 219 bases
CTGTAAGAAAACGCTGGATACTTTATATGCAATAGATTTACCCTTATATTAGACTTGTAGCGACTCTTTGGCTCCTCTG
TTGCTGGGATATCCGTTTGGTATTCATCATCATACTGCTGGGTTGTTGTTGTTGTTGTTGGCCTCCTGAGGCGGGCTCT
AATTTTTGGRTTCACTGGSCTGTGGGTTGTGGTTTCCGTCCTTCCCTCTTGTCGGTATCTG
>Contig956 2 reads, 271 bases
GGACTGGAGTTCAGACGTGTGCTCTTCCGATCTCTTGAAACATATTGTATACGTGTAAAGTTTAGGGGAGACTGGGGCA
TTCTCGCGCAATTTGGATATTTATCAATATTTTGAGTAATGAGGACTTGTGAGAAATATTTCTTTTCTACTGCCTTGTA
GGAAATTTCATGCCCTACAACTTCCCCATACATTACTTTTCTCTATCTCAAAGGGAAATAGGAGAATTTTCCATTTTCC
CAAACCCTTGCAAGAGATCGGAAGAGCGTCGTGT
>Contig957 4 reads, 296 bases
CAGAAGACGGCATACGAGATATTGGCGTGACTGGAGTTCAGACGTGTGCTCTTCCGATCTCTTACGGGAGCTGCGATCC
TTCCAGTGCGTGGTCGAAGTGTGGGAAAATGAAAGCAAGTCCGCGAAAAAATATAATAAGATAGATAGATAGATAGATA
GATAGATAGATAGATAGATAGATAGATAGATAGATAGATAGATAATTTATTCATTTCAAATAATTGAAAGATAGGTCAC
AGCACTAGCAAAAGAGATCGGAAGAGCGTCGTGTAGGGAAAGAGTGTAGATCTCGGTGG
>Contig958 14 reads, 303 bases
CGGCATACGAGATATTGGCGTGACTGGAGTTCAGACGTGTGCTCTTCCGATCTCTTTTTTTCAGGCTGCCATTTCATAA
TTACCAAAGGTATGTTTCTCATATTGTGGAAATAGATAGATAGATAGATAGATAATATTTATTCATCTCTAATACACAG
GGTGTTACAAGGGTGTAATCATTGCAAAAAAATTATTGCGCCCACAGACGTCTTGTTGATTTCCAACCTCCAGAGCAAA
AACTGTGGAAAAAGAGATCGGAAGAGCGTCGTGTAGGGAAAGAGTGTAGATCTCGGTGGTCGCCGG
>Contig959 3 reads, 247 bases
CTCTGCTTCCTTATTCTCACTTGCATCTCGGAGGATCAGTATGCCAATTCCATGATGCACGATGTCAACCTCACGTTCA
AAGTTCTCATTCATCGGGCACAGATGAGACACAGAAAGCTTCCGGGAGAGAGGATTTCCAAGTCACAGCCACTGGCGGC
TAACCTCTTAGGGGAGGCCTTATCAGAAAAAAATAAGGAGATTCCCTAATGATTCTCTTTCTCTCTCTCTCTCTCTCTC
CCTCTCTCTC
>Contig960 4 reads, 356 bases
CGACGCTCTTCCGATCTCTATAAAAATAAAGCAATTCGGGTTAGGAGAACGGGAGAGAGAGCAGATAGAATATCGGTAA
ATCCTTGAGAATTTTAGATATTCATAGCTAAATAAGAACTTCTAAAATATAAAGCAAGATAAGCGTCTTATTGGTGGTA
AGATCTCATCTGTAACTATAACATACTAGAATTTAAAGAAAACTATATTCTAGTATTCGAAATATTCGTGTTCGAAATT
TCGATTTTTTATTCTATATCAGCGATACTGTGGTGATTTATTGATATCAGTATGTACTTGGCGTACGTGAGGCTCGTCG
ATACCTTTCATATGAGAGATCGGAAGAGCGTCGTGTAGGG
>Contig961 2 reads, 281 bases
AAGCAGAAGACGGCATACGAGATATTGGCGTGACTGGAGTTCAGACGTGTGCTCTTCCGATCTCTGCGATCCTTCCAGT
GCGTGGTCGAAGTGTGGGAAAATGAAAGCAAGTCCGCGAAAAAATATAATAAGATAGATAGATAGATAGATAGATAGAT
AGATAGATAGATAGATAGATAGATAATTTATTCATTTCAAATAATTGAAAGATAGGTCACAGCACTAGCAAAAGAGATC
GGAAGAGCGTCGTGTAGGGAAAGAGTGTAGATCTCGGTGGTCGC
>Contig962 2 reads, 254 bases
CTTTCATTTGTGGTCATTTGAACAAAATCGTACAAGCCGTTATCGCGCAATTGTCAGTTTAGTCGATTTTGACACTGGA
TTTAAAAAAAATTTTTTTATTACATCTTATTTTCAATCATCATTTTCGGATAGAAGACCGCAATCGACACGGTAGACGT
CTATGGACGAAAGTTGCGCGGTTAAATAAGATTAGCATTTCGTCTCAACCGCAATCTCAGAACATTGTTACATTAACCA
AGATCCACGAGTGAGAG
>Contig963 263 reads, 574 bases
CGACACTAGTACAAATTACTTTCTTCTAGCGGCACGAAGACGCGAGATACAGAGACAATTACACTACAAAACTGTCGTC
CGAAATCTATGAAAAATCCCATAACCCAAATTTAGTTCCTTAGAAATTAATAAAATGCGTCACTTGTCCAAATTACAGA
CTTCTAGCGGCACTAAGAGGCGAGATACTGAGGAAATTAGATTTCCAAAATGGCGGCCGAAAGCTATGAAAAATCCCAT
AACCCAAATTTAGTTCCTTAGAAATTAATAAAATGCGCCACTTGTCCAAATTACAGACTTCTAGCGGCACTAAGAGGCG
AGATAGTGAGGAAATAAGATTTCCAAAATGGCCGCCGAAAGCTTTGGAAAATCCCATAACCCAAGTTTAGTTGCTTAGA
AATTAATAAAATGCGCCACTAGTCCAAATTACAGACTTCTAGCGGCACTAAGAGGCGAGATACTGAGGGAATAAGATTT
CCAAAATGGCGGCCGAAAGCGTTCGGAAAATGCCATAACCCAAGATTAGGTGCTTAGAACGGAAGAAAATGCGCCACTT
GTCCAAATTACAGACTTCTAG
>Contig964 2 reads, 218 bases
CTGATGGAATGAAGATCGTCATTAAGTAAAAAAAAATTACTCAAGAAGTGTCCAAAAATTRCAATGCTTCTTGTCGTTT
TACTCGTTAACATTTACACAATGCAAGCGTTTTCATTTTTACAAAAAAAAAAACATGAAAAGCCATAGGTAAGCCAAAG
TAAACAATGMGCCTAAMATAAACTCCTTATTTCATTTGCCATATGTTTTTTGTGATTTTT
>Contig965 4 reads, 266 bases
TGTGCTCTTCCGATCTCTCTCATTTTGTAAACAATTTTCAAAAATTCGACTATGTAGATAGGTAGGGGAGACTGGGGCA
TTCTCGCGCAATTTGGATATTTATCAATATTTTGAGTAATGAGGACTTGTGAGAAATATTTCTTTTCTACTGCCTTGTA
GGAAATTTCATGCCCTACAACTTCCCCATACATTACTTTTCTCTATCTCAAAGGGAAATAGGAGAATTYTCCATTTTCC
CAAACCCTTGCAAGAGATCGGAAGAGCGT
>Contig966 2 reads, 241 bases
CTGATGGAATGAAGATCGTCATTAAGTAAAAAAAAAATTACTCAAGAAGTGTCCAAAAATTGCAATGCTTCTTGTCGTT
TTACTCGTTAACATTTAYAMAWTGCAAGCGTTTTCATTTTTACAAAAAAAAAAACATGAAAAGCCATAGGTAAGCCAAA
GTCAACAATGCGCCTAACATAAACTCCTTATATCMTTGGCACTATGTTTTTCGTGATTTTTTACTCTCTCTCTCTCTCA
CTCT
>Contig967 145 reads, 251 bases
CTTAAGGAGTGACGTGACATTTTAATTTTGTGTTTCATCGCATTCACGATAAAACCTTTTATAATTTTTGACATTTACA
TTTAAGTCTTTTTGATAACTAGACAGTGATCGTATGTATCGTGTGTTATGTGTTGACTTTTCTTCTCGCTCTTCCATCA
TTATCCCATGCGTACGCTCTTCCTTTTTCCACATACTGATGCCTCCACAAACCCTGTGTAGAGTCACACGGCTAAATGC
TCATACCTTTTCTT
>Contig968 244 reads, 489 bases
CTCCACCAGATAGTTAAATCCTCATTCTGACGACTGAACTTTCTGCGCCAGACGTACACAAAAAGAGGAGAGAATCCAA
AAGGATCTATATTGTATAGAATGGTGTGTAAATTATATATAAATATAAAAATCTATTAAGGAAGAAGAAATTAATGACA
ATCTATTTTTAAAAGAAAATAAAAAATACATTCTGCACTTAATCTAATACGAGACTTTAAAAATTGCCACAAATGTGCA
AAAAAATGTAGTGAAGAAATGTTAGAGCGAAAGGGGATGTAGTAGAATTTTATTCATTAAGAAAATCTCGCGTAAAAAA
GACGACACTTTTTCTGCAAAAAAAAAGCACACACACACACACAAATTAATACAAAAGAGGAAATAAAAGTCAATAGGTA
AAAAGGATATTCTTGAGTAAAATTAGAAAATATGTATTTTTATTGGATGCCAGCAAATAGAGGAAAAAGTAAAAGTTTT
TCGTTAAAGCCATAG
>Contig969 146 reads, 251 bases
CTAGATACCCCAGCGGCGGTAGAAAAAGTCCAGCAACTTGTTTAATTGAGGTAATTCCATTTCTAACACCTCATAGTTT
TTATTGCGTGTCGGATTTATGGTAATTAATGAAATTTATAAAAGAAATGAACTTATGTTTATTAATGAAAATTGTGTCT
CATTAGTCCATCCGCATCTGCATGTGCGCGGGTGAAGTTTCGCTGCCGGAGAATAATAATTGGAAGAGGGTAATTGTAA
ATAAATGATAAATG
>Contig970 79 reads, 275 bases
CTATTATGCGAAAGGCTGAATCCTTCGTGCGCCATTTTTTAAGTACTTTTAAGTTAAGCAATTTGATTGAATATATTAT
CTATCTATCTATCTATCTATTTTCACCTACTTGTCTGTGAAAGTTTGAAAATCATTTTGACCTAAAAATATGATAAAAT
CATTCTAATTTATCGCTAATTGAATAATTTTAACTCTCGAGTTCTGGTGCAGATAAAAGTCGGAACTCCGGACAGGTCG
TGCATTTTATTAATTTAAAAAAAAAAAAACAAATAAGA
>Contig971 80 reads, 313 bases
TTTAATGAYACGGCGACCACCGAGATCTACACTCTTTCCCTACACGACGCTCTTCCGATCTCTTCCTTGAGTGGATCCT
CTTGCGTATACAACTGCGAAGGGAAAGTTTAATGTGTCGCTCAGGGTGGTGGAAACCCCAAAAACACACACACACACAC
GTCTACCACCTTCCGATATGAGAGATTTTTCCTCTTGACTCGGGAAATTCATCGAGGAAAACTTAATATAGGGAGACAC
ACACGTATATATGTAGAGATCGGAAGAGCACACGTCTGAACTCCAGTCACGCCAATATCTCGTATGCCGTCTTCTG
>Contig972 18 reads, 355 bases
CTGCAGAAAAGGCTTCAGTACCCGGGGAAAAGCCACAAGCCCGCATTGCATGTTGTCTTATCTGAATCTATAGCGGTGG
CGTGGGTTGACGCCGAAGAACTCTTGACATTAACAATGCGCTGCATCAATGAGGGTGACTTTTATGCTGCAAATGCAAT
TCTCAATTCAGGGGTGGAATTAATTTAATTCACTCCAACTTCCTTCACTTGACTCCCAATATCCACACACACACACCGC
AGAAAAGATTTTATGCCGAAAAGCCCAGTATTTATAGGGACACCGGTCATCCTCCGGTCCAGGGGTGAACCCAATATTT
TTTTTATTGGGAGTGTTTTAAACCTTTCACAACCACAAG
>Contig973 127 reads, 695 bases
CTCCAAGTTGAGCTAGCTCTTTCTCAATACTTGAGAGACGTGCAAATGTTCAAAACAGCATAAACTGTTTTTTATTAAT
TTTCATTGCTATCTGTATCATGTAGTTTGATGTACACAGCACACCCTCTTGTATTGATGATTAAATATATTATCTATCT
ATCTATCTATCTATTTTGGAAATTTCCTTCCGAATGGGTGATACCTTAGCCAAGTCGTACATCCAATGATTAGGATAAT
TAAATGGTAGATCCAAGATCAGCCTCAACACCTTGTTCTCAACTACCTGAAGCTTGTTGATATGAGAATCAGCACAATC
ACTCCAGACCGGAGAAGAATACAGCATAACGCCACGGAAAACCATTTTGAGCAACAACAACTTGTTTTCAGAACTTAAA
AGGGATTTTCTATTGATAAGAGGATATAGCATGCGGATAAGATTCAGAGCTTTCCCTGCACATTCTTCACAGTGTTTCT
TCCAGATTAATGATTTATCCAAGGTTAAGCCAAATGGCATGATGGTCAGAGCACTCGCTCGCCATCACGGCGCCGGCGG
TTCGAATCCCGACGTGCGCTTKGCCATTTTCCTTCCCCATGCACAACTAGATTGCATGGGGTGGTTGGGCGGGAGACTG
ATGCCCTCCCCCCGTAAAAGGGTGACACCCAAACCATCTCAGCATCGCGAATGGTACCCATCC
>Contig974 7 reads, 244 bases
CTTCCACTCCGTGCCTCTTTGTCGATTTTAAAACACTGTTTTTCGGCATGAAGTCTGACTTTTGCTGACTTTTCTATCA
TATCATTATTATTGGATGATGGTGTACTGCGAGTGGAGGGTTAGGTATATCTGTTTTTTTTTACCTGAATTGGCCTAAC
TAATAGATTAAAGAGTATGAGAGAGAGAGAGAGAGATCGAGGGAGGAGGGGAAAAGGGGCGGGGGGGAGGGGCATGAAA
AAAAAAA
>Contig975 495 reads, 320 bases
CTCAACTAGACACCGCGGATATCGGGTGAAGCTCTCAAATCCCCTTCCTCTCCTCCATTTGTGTCGAATCGCTTCAAGA
TTGCTGAAAGGCATCCCTTAACAATGTAAAGTAAATTCTTTCAAGTCAAAGTTGAGATAAAAATAAATTTAAAATTTCC
CACATGAAAAATAATTGTTACATGTGACCTATCTTTCAATTATTTGAAATGAATAAATTATCTATCTATCTATCTATCT
ATCTATCTATCTATCTATCTATCTATCTATCTATCTATCTATCTATAGTTAACCGATTGTCGATCTTTTCACTGTATGG
ATAG
>Contig976 176 reads, 482 bases
CTCCGACTAAAGGTTTCATCAATATTCTTAACAATATTGTAGATTTTAAGACAATTTTGGAACAAGTGCAGCAGAAGAG
CAGAGTTTATTGTTAGAAATGTGAAAAAGAAAAATTAAAGTTCAGGTATCAGCGTAAGAGAACAATCATGGTTTATTAG
GGCTCTAAAAGCAACCACTCAAGAACATTTAAAACCACTTTTTACACCAAAAATTATTTCATTTACTAGTTTTATTTGT
TCACACACACACACACGCATGAACAGTAAACAAACACGGGGTTTTAAATTAAACCAGAAGGGTTTTTTTTTATTATATA
AAATACTTTAAAGGGAAGTGAATACATTATAGATACTCGAAATACAATCACGCTTACAATTTGTTTTTATTCTTTGGTT
TTAATTTTTTTAATCTTAATATAATTCCCATCTCTAGTTTTTAGTGTCAATTGTATATTTTCGTTTTCTTCCACAGCAC
AATTAGAG
>Contig977 295 reads, 374 bases
CTATAATAATTGTATCTGGAATAGTTATATGATTTCATCAATATAATATACTTTTATTAATATTAGGAATATTAATTAC
ACTTATAACAATATATCAATGATGACGAGATATCTCACGAGAAGGAACTTTCCAAGGACTACATTCTATCCCCGTTACT
TTAGGTCTACGATGAGGAATAATTCTTTTTATTATTTCTGAAGTATTTTTTTTTATTTCTTTTTTTTGAGCCTTTTTCC
ATAGAAGATTATCCCCTGCTATTGAATTAGGGGCTGAATGACCACCAACAGGTATTTTCCCATTTAATCCCTTTCAAAT
TCCTTTATTAAATACAGAGATCGGCAGAGCGTTTGTCAGGGACGAGTGTAGGTCTCGG
>Contig978 2 reads, 315 bases
TTTTTTAATGATACGGCGACCACCGAGATCTACACTCTTTCCCTACACGACGCTCTTCCGATCTCTCTTCTGCAGACCA
AAGACTCAGATGAACGAGACCCATTCATGGGACGTTGGTTTTCCACAACGTGGCTGATTTTTATGCGATGAAACTTAAT
TTATTAGTGGAATTGGTAGCCGAGTTGAGATTTTTCGTGAAATTCTTCAATGTGGTTGATGCATTGATGATCATATCTC
TGGTTCTATTACAGAGATCGGAAGAGCACACGTCTGAACTCCAGTCACGCCAATATCTCGTATGCCGTCTTCTGCTTG
>Contig979 4 reads, 281 bases
CTTTTCCGAGGATATCCGTACTACCATTTAGCAGTTAGATATTACGTTGGTTTTACACAGTCGTGGAAAAACCACGTAT
TGTATTCATATCAAAACCTGACCACCTCAGATCGGCCTCAAACTTTGTATGAGCACGTTCCACACCGCCCACATTCCGA
TTCCGGTGGTGGAAAAAAATTGTTCCGGCCGGCCTGCCGGCCTGCCGCACTTTCCGGCCTTATAGCAGACACACGGTTG
AAGATAGAGACTTCCCGTTTTGGCTTTAAATAGGGAAGTGTATG
>Contig980 236 reads, 436 bases
CTTATAATCTGTTTAATTTTTTTTTACTTTTGCGAATATCTCACTATGCCGTGTGGATATTGCACACAAACTCTGTCAC
TCTATTTTGCTTCCGGGGCTGTAAAGCTTTTATAACTCTGTGTCTTTAGATGAACCTCTAACAGGGATGTTTTCGCACA
CACACACACACAAATTATTACACAATGCATTTTTCCCCCATTCAATGGGGAATTAATAAGAAATAAATTTTGTGATCAA
ATTGACGAACGATGTAGTTGTGCGCCTCTAACAAAACTGGGAATAGTAAGTAGTGGTGTGAAGAGCGCGTTTCCCCTGA
ATCCTGGTTTGATGACTTCCTCACTGCATGAACCATGCTGATTTTTTATAGGATTTTTTTTCGTGTGATTTGAAGAGAT
TTGTTCATTTAAGATCAAAACGCACCATGAATAAAAGTTAG
>Contig981 18 reads, 444 bases
TTTTTTTTAATGATCCGGCGACCCCCGAGATCTACMCTCTTTCCCTACACGACGCTCTTCCGATCTCTTTCTTTCGATA
CCGGCTTGAACGAAATCGTACTAGCAGAAGTCGAGTAAGAATCAATTTTGTGATTTTTTTTCACTTTTTTCTTCAGTTT
TCTTTGAATCCTCATTTTCGGCTATAAGGAATTTAGTGACACGCTTGACATCTATGGACGAAAGTTTCGAGGTTAAATA
AGCCTTCTTTCGATACCGGCTTGAACGAAATCGTACTAGCAGAAGTCGAGTAAGAATCAATTTTGTGATTTTTTTTCAC
TTTTTTCTTCAGTTTTCTTTGAATCCTCATTTTCGGCTATAAGGAATTTAGTGACACGCTTGACATCTATGGACGAAAG
TTGCGCGGTTAAATAAGAGATCGGAAGAGAAAACATCTGAAATACAGTC
>Contig982 2 reads, 312 bases
TTCGGATTCTGAACGGCTTTTGGGGAAGTAGCGACAGTTGGTTTTTTAGTGAGTTGTTCCATTCTTTAGCCCCTAGACC
TTTAGCAGCAAGGTCCATATCTGACTTTTTGTTAACGTATTTAGCCACATAGAAACCAACAGCCATATAACTGGTAGCT
TTAAGCGGCTCACCTTTAGCATCAACAGGCCACAACCAACCAGAACGTGAAAAAGCGTCCTGCGTGTAGCGAACTGCGA
TGGGCATACTGTAACCATAAGGCCACGTATTTTGCAAGCTATTTAACTGGCGGCGATTGCAGATCGGAAGAGCGG
>Contig983 2 reads, 217 bases
CTTTGCAGTAGCATCCACTAGTGCATTTTCCTTTATAACTTGGACAATCTTGTCCCAAATTGGAGCACTCAGTTTGACA
AGACGGTCCGCAATGCAGGAATTCCTCGTACCTTCCACAAGTTTCAGGCTTTTCTGTTGTTGTGGTAGTGGTGGKTGTC
GGTGTGGKGCTTGTTGTGGTTGTTGGTGGTGGTTTGTTGGCGGCATATTTAATGGACGG
>Contig984 42 reads, 367 bases
CTGATGTGTGTACTTTGTCTAAAAATCCTCAATTTTATCGAATACATCGTTTCGGGTCTGTTTATTCCCTTCATCAGGT
AACAAACATTTTTTTTCCATGACATTGAGCATTTAACAAAAGCTTCAATTCTCACATTTTGCTTTTATGCAGAAGTTAA
TGTAAATTATCCTTCGTCACACTCTTTTCACACACACACACACACACACACAAGAAATAGAGGCTAAAACCATTGAAAG
CCTAATTTATAAAGAGATAAAAAAAAAACTTCTCAGCTCACCTCTAAGTTGGGTACAGTCGATGGCAAACATATTGAGT
GATGCCAATTGCAAAAGACGCATCGATGTGATGGGATTTGGTGAGATTCGG
>Contig985 3 reads, 251 bases
CTCAGCTCTGAGACGCGCCCAATGGAAGTCAAAAGACGAAGAGAAGAGGGAGAGAGAGTGAAAGGAAGTTGAGATCATC
GAAGAGACCGAAGTTGGCAACGCTCTTAGTTCAGTTCTGAGACGCGTCCAATGAAAGTCAAAAGAGGAAGAGAAGAGAG
AAAGAAGAGAGGAAGGAGAAAGAGAAGTAGAGAGAAAGAAATGAGAAAAGGAGAAAGTAGAGAGAGAGAGAGAGAAATG
AGAGGGGAGGGAAA
>Contig986 3 reads, 300 bases
CTAAATATTTTCTGTCGAGAGGTATATGATCTTAATTGTCCTTTACCAAGTTTTTGGTATATAGGTCTAACAATTATTA
CGTTGGTTTTACACAGTCGTGGAAAAACCACGTATTGTATTCATATCAAAATCGCACCACCTCGGATCGGCCTCAAACT
TTGTATGAGCACGTTCCACACCGCCCACATTCCGAATCCGGTGGTGGAAAAAAATTGTTCCGGCCGGCCTGCCGGCCTG
CCGCACTTTCCGGCCTTATAGCAGCCAAACGGTTACAGATAGAGACTTCCCGTTTGCCTTTTT
>Contig987 12 reads, 261 bases
AGGAATGGAACTATATCTCCCGAACCGCTTGTCCGATTTTAATAAACTTAGTGCCAAATGATAGATCTTGACAAACCTT
ACAAATGTCTAAAACATTTCAATTTCGAAAAATCATGTTAAATGTCCGAAAAATAGACATTTCAATTTCCAATAGTTCG
AACTCGAATATTTCGAAAACCCCAGTATAGATTTTCTTTATTTTTTTATATATTGTAGCTAAGGTCATGACATTTTTAT
ATAAAAAAAATAAAAAAAATTTAT
>Contig988 500 reads, 290 bases
TGTGCTCTTCCGATCTCTGGTTTAAACCCGGTTTTAAACCTAAACCAGTTTTTCGTCAAAAATCGTAATTTTTTCTAAT
ACGAACAATAAAATACGTTTCACAAATTTAAACCTTAATTAAAACCGGTTCAGAATTGGATTTAAATCGATAATTTCAT
AAATTCTTTGTGTACCTCGAGCGTAGTTTCTGCCTCAATCATAATCTTGACCCAAAAGAAATAATCTCACACTAGCCAA
AAACCACGAGTGAGAGAGATCGGAAGAGCACACGTCTGAACTCCAGTCACGCC
>Contig989 7 reads, 274 bases
TTCAGACGTGTGCTCTTCCGATCTCTTTGCCGTTTACCGCAAGTCTCTATCTATTACCGTTTTCTCTCCAGAAAGCGAT
ATGTTACGGACGGACGGACGGACGGACGGCCGGCCGGACGGCCGGCCGGGAAAATCGATTTTTGGCGCATATGATTTTT
GAAATCTACTCATCCTAGTTCGTGCTCATACCAAGTTTGAGCCCGATCTGACGACTTTTGTTTTTGTTAGGTACACATT
AAGAGATCGGAAGAGCACACGTCTGAACTCCAGTCAC
>Contig990 27 reads, 297 bases
CCACCGAGATCTACACTCTTTCCCTACACGACGCTCTTCCGATCTCTCCTCAATGGATGATGGTGTGGGTTTTTCGGTG
TACTATAGAGAGAGAGAGAGAGAGACGTTTAAAAGGGAGGTTGTGAAAGATTTTCTTCCATCACGTACCGTACTCCATA
ACTTGATCACCTACATCTCTCGAGGAAGGTGATCGAGACGCAGCAAAAGAGAGGAGAAGTACACGATCGCCGAGATGAT
GAAAGAGAGATCGGAAGAGCACACGTCTGAACTCCAGTCACGCCAATATCTCGTATGCCG
>Contig991 8 reads, 293 bases
CCGAGATCTACACTCTTTCCCTACACGACGCTCTTCCGATCTCTGCAAATATTTAATAAATAGATTGAAATTATTGTAT
AAATGGAGGGATAAACGTGAGAGTTTATGGGTTGTTGGTTTCCCACAACGTGGCTGATTCTCATGCGATGAGACTTGAT
TTATTAGTGGAATTGGTAGCCGAGTTGAGATTTTTCGTGAAWTTCTTCAATGTGGTTGATGCATTGATGATCATATCTC
TGGTTCTATTACAGAGATCGGAAGAGCACACGTCTGAACTCCAGTCACGCCAATAT
>Contig992 2 reads, 285 bases
CTACACTCTTTCCCTACACGACGCTCTTCCGATCTCTCATTCCGATGTGTTAATTAAAATAAACCGTTATTATAACAGG
TTCTGAAAATTCTGAATTGGATTTAAATCGATAATTTTTAAATTCTTTATGTACTCAAGGGTGGTTTGCGACTCAATCG
TTTACCCAGAGAACAGTTTTATCCTCAATTGCAACCTAAACACAAACTTAAATCTTACACCAACCAAACACCACACACG
AGTGAGAGAGATCGGAAAAGCACACGTCTGAACTCCAGTCACGCCAAT
>Contig993 7 reads, 247 bases
CTAAATTCTGGGACGCGCCCAACGATAGTAAAAAAAAAAAAGAGAAAGAGAAGAAATAGAAAGAGAGAGAGAGAGAGAG
AGAGAGAAAGAAAGAAAGTTAAGATCATCGAAGAGACGGAAGGGGCAACGCTCTTAGTTTATTTCTGGGACGCGACCAT
GAAAGKCAAAAGAAAAGAAGGGAGAGAGAGAGAGAGAAAGGAAGWGGARACCATCGAAGARAACGAAGTTAGCAGCGCT
CCTAGTTTAT
>Contig994 3 reads, 296 bases
CTATCATGCGAAAGGCTGAATCCTTCGCGCGCCGTTTTTTTTTTATATATTAAATTATTTACCCAGAGAATAGTTTTCT
CCTCAATTGTTTCCAATACGAACAATAAAATACGTTTCACCAATTTAAACCTTAATTAAAATAAACCGTTATTATAACA
GGTTCTGAAAATTCTGAATTGGATTTAAATCGATAATTTTTAAATTCTTTATGTACTCAAGGGTGGTTTGCAACCACCC
TTGCAACCTAAACACAAACTTAAATCTTACACCAACCAAACACCACACACGAGTGAGAG
>Contig995 2 reads, 300 bases
CTAGCACCTGTCTCTTTCTTGGCGATTTAATTGGATAATATGTAATTTTTATTCCCTTTTTGAATTACACAAACATGTG
AGGTTAAATATAATTTATAGGAGAAGGATTTAATTGTAAAAAATTATGTCAAAGAAAGATGAAAATAAACAATATCTAT
CTATCTATCTATCTATCTAACGTTATCCTTCCATTTTCCATATATGTTCACGGAAAATATAAAAAAATTATATTTTTCT
GTTTCACATTTGATTCGACATTGCATTGGTTGTAAATCCTTAATCAAGAAAACATCTGAAAAG
>Contig996 6 reads, 203 bases
CTTATTTAACCGCGCAACTTTCGTCCATAGTTGTCTAGCGTGTCGATTGCGGTCTTATATTCGAAAATGATGATTGAAA
ATAAAGTGAAAAAAAAAATTTTTTTAAGAAAAATCCAGTGTCAAAAGTCGACAAAACTGACAATTGCTCGATAACGGCT
GGGACGATTTTTTTTAAAAGACCACCCAATGAAAGAATATTTAAA
>Contig997 5 reads, 365 bases
CTTGACTGGATTTTTAGGTTTGGAATATTCTTTTATTACGTTGGTTTTTCACACTCGTGGAAAAAACCACGTATTGTAA
TCATCGCAAAATGCGACCACCTCAGATCGGCCTCAAACTTGGTATGACCACGTTTCACACCTCCCACATTTCGAWTATG
GTGGTGGAAAAATTTTGTTCCGGCCGGCCTGCCGGCCTGCCGGCTCACCTTTCCGGCCTTATAGCAGACACACGGTTTA
AGATAGAGACTTCCCGTTGGCACTTTTACATAGAAATGTGGGTGAAAAATTTACGATTTTGCCATTTTCAAAATCCAAG
ATGGCCGCCTTCTGCCATTTTGGTACACTGTCAACTAGTTGCACTATAG
>Contig998 2 reads, 251 bases
CTTGAAGCAAAACTTTAAAGCGCTTTTCAGAAAAGTGATCTATTACGTTGGTTTTACACAGTCGTGGAAAAACCACGTA
TTGTATTCATATCAAAACCTGACCACCTCAGATCGGCCTCAAACTTTGTATGAGCACGTTCCACACCGCCCACATTCCG
ATTCCGGTGGTGGAAAAAAATTGTTCCGGCCGGCCTGCCGGCCTGCCGCACTTTCCGGCCTTATAGCAGACACACGGTT
GAAGATAGAGACTT
>Contig999 2 reads, 282 bases
CTAGCACCTGTCTCTTTCTTGGCGATTTAATTGGATAATATGTAATTTTTATTCCCTTTTTGAATTACACAAACATGTG
AGGTTAAATATAATTTATAGGAGAAGGATTTAATTGTAAAAAATTATGTCAAAGAAAGATGAAAATAAACAATATCTAT
CTATCTATCTATCTATCTATCTATGTATAGTGATGTAGTGCAAGAATACCATAATATGTTACGAAATGTGGTTGGGGTA
CAATCTTGGGCACAATACCCCTCATTAAAATGTAACATCTCGCAG
>Contig1000 25 reads, 253 bases
CTGGGTTAATCATATCAAATTTAATTCCTTGTTTAATTTACTCACACACACACACACACACACACACACACACACACAC
ACACACACACACATATATATATCTATCTCGGCTTTACTGTGATAACTTATTTAATACTGTATCCTTCAGTTGCAGGGAC
TTCAGATGTGTATAAATGTACATATAACTTTTTGGTCGCACCCTCAGGTTGATCTGTATTCACATCGCTTAGTATTATA
AACCAAAATCCGCYAA
>Contig1001 3 reads, 380 bases
CTATTATGCTATGCGATTTTCACATTTCACTCATCCACCTGGCTCGTGCCCTGTCCTCTTAGCCAATTCAACTTGGTAT
TATGTACTGTATTATTCTTTAATGTGCACAGGTAAACCATACAGCCCTTGACGAAGCTTTTCCGTAGTTTTGCTTCCGA
GGCTGGTCACCAACGCTAAGACGACTACGGTCGCGTGGTACGGGGGGATGAGTTGACACAATAAATCTATCTATCTATC
TATCTATGTTCCAGTTTAATTACTTACAATTAGTCAGCCACATAGCACACAAAAACATAATAAATTCGTTATAAAACAA
ATAGAGATCGGAAGAGCACACGTCTGAACTCCAGTCACGCCAATATCTCGTATGCCGTCTTCTG
>Contig1002 19 reads, 354 bases
CTAGCACCTGTCTCTTTCTTGGCGATTTAATTGGATAATATGTAATTTTTATTCCCTTTTTGAATTACACAAACATGTG
AGGTTAAATATAATTTATAGGAGAAGGATTTAATTGTAAAAAATTATGTCAAAGAAAGATGAAAATAAACAATATCTAT
CTATCTATCTATCTATTTCATACTCGACATTTAATTTCAAACTAAGGTGAATGAAATAACCATTCTGTGATAACAACCA
TCCATTTTTCCTCGCTGCAAAATTGCTCTCCTTTGCATACAATCACCTCGCTCAGGAGACACCACATTCGCGCGTCTTT
AGGTCTTTCGCGACATCAGCAGGGAGGTGAAATTCGAG
>Contig1003 62 reads, 315 bases
TTTTTTTTTTTAATGATACGGCGACCACCGAGATCTACACTCTTTCCCTACACGACGCTCTTCCGATCTCTGCCACAGA
CGGACACACGGACAGACGGACACACGGACAGACGGACAAACGGCGGGACGTCATTTTTCCAAAAATCTCAGAAATCTTC
AGAAACGTGGAGATTTGTTGTTTAGGGGGGTCTGGGGTGGTTTTCTGAGATTTTCAGGAAATCGGTGGATTATATTATA
GAGATCGGAAGAGCACACGTCTGAACTCCAGTCACGCCAATATCTCGTATGCCGTCTTCTGCTTGAAAAAAAAAAAGA
>Contig1004 3 reads, 299 bases
GGAATTTAGGGACACGCTTGACAACTAGGGTCAAAAGTTGGGCGGTTAAATAAGCTTTCTTTCGATACCGGCTTGAACG
AAATCGTACTAGCAGAAGTCGAGTAAGAATCAATTTTGTGATTTTTTTCACTTTTTTCTTCAGTTTTCTTTGAATCCTC
ATTTTCGGCTATAAGGAATTTAGTGACACGCTTGACATCTATGGACGAAAGTTGCGCGGTTAAATAAGCTTTCTTTCGA
TACCGGCTTGGAACAAATCGKACYAGCAWAAGTCGTGTACCGATCTCTTTTTTGATTTTTTT
>Contig1005 13 reads, 264 bases
CTATATAATATACTATAATATAATCCACCGATTTCCTGAAAATCTCAGAAAACCACCCCAGACCCCCCTAAACAACAAA
TCTCCACGTTTCTGAAGATTTCTGAGATTTTTGGAAAAATGACGTCCCGCCGTTTGTCCGTCTGTCCGTCTGTCCGTCT
GTCCGTCTGTCCGTCTGTCCGTCTGTCCGTCTGTCCGTCTGTCCGTCTGTCCGTCTGTCCGTCTGTGGTAGAGATCGGA
AGAGCACACGTCTGAACTCCAGTCACC
>Contig1006 2 reads, 237 bases
CTTTCATTTGGTGGTCATTTGAACAAAATCGTACAAGCCGTTATCGCGCAATTGTCAGTTTAGTCGATTTTGACACTGG
ATTTAAAAAAAATTTTTTTATTACATCTTATTTTCAATCATCATTTTCGGATAGAAGACCGCAATCGACAYGGTAGACG
TCTATGGACGAAAGTTGCGCGGTTAAATAAGCGTTCATTTGAGGGTCATTTGAAACAAATCGTACAAGCCGTTATCGCG
>Contig1007 2 reads, 316 bases
CTCATTTTCGTCTATAAGTAGTGTAGTGACACGCTTGACATCTATGGCCGAAAGTTGCGCGTTTAAATAAGCTTTCTTT
CGATACCGGCTTGAACGAAATCGTACTAGCAGAAGTCGAGTAAGAATCAATTTTGTGATTTTTTTCACTTTTTTCTTCA
GTTTTCTTTGAATCCTCATTTTCGGCTATAAGGAATTTAGTGACACGCTTGACATCTATGGACGAAAGTTGCGCGGTTA
AATAAGCTTTCTTTCGATACCGGCTTTGAACTAAAGTCACTCGCAGAAGTCGCGTGAGAATCAATTTTTGGAATTTTTT
>Contig1008 2 reads, 210 bases
CTCTGAGACGCGCCCAATGAAAGTCAAAAGAAGAAGAGAAGAAAAGGAGAGAGAGAGAATGAAAGGAAGGGAAGATCAT
CGAAGAGACSGAAGTTGGMAASGTTCTTAGTTCAGTTCTGAGACGCGTCCAATGAAAGTCAAAAGAAGAAGRGAAGAAA
GGGAGAGAGAGTGAAAGGAAGGTGAGATGATTGAAGAGAACGAAGTAGGCAA
>Contig1009 4 reads, 295 bases
GACACTGTAGACGTCTATGGACGAAAGTGGCGCGTTTAAATCATCTTTCATTTGGTGGTCATTTGAACAAAATCGTACC
AGCCGTTATCGCGCAATTGTCAGTTTAGTCGATTTTTGACACTGGATTTAAAAAATTTTTTTTTATTACATCTTATTTT
CAATCATCATTTTCGGATAGAAGACCGCAATCGACACGGTAGACGTCTATGGACGAAAGTTGCGCGGTTAAATAAGGTG
ATGTGGTGAGATTTAGTCTCATTGACTTTGATTTGCCACTGCTCCAGCCACTCAGAAA
>Contig1010 2 reads, 251 bases
CTACGCTCTCATTTTATTTATTTTTTTTACCAAAACCAGGTAAATTACGTTGGTTTTACACAGTCGTGGAAAAACCACG
TATTGTATTCATATCAAAACCTGACCACCTCAGATCGGCCTCAAACTTTGTATGAGCACGTTCCACACCGCCCACATTC
CGATTCCGGTGGTGGAAAAAAATTGTTCCGGCCGGCCTGCCGGCCTGCCGCACTTTCCGGCCTTATAGCAGACACACGG
TTGAAGATAGAGAC
>Contig1011 44 reads, 303 bases
AAGACGGCATACGAGATATTGGCGTGACTGGAGTTCAGACGTGTGCTCTTCCGATCTCTATAATATAATCCACCGATTT
CCTGAAAATCTCAGAAAACCACCCCAGACCCCCCTAAACAACAAATCTCCACGTTTCTGAAGATTTCTGAGATTTTTGG
AAAAATGACGTCCCGCCGTTTGTCCGTCTGTCCGTCTGTCCGTCTGTCCGTCTGTCCGTCTGTCCGTCTGTCCGTCTGT
CCGTCTGTGGTAGTGTCCGTCTGTGGTAGAGATCGGAAGAGCACACGTCTGAACTCCAGTCACGCC
>Contig1012 147 reads, 404 bases
CTCGTTGCGGCGCTCGGAGTGCATGCATGTGGAGACGCACCCCACATGGTTCGAAAGAAAAATTTCTTTCGAACCGGGT
GTCGCTAATCCCATGTTTATGCTTATCGTTATAGGTAAATACATTCACGCACGCACACACACTTCCATCCATGCAACAT
ACACGCAATCATTCACACAATTTATGTTTTCCTCCAAAAGGTAACAACATTCATGCACACACACTCACGCCCATTTATC
CAACATACACACACCACTCATACAATTTATGTTTTATCCAAAAGGTAAGCCAATGCTTTTCCATCTGGCCCTTCGTACC
TCTGGTCGAACAGTGCTCGCCATGGACCCCCTATCATCATCTTATACAGTCCACACTTCGCTCTCAATCTTCAACTGCT
ATCTACAAG
>Contig1013 4 reads, 248 bases
CTGAAAATGAGGAGATTGACAAACTCAAGGTTGCAATATCTATCATTTGAAAGGAATTAATGGCATTTGAATAATATAG
ATAGATAGATAGATAGATAGATAGATAGATAGATAGATAGATAGATTTATTTATTCAACTCTTCCCCCCGTACCGTGCG
ACCGTAGTCGTCTTAGTGTTGGTGCCCAGCCTCAGAAGCAAAACTACGGAAAAGAGATCGGAAGAGCGTCGTGTAGGGA
AAGAGTGTAGA
>Contig1014 29 reads, 314 bases
AAGCAGAAGACGGCATACGAGATATTGGCGTGACTGGAGTTCAGACGTGTGCTCTTCCGATCTCTTTGCCGTTTACCGC
AAGTCTCTATCTATTACCGTTTTCTCTCCAGAAAGCGATATGTTACGGACGGACGGCCGGGAAAATCGATTTTTGGCGC
ATATGATTTTTGAAATCTACTCATCCTAGTTCGTGCTCATACCAATTTTGAGCCCGATCTGACGACTTTTGTTTTTGTT
AGGTACACATTAAGAGATCGGAAGAGCGTCGTGTAGGGAAAGAGTGTAGATCTCGGTGGTCGCCGTATCATTAAAAA
>Contig1015 30 reads, 328 bases
CTGAGCAATGTGTCATCAAATTAGGCACAAGACACACCAAAATGTGATTGATTTCTCTCCGACATTTCAACACACTCTC
AGTGCGCCTCACTTGTGCTTTTTCCCGCGCCACATTTTCTCCGTGGCTCCTTCCAATCTCATTTAATTTTTGGCTATAT
TATTATTTACTAAATACACATATAAAATCAATGTGCTTTTTTTTCTCTGATGGTCGCGTCTCTCTCTCTCTCTCTCTCT
CGGTATCTTGTGACGAAATTGCACCGATGAGAAACCATACAAAAATTGTGGGGCGACCGCTATGGATTCGCCATTGACC
CGAATATATAAG
>Contig1016 57 reads, 252 bases
CTCTTGAACCCCAACTATAGATCATGAAACTGGGCATGAAACCACTTTATATAGTAATGGCATATATCTAAATATTCGA
CTAGTTCGAGACTTATCAAAACTGTGTTCTGGCTGTAATCGAATCAGAAATATGATTACTATATCCACCATATTGAAAA
ATTTCATGAAAAATCAGATCAACCATGTTGTGGAATACTAACGTCTTATAAACTTTCATGTTTGCTTCGGCTTTTATTT
ACTTGTGTGTGTGTG
>Contig1017 30 reads, 397 bases
CTTATTTCAAGGTCTATCTTGCATAAAAATTTCAAAAATTTCTATGTCGCCGTTTAAAAGATATGACTCCTAGAAGATT
CTCGGTACACAAATTTTGAGCATTATGAAGAGTTCGCACAAAGCATTTTGGACAGAACGACAATTATTTGCATATATAT
GTATATATATATATATATGTGTGTGTGTGTGTGTGTATATATAATATACATATATATATATATATATACATATATATAT
ATATATTTATAAATTTTTTATAATAATATTTAAAAAATATATACATTTATATTATATATTATGATTTATAATAGTATAT
ATTATATACATACATTTATACATAAATATATACACATCATTATGTAGTGTATAGTAAATGGAAACGTACCGGTAAGCAT
AG
>Contig1018 6 reads, 396 bases
CTTATTTCAAGGTCTATCTTGCATAAAAATTTCAAAAATTTCTATGTCGCCGTTTAAAAGATATGACTCCTAGAAGATT
CTCGGTACACAAATTTTGAGCATTATGAAGAGTTCGCACAAAGCATTTTGGACAGAACGACAATTATTTGCATATATAT
GTATATATATATATATATGTGTGTGTGTGTGTGTGTATATATAATATACATATATATATATATATATATAGTATTTTTA
TATATTTATAAATTTTTTATAATAATATTTAAAAAATATATACATTTATATTATATATTATGATTTATAATAGTATATA
TTATATACATACATTTATACATAAATATATACACATCATTATGTAGTGTATAGTAAATGGAAACGTACCGGTAAGCATA
G
>Contig1019 170 reads, 286 bases
CTGTCCGCCGAATGCTGGGCATTTAGAGAGTGGACAACACCCCAAAAATTTCCACAGAACTTTCTGTATTTGTTGCCTC
CCAGGAAGCATTCCAGTTTGTCTTTCAATCTCTCTCTCTCTCTCTCTCTCTCTTCAACGTTCACGTCATGCCGTTGACT
CTGTCGGCTGGCACTTTGCTGGGCTCTCTGATGGATCTCTTCCGCACACGCTTTGGCACCTTCTCGGACTCCATTTCGC
TGAACAGATCCTCCTTGCTGCGCCAGAACATCTCCTGCCGCTGCACCAG
>Contig1020 10 reads, 251 bases
CTTGTGGTCGTGAAACGGTTAAAACACCCCCAATAAAAAAATCTTGAGTTCGCCCCTGGACCGGAGGATGACCGGTGTC
CCTATAAATACTGGGCTTTTCGGCATAAAATCTTTTCTGCGGTGTGTGTGTGTGTGGATATTGGGAGTCAAGTGAAGGA
AGTTGGAGTGAATTAAATTAATTCCACCCCTGAATTGAGAATTGCATTTGCAGCATAAAAGTCACCCTCATTGATGCAG
CGCATTGTTAATGT
>Contig1021 2 reads, 222 bases
CTATAATATAATCCACCGATTTCCTAAAAATCTCAGAAAACCACCCCAGACCCCCCCTAAACAACAAATCTCCACGTTT
CTGAAGATTTCTGAGATTTTTGGAAAAATRACGTCCCGCCGTTTGTCCGTGTGTCCGTGTGTCCGTGTGTCCGTGTGTC
CGTGTGTCCGTGTGTCCGTCTGTCCGTCTGTGGTAGCATCTACAGCCCAAACGGTAAGAGATAG
>Contig1022 19 reads, 383 bases
CTTACTTCAAGGTCTATCTTGCATAAAAATTTCAAAAATTTCTATGTCGCCGTTTAAAAGATATGGCTCCCAGAAGATT
CTCGGTACACAAATTTTGAGCATTATGAAAAGTTCGCACAAAGCATTTTGAGCAGAACGACAATTATTTGCATATATAT
ATATATATATATATATATATATATATATATATATATATATATATATATATGTGTGTGTGTGTGTGTGTGTGTGTGTGTG
TATATATATAACATACATGTATATATATTTATAAAATTATTTTATATCAATAAGTGAATATAAATAAATTTTTATTTAT
ATAATTATGTATCATTTTATCATCATTATGTAGTGTATAGTAAATGGAAACGTACCGGTAAGCATAG
>Contig1023 14 reads, 373 bases
CTATATTTTTTTATTTACTCTCACATAAGCAAAATAATTACAATTATTACGTTGGTTTTCCACAATCGGGGAAAAAACC
ACGTATTGTAATCATCGCAAAATGCGACCACCTCAGATCGGCCTCAAACTTGGTATGACCACGTTTCACACCTCCCACA
TTTCGAATATGGTGGTGGAAAAATTTTGTTCCGGCCGGCCTGCCGGCCTGTCTGCCCTGTCCGGCCTTATAACAGACAC
ATGGTTGAAGATAGAGACTTCTCGTTTGCACTTTTATATAGAAATGTGGGTGAAAAATTTACGATTTTGCCATTTTCAA
AATCCAAGATGGCCGCCTTCTGCCATTTTGGTACACTGTCAACTAGTTGCACTATAG
>Contig1024 9 reads, 314 bases
CTCTTATTAAAGCACAGTGTAATTGAATACTTCCTAGTTTTCTTTTAGATATAAAGTTCCTTTAAAATTATATGGAAAA
GCATTGGCTTACCTTTTGGAGGAAAACATAAATTGTGTGAATGATTGCGTGTATGTTGCATGGATGGAAGTGTGTGTGC
GTGCGTGAATGTATTTACCTTTTGGAGGATAAACATAAATTGCATGAATGTGTGTGCATGTTGGGTAAATGGGCGTGAG
TGTGTGTGCGTGAMTGTTGTTACCTATCACGGTAAGCATAAACCTGGGGTTAGCGCCACCCTGTTCTGAAGACATTT
>Contig1025 2 reads, 252 bases
CTTTGATATTCTAAACCATTTGCCAACCCACACTCTCTCTCTCTCTCTCTCTCTCTGTCATGGCATGAGATCCTAGGTA
GAATTTTCCATATACACGTGTGTTTCTGTTCTTTCCAATTACCACCCTCTATTTCCAACCCCCGTGTGCGAGAGATTCA
TATTACAGCGGAAGCGTTATCTGTAATCTGCACTGTTTAAATTCCTGTACATCCCAACGAGATCCCCAAATAAAGGAKG
GAAAAATTYCCATTT
>Contig1026 26 reads, 549 bases
CTATGACAGCACTTGTCAATTTTTTTGACAGTGAATTCTGTCAAAATTTGATTTCAACACGTAACGAAATTAGCAAATT
TTTGCAAAAAGAAATTCCTACATTACAACAATTGTTTTTTTTTGCTCTGTAGAATAAACAGGAAGAATTTTCTGCAAAC
TTCTGCGCATTTTTGCGTGGAAAAAGCACGGACAAATGAAAGAAAGTTTTCCTATAGAATTTTTCCTTTTGTTAAGTGT
GTGTGTGTGTGTGTTTGCACCAAAAAGGCGGAGTTTTTCCCTGGAAATATAGCAAAAAGGAGGAGAAGAATACAAAAAA
AAAGGAAGACAAAGTATTAGGAGAGGAAATTGTGTGGATGAATAAAAGAAAATCTTGGTGTTTTTCATGTGAAAAGAAA
TCACAATGCGATGGATAAAAGTGTTGGATAGAAATTCGTGGAAAATCACATAATTAAATTTGAGACGTCAGATTCTACT
TTAAACGATTCCCGCGCTTCTTATTCAGCCGGAATAAGATTTGATTGTCCTTCTTTAGGAGAAGAGCGCACACAG
>Contig1027 3 reads, 238 bases
CTTATTTAACCGCGCAACTTTCGTCCATAGACGTCTACCGTGTCGATTGCGGTCTTCTATCCGAAAATGATGATTGAAA
ATAAAGTGAAAAAAAAAATTTTTTTAAGAAAAATCCAGTGTCAAAAGTCGACAAAACTGACAATTGCTCGATAACGGCT
TGTACGATTTTTTTTTAATAAACACCACAATAAAAAAAACGGAAGAGGGGCGGGTAGGGGAAGAGAGGGGATCTCCGTG
G
>Contig1028 2 reads, 193 bases
CTTATTTAACCGCGCAACTTTCGTCCATAGTTGTCTAGCGTGTCGATTGCGGTCTTATATCCGAAAATGATGATTGAAA
ATAAAGTGAAAAAAAAAATTTTTTAAGAAAAATCCAGTGTCAAAAGTCGACAAAACTGACAATTGCTCGATAACGGCTG
GGKCCATTTTTTTTCAAAGAACCCCCAAATAAAAA
>Contig1029 2 reads, 271 bases
CTTATGAGGGGGTGAATAAAAAAAAAGAAGTGTCAAACTGTGTGTGTGTGTGTGAAGCTTTTGGGCATTGAATTTGATT
AATGACCCTGTCGATGGTGATAAATGTGAATAATTCGAAACCACACCGCATTTTCCATCCCATCCCCGGAAAAAAAAAC
ACCATCCCCGGAAAATGTACSAGCGCGCAGTTGTGTGTGTGTGTGAAAGGGGGAGAGATCGGAAGAGCGTCGTGTAGGG
ATAGAGGGTAGATCTCGGGGGTCGCCGGATCCTT
>Contig1030 10 reads, 362 bases
CTGTTCCAATTCTGTAAAAAAGAAATTAATTATTTAAAATAAAGTATATTTATCTATATTATGAAGAACTTACTTACTT
ACTTACTTGACATATGCTTTCTTCACGGGTTTTTACTTTGTGATGAATTCTCCATACGTTGCGTTGGATGACTTCTGTT
TTTGAAAAAACTCGGAGACTTCATCGATCTTCTTCACATCGTCGGTTTTGCTAAAGGAGTCTGCCATTTGATTCGTTGT
TGTCTTATCGTTTGGCATTTTTGTTTGATTTTTCACTTCAGGAAAATTTTCACAAGCACTCGGACACGAGAATAAAATT
TGTGGAATCTGTAAACATAATCATAAGAAAAAGAAGAAAAATTCAG
>Contig1031 8 reads, 351 bases
CTGTAACAGAACCAGAGATATGATCATCAATGCATCAACCACATTGAAGAATTTCACGAAAAATCTCAACTCGGCTACC
AATTCCACTTATAAATCAAGTTTCATCGCATGAGAATCAGCCACGTTGTGGAAAACCAACGTCCCATGAATGGGTCTCG
TTCATCTATGTCTTTTCTATTTCTTTGACTGAATTTATGCCTAAAAAAAATTACCTGTTTTTTTTATAAAATAAAAAGT
AAAGTGCAACTCACCGCTGAGGTCCACCCCTTGGATTCAAAAAGATTTTTAGAAAACAGCAATTAAAAAAGATCCACAG
CATCGAAAAACATTGAAACCGAAGAATTTGTAGAG
>Contig1032 9 reads, 253 bases
CTTACTTCAAGGTCTATCTTGCATAAAAATTTCAAAAATTTCTATGTCGCCGTTTAAAAGATATGGCTCCCAGAAGATT
CTCGGTACACAAATTTTGAGCATTATGAAGAGTTCGCACAAAGCATTTGGACAGAACGACAATTATTTGCATATATATA
TATATATATATATGTGTGTGTGTGTGTGTGTGTGTGTGTGTGTGTATTATATATATATATATATATTAATATGTATATA
TATAAATTTATATTTA
>Contig1033 6 reads, 273 bases
ATAAGGAATTTAGTGACTCGTTTGACATCTGTGGACGAAAGTTGCGCGCTTAAATTAGCTTTCTTTCGATACCGGCTTG
AACGAAATCGTACTAGCAGAAGTCGAGTAAGAATCAATTTTGTGATTTTTTTTCCCTTTTTTCTTCAGTTTTCTTTGAA
TCCTCATTTTCGGCTATAAGGAATTTAGTGACACGCTTGACATCTATGGACGAAAGTTGCGCGGTTAAATAAGAGATCG
GAAGAGCGGCGSGTAGGGGAAGCGGGTAGATCTCTG
>Contig1034 8 reads, 353 bases
CTGTAACAGAACCAGAGATATGATCATCAATGCATCAACCACATTGAAGAATTTCACGAAAAATCTCAACTCGGCTACC
AATTCCACTTATAAATCAAGTTTCATCGCATGAGAATCAGCCACGTTGTGGAAAACCAACGTCCCATGAATGGGTCTCG
TTCATCTATGTCTTTCTATTGAATTATTACATAAATATCCCGAAGTCCAATTTCAGTAGATTTTTTTTTTATAAATAAA
GTCACCAAATATATGGGAAAAAATCATGATATACACGATTTACATCCTAAGTCATTATAATGTAACCTATTGCCCTCTA
GAAGCCTCCACATGCAGCCATATGTACAAACGGCGAG
>Contig1035 69 reads, 253 bases
CTCTGAGTTCAGCAAAATTTGACTCGAGTCTGGTATGGGAATGCTATAACAATCTGAAAAATCTCAAGGGCAAGCACAA
TAGACTCGCAAGAGTCGCAGTGCATAGGGGGTACAGGTTCCCCGGCCCTCTTAACAACAACAACAACAACAACAACAAC
AACAACAACAACAATATCTCGAACAGACTTAATCTGTTTTACTGATTTGCAAACAGTAATAATAAAGAAAAGTTCCTTC
TGTTCTGCTCATTTAG
>Contig1036 42 reads, 257 bases
GATCTCTTCTTCCAATTCTTCTTCTGCTTCCAGATGATAATGATTCCCAGGAGTTCCAGGGAATTTTTTTTTCGGTCGA
GTGTGAAGGCATTGCGGAGATCCACAAACCCTTCGTCCTCCGGAAGATGCTCTCGGGAAGTTCTGGGCAAGTTTTCAAT
AGGCAAAAAATATCTTGGGTTAAGGCTAATTGTCTTACAAGACAAGTGATTCAATTCGTGCCAATGTGAATGCGGCGAA
AGGTGAATAAATAGAGATCG
>Contig1037 87 reads, 267 bases
GCTCTTCCGATCTCTCTATGTGCATTATCCAGATCATCCCTTGTCTGCGTGATCCACCTCGATGGGGAAAAAAGAGAGA
GAAAATTACCATCAAAAGCCCAAACACTCGAATATGACTGATGGAAGTTTCGAGAGAAAAGCCGTCTCCCCGGAAAGTC
ATGTCACCCCTGCTCAATGGGGTGGAATGTGTAATTTCCCAGAAATACACACACACACACACAATATAGCGAGCACATG
GAACCACAAAGGAAGAGATCGGAAGAGCAC
>Contig1038 68 reads, 288 bases
ATCTACACTCTTTCCCTACACGACGCTCTTCCGATCTCTTCTCTAGCATATACATTTATTTTATCTATTATTAAAGGAA
TAAAAGATAATAGATTAATTTCTAACCCTATTCAAATCCCAAATCAGGAATTTGAAGAAATTGTAATAATAATGCCTAA
AATCAGGGAGGATATAAACAGTATTTTTGAAGGATTAAATAAAATTTAAAAGAAAAGGAGTAAACCTTTATAAATGGGG
TATGAACCCAGTAGAGATCGGAAGAGCACACGTCTGAACTCCAGTCACGCC
>Contig1039 3 reads, 251 bases
CTCTGCGTTTTGCCGTTTTACGTTGGTTTTACACAGTCGTGGAAAAAACCACGTATTGTATTCATATCAAAACCTGACC
ACCTCGGATCGGTCTCAAACTTTGTATGAGTACGTTCCACACCGCCCACATTCCGAATCCGGTGGTGGAAAAAAATTGT
TCCGGCCGGCCTGCCGGCCTGCCGGCCTGCCGCACTTTCCGGCCTTATAGCAGACACACGGTTGAAGATAGAGACTTCC
CGTTTTGGCTTTAA
>Contig1040 4 reads, 287 bases
CTTTACGGTGAAATCTCATCGAAATGCGGCTAAGAACWAATTACGTTGGTTTTACACAGTCGTGGAAAAACCACGTATT
GTATTCATATCAAAATCGCACCACCTCGGATCGGCCTCAAACTTTGTATGAGCACGTTCCACACCGCCCACATTCCGAA
TCCGGTGGTGGAAAAAAATTGTTCCGGCCGGCCTGCCGGCCTGCCGGCCTGCCGCACTTTCCGGCCTTATAGCAGACAT
ACGGTTGAAGATAGAGACTTCCCGTTTGCACTTTTATATAGAAATGTGGG
>Contig1041 12 reads, 304 bases
CTAGCACCTGTCTCTTTCTTGGCGATTTAATTGGATAATATGTAATTTTTATTCCCTTTTTGAATTACACAAACATGTG
AGGTTAAATATAATTTATAGGAGAAGGATTTAATTGTAAAAAATTATGTCAAAGAAAGATGAAAATAAACAATATCTAT
CTATCTATCTATCTATCTATTTTATGCGTTTTATCCTCCGTCACTGGCTATTTTTATCTCATGACAATCGGAGTTGTGA
TGTATATATTTAAAATGCGATATGAACTGCGATCGAGGGGCGATAGTGCGCAAGGGGGAAGCAAGAG
>Contig1042 2 reads, 193 bases
CTCAACAGGGTCTTCTTTCCCCGCTAATGATTCCAAGCCCGTTCCCTTGGCTGTGGTTTCGCTAGATAGTAGATAGGGA
CAGTAGGAATCTCGTTAATCCATTCATGCGCGTCACTAATTAGATGACGAGGCATTTGGCTATTCTCTGCGGCCACGAC
TTGATGGCCGGAATTTCCGCTTTCTTGTGGCGCGG
>Contig1043 14 reads, 371 bases
CTAATCCAACCACGAACTATCATTACGTTGGTTTTCCACAGTCGTGGAAAAAACCACGTATTGTATTCATATCAAAATC
GCACCACCTCGGATCGGCCTCAAACTTTGTATGAGCACGTTCCACGCCGCCCACATTCCGAATCCGGTGGTGGAAAAAA
ATTGTTCCGGCCGGCCTGCCGCACTTTCCGGCCTTATAGCAGACACACGGTTGAAGATAGAGACTTCCCGTTTTGGCTT
TAAATAGGGAAGTGTATGAAAATTTTCATATTTTGCCATTTTTGAAATCCAAGATGGCCGCCTTCCGTCATATTGGAAT
ATGCACAACTAGATCCGCTACAGCTAGGAAGTTGAAATTTACACATGTTGTAGAG
>Contig1044 8 reads, 322 bases
TTTTTTTTTTTAATGATACGGCGACCACCGAGATCTACACTCTTTCCCTACACGACGCTCTTCCGATCTCTCAGCTTAA
CAGTATTACACAATACAAAGGCACACACACACACTACATTTTATGATCAATCATAAACTATTCCAAACAAAAAGATAAT
TTACCAAGAGTAAGTAAAAAAAATTAGGTCATTTATTGAATTATCTGGAAGTTCATTTAAATTTCCCAGAAAACATCTA
CTGAATGAAGAGATCGGAAGAGCACACGTCTGAACTCCAGTCACGCCAATATCTCGTATGCCGTCTTCTGCTTGAAAAA
AAAAAA
>Contig1045 3 reads, 251 bases
CTATCATGCGAAAGGCTGAATCCTTCGCGCGCCATTTTTTTCTAATACGAACAATAAAATACGTTTCACAAATTTAAAC
CTTAATTTAAACCAGTTCTGAATTGGATTTAAATCGATAATTTTTAAATTCCTTATGTACTCAAGGGTGGTTTGCGACT
CAATCGTTTACCCAGAGAACAGTTTTATCCTCAATTGCAACCTAAACACAAACTTAAATCTTACACCAACCAAACACCA
CACACGAGTGAGAG
>Contig1046 2 reads, 332 bases
CTCTATCTCCCGTTATACTCATCAGATCTTGGTTCATTTTGGTGTAAAATGAAAGGTCTCGAAAGGCATGACAAAAGTC
TATCAAAAATGGGTTCTAACTTTCTAGTGGCTGTAATATAACAAGAGATATGATTAAACATGTATCAACCACATAGAAG
AATTTCACGAAAAATCTCAACTCGGCTACCAATTCCACTAATAAATCAAGTTTCATCGCATGAGAATCAGCCACGTTGT
GGAAAACCAACGTCCCATGAATGGGTCTCGTTCATCTATGTCTTTTCAGTAAGTTTCTGCGCAAACCGATCACTTGAAG
ATATGAAATCATAAAG
>Contig1047 19 reads, 281 bases
CTCACAGTAAAGAAAAAGCTCTATGTGCATTATCCAGATCATCCCTTGTCTGCGTGATCCACCTCGATGGGGAAAAAAG
AGAGAGAAAATTACCATCAAAAGCCCAAACACTCGAATATGACTGATGGAAGTTTCGAGAGAAAAGCCGTCTCCCCGGA
AAGTCATGTCACCCCTGCTCAATGGGGTGGAATGTGTAATTTCCCAGAAATACACACACACACACACAATATAGCGAGC
ACATGGAACCACAAAGGAAGCTTTCCCAGCAGACTTTTCAAAAG
>Contig1048 7 reads, 250 bases
CTTCTCTGGGATGTTTGGCGGTCATGGCGGCGCTCAGAGTTTGCATGCATGTGGATGCGCACCCCACATGGTTCGAAAG
AAAAATTTCTTTCGAACCGGGTGTCGCTAATCCCATGTTATGCTTCTCGTTATAGGTTTGTTAACATTCACGCACACAA
TCACCCAATCACGCAGCATGCACTCATACATTCTCCTTTATCCTCCAAAAGGTAACAACATTCATGCACACACACTCAC
GCCCATTTATCCA
>Contig1049 17 reads, 281 bases
ACTGGAGTTCAGACGTGTGCTCTTCCGATCTCTTTGCCGTTTACCGCAAGTCTCTATCTATTACCGTTTTCTCTCCAGA
AAGCGATATGTTACGGACGGACGGACGGACGGACGGACGGACGGACGGCCGGACGGCCGGGAAAATCGATTTTTGGCGC
ATATGATTTTTGAAATCTACTCATCCTAGTTCGTGCTTATACCAAGTTTGAGCCCGATCTGACGACTTTTGTTTTTGTT
AGGTACACATTAAGAGATCGGAAGAGCACACGTCTGAACTCCAG
>Contig1050 3 reads, 250 bases
CTTATTTAACCGCGCAACTTTCGTCCATAGATGTCAAGCGTGTCACTAAATTCCTTATAGCCGAAAATGAGGATTCAAA
GAAAACTGAAGAAAAAAGTGAAAAAAAATCACAAAATTGATTCTTACTCGACTTCTGCTAGTACGATTTCGTTCAAGCC
GGTATCGAAAGAAAGCTTATTTAACCGCGCAACTTTCGTCCATAGATGTCAAGCGTGTCACTAAATTCCTTATAGAGAT
CGGAAGAGCACAC
>Contig1051 89 reads, 288 bases
CTTCCGATCTCTTGAGTAAGGAAATATTTTAAAGAAGCTTCTCTAGCATATACATTTATTTTATCTATTATTAAAGGAA
TAAAAGATAATAGATTAATTTCTAACCCTATTCAAATCCCAAATCAGGAATTTGAAGAAATTGTAATAATAATGCCTAA
AATCAGGGAGGATATAAACAGTATTTTTGAAGGATTAAATAAAATTTAAAAGAAAAGGAGTAAACCTTTATAAATGGGG
TATGAACCCAGTAGAGATCGGAAGAGCGTCGTGTAGGGAAAGAGTGTAGAT
>Contig1052 5 reads, 288 bases
ACCGAGATCTACACTCTTTCCCTACACGACGCTCTTCCGATCTCTTCAGTAGAATTTCTAAGTTGTGAGTTTTCGACGT
TGTTGGTGGTTCGGTTGTCGTTGTTGTTGTCGTAGTTGTTGTTGTTTTGCTTGTAGTTTTCTTTGCTTTCGGTCTTGCT
GTCGTTGGACTAACTACTAAGAAAAGATCTCGCTGCAAGGAAAAAATAATAAAAATTATTTAACAATTCAGACGAGTTG
TAGAGATCGGAAGAGCACACGTCTGAACTCCAGTCACGCCAATATCTCGTA
>Contig1053 48 reads, 292 bases
AGATCTACACTCTTTCCCTACACGACGCTCTTCCGATCTCTTTTCTCATGCTCGCGTGGTTCACAAGAGAGAGAGAGAG
AGAGAGAGAGAAAGGAAAATGAGAGAGAAAATCGAGAAGAGCGAAAACTTCATCTCCATGAGAAAATTTTGTAAATCCA
CAACAGCAATGGTAATAATTTGTACATAGAGGTGGAGGTAAGTAAAATCATGTGATATTCCCAATACAAGTAACATCTA
GAACAATCATTTAAAGAGATCGGAAGAGCACACGTCTGAACTCCAGTCACGCCAA
>Contig1054 6 reads, 317 bases
CTACACTCTTTCCCTACACGACGCTCTTCCGATCTCTTTAGGAAAGATATTCATTAGTATCAATCTAAACATAAAAGAA
AGACATAGATGAACGAGACCCATTCATGGGACGTTGGTTTTACACAACGTGGCTGATTTTTATGCGATGAAACTTGATT
TATTAGTGGAATTGGTAGCCGAGTTGAGATTTTTCGTGAAATTCTTCAATGTGGTTGATGCATTGATGATCATATCTCT
GGTTCTATTACAGAGATCGGAAGAGCACACGTCTGAACTCCAGTCACGCCAATATCTCGTATGCCGTCTTCTGCTTGAA
A
>Contig1055 38 reads, 304 bases
CGGCATACGAGATAGTGGCGTTACTGGAGGTCAGGCGTGTGCTCTTCCGATCCCTATAATATAATCCACCGATTTCCTA
AAAATCTCAGAAAACCACCCCAGACCCCCCTAAACAACAAATCTCCACGTTTCTGAAGATTTCTGAGATTTTTGGAAAA
ATGACGTCCCGCCGTTTGTCCGTCTGTCCGTCTGTCCGTCTGTCCGTCTGTCCGTCTGTCCGTCTGTCCGTCTGTCCGT
CTGTGGCAGAGATCGGAAGAGCACACGTCTGAACTCCAGTCACGCCAATATCTCGTATGCCGTCTTC
>Contig1056 2 reads, 301 bases
GGCGACCACCGAGATCTACACTCTTTCCCTACACGACGCTCTTCCGATCTCTTTATTATCTGCATGGGAAAGAAAGAGA
AGACATAGATGAACGAGACCCATTCATGGGACGTTGGTTTTACACAACGTGGCTGATTTTCATGCGATGAGACTTGATT
TATTAGTGGAATTGGTAGCCGAGTTGAGATTTTTCGTGAAATTCTTCAATGTGGTTGATGCATTGATGATCATATCTCT
GGTTCTATTACAGAGATCGGAAGAGCACACGTCTGAACTCCAGTCACGCCAATATCTCGTATGC
>Contig1057 122 reads, 312 bases
TTTTAATGATACGGCGACCACCGAGATCTACACTCTTTCCCTACACGACGCTCTTCCGATCTCTGTTGTGGCAGTGGTT
TCTCTCCATATAGCCCTGTTCTGCTACATCTACCGGGCGTACTTTGAGACAGAGAGCACCCCCGTGCGGATACCAACCA
AGGAGGATTAAGAGGCAAGCACACACACACACACAGGATGGATTACGAGGAGTTCCGGGGTCAGACGGTCTTGGTGGAG
ACGGAGAAGAATAAGAGATCGGAAGAGCACACGTCTGAACTCCAGTCACGCCAATATCTCGTATGCCGTCTTCTG
>Contig1058 8 reads, 272 bases
ACACGTGTGCTCTTCCGATCTCTCCGTTTAATACTAATACTACAGAGTGTGATAAATTTTATTTTATTCATTATTATAA
ACGGAACTCACGGGGGTGCGATTCTTCAACTGGCAAGACTAGGAAATATTTTCTCACATTTAGCCTATCCTCCCTATTT
GCTACACATCGAGCACGCACTGTATTTTCTCACATTCAGCCTATCCTTCCTGTTTGCCACACATCAAGCACGCACTGTA
AGGATCGCAGAGATCGGAAGAGCACACGTCTGAAC
>Contig1059 3 reads, 220 bases
CTTATTTAACCGCGCAACTTTCGTCCATAGACGTCTACCGTGTCGATTGCGGTCTTCTATCCGAAAATGATGATTGAAA
ATAAAGTGAAAAAAAAAATTTTTTTAAGAAAAATCCAGTGTCAAAAGTCGACAAAACTGACAATTGCTCGATAACGGCT
TGTACGATTTTTTTTAAAATACCACCCAAATAAAGAGAACAGAAGAGCGTCGTGTAGGGGGA
>Contig1060 7 reads, 290 bases
CACGCTTGACATCTATGGCCGAAAGGTGCGCGGTTAAATATCCTTTCTTTCGATACCGGCTTGAACGAAATCGTACTAG
CAGAAGTCGAGTAAGAATCAATTTTGTGATTTTTTTTCACTTTTTTCTTCAGTTTTCTTTGAATCCTCATTTTCGGCTA
TAAGGAATTTAGTGACACGCTTGACATCTATGGACGAAAGTTGCGCGGTTAAATAAGCTTTCTTTCGATACCGGCTTGG
AAGAACACGTACTAGCAGAAGTCGAGTAAGGATCTAATTTTTTGATTTTTTTT
>Contig1061 2 reads, 252 bases
CTTTGTAACCTTTGTAAAATCTTCCTGRTACTTTCACAATCCGAGTAATATTTTAATATTATTTTCCCTGATATTGCAA
TTGGTCGTGAAAATGCATATATTTAATTCCCAAAAGACATCAGTATAATCTTATTTGTGTCCGTGTATATAAAAAAATT
ACAACAGAAGCACTAAAATAATTTCGCAAGGGGTAGAGTAAACCAGAGAGAGAGAGAGAGAGAAACATAGGTAGTTACA
AAATATTGCAGGTAA
>Contig1062 23 reads, 288 bases
ATCTACACTCTTTCCCTACACGACGCTCTTCCGATCTCTAGAATATCAGAAACCTCTAAAATCCGCGTTTGGATTTCAT
TTTCTCACAATTAAAATTACGTTGTGGAATAACAACGTCTCGTAAGTAGGTAAGTAAGTAAGTAAGTAAGTAAGTAAGT
AAATATTTATTCAACTCCATTACCCCCACATCCCATGCGACCGCAGCCGTCTTAGCGTTGTCAACCAGCCTCCGAAGCA
AAACTGCGGAAAAGAGATCGGAAGAGCACACGTCTGAACTCCAGTCACGCC
>Contig1063 53 reads, 361 bases
CTTTTGTCGTTTTATTTTTCTTTTCAATGTCCTAATTTTCGGTGACAGAAATATTCCAATGGCGAGGGATGATGTTGCC
TGAAAATAAGAAGAAAAAATTTTTATACACAAGAAGAAAAAATGAGAAATATTATAGATGGTTTATGATACACACACAC
ACACACACACACACACACACACACATATATATATATATATATATATATATATATGAATACTTGCTATACAACATTATTC
AAAGTAAAATCATTGAATACCAAGTTTAAAAAACAACAAATATTTATGTTTACATGAAATGCTCTTTTTATTCATGGAT
AATGCAGCGGTACAATGCTTTATCCACTTTAGGTTTTATTTTTAG
>Contig1064 5 reads, 251 bases
CTAATTCTAAGAAAAAATTTCATTAGGCGTTTAAGGGATCTCACTTTTTTGTGAGTGTGAGTGAGTGAAGAAGAAGAAG
AATTATTGCGCAATATTTGCTTTTTGTTCGATTGTCATTCAAAATTCAATTCCCCGTCTTTTGGTGCAGGTTTCATGCC
GATCTGATAACTAGAAGTGGTCCAAATCATCGATTGAAAATCGCACTTTGTATCTTTTTCTTCAGCGGGTCCATTTTGT
TTTGAGAGATCGGA
>Contig1065 2 reads, 270 bases
CTTCAACTTTTGTAGAGATTASKRTATTACGTTGGTTTTACACAGTCGTGGAAAAACCACGTATTGTATTCATATCAAA
ATCGCACCACCTCGGATCGGCCTCAAACTTTGTATGAGCACGTTCCACACCGCCCACATTCCGAATCCGGTGGTGGAAA
AAAATTGTTCCGGCCGGCCTGCCGGCCYGCCGGCCTGCCGCACTTTCCGGCCTTATAGCAGACAYACTGTTGAAGATAG
AGACTTCCCGTTTTGGCTTTAAATAGGGAAGTG
>Contig1066 2 reads, 356 bases
CTGTAACAGAACCAGAGATATGATCATCAATGCATCAACCACATTGAAGAATTTCACGAAAAATCTCAACTCGGCTACC
AATTCCACTTATAAATCAAGTTTCATCGCATGAGAATCAGCCACGTTGTGGAAAACCAACGTCCCATGAATGGGTCTCG
TTCATCTATGTCTTTTACATACAGCCGCATGTTCAGAAGCCATCCGGGATCTGGAGTGGCTTCTGAAGCCTCCTCCAGC
GCTTGGATACCACCAGCACGGAAAGTGAGGTTATGTAATCAAATGACAGTTGACAGATAAAATCGGCACGGTGACAGGA
AAAACTAACCTGAGAAACATGACACGTCGATGAAACATAG
>Contig1067 914 reads, 392 bases
CTTCGGAAAATCAAATAGTTTAATACTAGCCATTGAGCCAATTCGTGATGAATGGAAAACATAAATAAGATGCAAAATT
TAATTTAAACAGAAGGATAGTTGAGAATACGGCACAGTTTGATTTTACACTATCCTGTCCAAGTAGCAACTTGTTCATG
TTGATCAAGTGGTTTATTTATATTTAATCCCTGTTCCAACAATCTTGCCTGCTGGTGTACATCAGCAATTGAAGACTTC
AGAGAGAGAGAGAGAGAGAGAGAGAGAGATAATATTTTTCCAATAGTAAATCATGTGAGTAACTGACCATTTCAGAAGC
TCAAAATGCAAACGATTATATTCCTCGCTTCGTTTAGTCTTGTGCTACAGTGGAACAAAGCAAATCTCTTGGACAG
>Contig1068 2 reads, 290 bases
CTGTATCTCCCGTTATACTCATCTTGGTGTAAAATGAAAASTCTCGRAAGGCATGACAAAAGTCTATCRAAAATGGGTT
CTAACTTTCTAGTGGCTGTAATATAACAARAGATATGATTAAACATGTATCAACCACATTGAAGAATTTCACGAAAAAT
CTCAACTCGGCTACCAATTCCACTAATAAATCAAGTTTCATCGCATGAGAATCAGCCACGTTGTGGAAAACCAACGTCC
CATGAATGGGTCTCGTTTTCTCAAGAGATCGGAAGAGCACACGTCTGAACTCC
>Contig1069 185 reads, 305 bases
ACGGCATACGAGATATTGGCGTGACTGGAGTTCAGACGTGTGCTCTTCCGATCTCTCTGTTTACCGGTACGTTTCTTTT
ACTACACACTGCTTGTATGGACATATATATATATATATATGTGTGTGTATGTGTGTGTGTGTGTTGTGTAATAACGCAA
AAATATATTACTCAATATATTCAAAAAATTATATCTTCTAAACGGCGACATAAATTTTTTTTATTTTTTTTTTATAAAA
GGGTCATGACCTTAGAGATCGGAAGAGCGTCGTGTAGGGAAAGAGTGTAGATCTCGGTGGTCGCCGTA
>Contig1070 20 reads, 253 bases
CTTATTTCAAGGTCTATCTTGCATAAAAATTTCAAAAATTTCTATGTCGCCGTTTAAAAGATATGACTCCTAGAAGATT
CTCGGTACACAAATTTTGAGCATTATGAAGAGTTCGCACAAAGCATTTTGGACAGAACGACAATTATTTGCATATATAT
GTATATATATATATATATGTGTGTGTGTGTGTGTGTATATATAATATACATATATATATATATATATACAGTACCCCTG
AAAAGTTTCCGGTCAA
>Contig1071 106 reads, 350 bases
CTCGCATGGAAAGCTTTCGGGGGTGGTTTGGGGCAATAGAGTGGCATTTAGAGAGCGACAGAAACAAGAATTTACAGCA
CTCATTTCCGAAAATGGCTCAAATTTCCACGATAAAAACGGGAAATCTCATTTAATGTCGACGCTTTTCAATGATACCC
TCTCCCGCACCAAAAACTTGGCTTCACATCCTCATTTCATATCATGTAATCCAACTTATTCTCTTCCTGCATCCCCCGC
CCACATACTAAACGGAGTTACCCCCAATATGGGTGTGTGTGTGTGTGTGTGTGGGAAAAGTCAGAGAGCACAGACAGCA
CTCGCACTGATGAGCTTTTCATACTCTATCAAAG
>Contig1072 211 reads, 570 bases
CTCACAAAGCTCCACAAAGAAGGAATCCTCCGTTGTATACCTGCGAATGTGGAGATTTCTAAGGGAGAATCTCTCGAAA
TCCTCGGTATTGTTGAACTACTGGGACATATGGTGTAATCAGTGCTAGAGATCGAGACTTGAATTGTGGGGAAGTAAAT
TATTTTCCTTGTTCGTCTCCCCATGGGGATTTGATAAAACATCTACTACCTCCGGGAGGGTACTTGGAAGCGCTTTTCA
TCCTAAAGTGTGTGTGTGTGTATGTGTGTGTGTGTGTGGATGTTGGGACTTTTGCAATATTTCTTTGTAAGTTTGCAAA
GAAAATCGATGAAAATGTTTTCTGCCGGAGTGCGTTGGTATAATACTCAAAAAATCGCTCACCTGTAAATTTTTTAAAA
TCTAAAAATTATTGTAGATTACCAAAATTTCAAAAATTCAAATTCTTTTTGTGCTTTTAATGAAACTTTCAATGTAACA
TTGAGGCTTATTTTCATCACACGCTCCTGATTCCAAAGCAAAGAGCATGATATGGACATTATGCCATTTTATCATTAAA
TGAAAGGGCACCCTGAG
>Contig1073 56 reads, 272 bases
GACGTGTGCTCTTCCGATCTCTGCGATCCTTACAGTCCGTGCTCGATGTGTGGCAAACAGGGAGGATAGGCTAAATGTG
AGAAAATATATACATATATATGTGTGTGTGTGTGTGTATATAAAACTTATATATAGTGTGCGTGTGTTGTGTAATATGA
AAAAATATATTACTCAATATATTCAAAAAATTATATCTTCAAAACGGCGATATACATTTTTTTATTTTTTTTTTATAAA
AAGACCATGACCTTAGAGATCGGAAGAGCGTCGTG
>Contig1074 7 reads, 338 bases
CTACACACTTCTGACTATAGTATTACGTTGGTTTTACACAGTCGTGGAAAAACCACGTATTGTATTCATATCAAAATCG
CACCACCTGGGATCGGCCTCAAACTTTGTATGAGCACGTTCCACACCGCCCACATTCCGAATCCGGTGGTGGAAAAAAA
TTGTTCCGGCCGGCCTGCCGCACTTTCCGGCCTTATAGCAGACACACGGTTGAAGATAGAGACTTCCCGTTTTGGCTTT
AAATAGGGAAGTAAATAAAAATTTTCATATTTTGTCATTTTCAAAATCCAAAATGGCCGCCTTCCGCTATATTGGAATA
TGCACAACTAGATTCGCTACAG
>Contig1075 387 reads, 304 bases
GCATACGAGATATTGGCGTGACTGGAGTTCAGACGTGTGCTCTTCCGATCTCTTCGTCTTCCAAGTCATTTCGGTGTGA
ACTTCACTGTGAGATGTGATCCATTGTGGCATTTTTCCTCATTCTCTGCAGTTTTTCCAACATAAGTGTGTTCTTCTGC
AGAAAATGAAAAGTCCCCTTTCATCCCCTAAAGTGTATTTGTGAGTGTGTGTGTGTGTGTGAAAATTTCTGCTAAAAGC
GCTAACTGAAAAAAAGAGATCGGAAGAGCGTCGTGTAGGGAAAGAGTGTAGATCTCGGTGGTCGCCG
>Contig1076 158 reads, 513 bases
CTTATGACGATATTTATCAATTTTCTCAATAAACGTGGAGTGCATGCCTGATTTTCTCATTTCCAWTTATGAACTGATG
CACAATAAATATTTTAGAAATTGTCATTTGAGAAAATCTAAGCAGAGATCCTAAATCRAATACAAAGCTTTATTCCAGA
AGCATATCGATTAATTTTAAATTATAGGCAGAAACTCAAACGTTTAATATATAAAATTGGCACCTTACACCAGACAGTT
GCATTAAATGGGAACTCAAATTGTGCAACCATAAACCCACAAACGGTTTAGGTTCACACCAACTGTGTGTGTGTGTGTG
TGCTTTGAGCAAGATGAAACAACAAAGTGCTGTGCGTTTAATTAAAGTTTATGCAAAGGGAAGCATAAAATGATTCCCA
GGGGACAAATGTTGGTGTGAATATTTTTCCACAGCACTTTTTTCAGTCACCCATCACGCGGGGGCATCATTAGCAGAAC
ATCCACACGGGGTAAGCGCACCCTTACTCGCTACTTGAG
>Contig1077 2 reads, 206 bases
CTCTGCTTCCTTAYTCTCACTTGCATCTCGGAGGATCAGTATGCCAATTCCATGATGCACGATGTCAACCTCACGTTCA
AAGTTCTCATTCATCGGGCACAGATGAGACACAGAAAGCTTCCGGGWGAGAGGATTTCCAAGTCACAGCCACTGGCGGC
TACCCTCTTAGGYGAGTCTTTTTCAGGACAAAATAAGGAGATTACCTA
>Contig1078 10 reads, 286 bases
CTGTAATAGAATCAGAGATATGATCATCAATGCATCAACCACATTGAAGAATTTCACGAAAAATCTCAACTCGGCTACC
AATTCCACTTATAAATCAAGTTTCATCGCATGAGAATCAGCCACGTTGTGGAAAACCAACGTCCCATGAATGGGTCTCG
TTCATCTATGTCTTTTTTATTACCTTTTATTAAAATCTATCAATTAGATCATCTTTATCAGAAGTCAACTCATTTCCTG
GTGCCAGAAGAAAAAGATCTTCAGTTTAGGCAAATCAAACCACAATGAG
>Contig1079 18 reads, 253 bases
CTCATATTTTTAATGAAAAAATCATATATTAAAACGTATTTTAAGGTCTCTAAGACCGTATCAACTTAAACTGAGCGTA
AGTCTCATGCTACAAGTATGAGGCTTCTTTCTTGTCATTATCAGAATTAAACATATATTTCAAACTGCAATTTTAAAAT
CATAAAAAGCCATAATTGCTTTTATAATATTTTTAGAAATTCCTCTCTCTCTCTCTCTCTCTCTCTTATAACTTTTATA
AACCTCTGTAATATGA
>Contig1080 16 reads, 372 bases
CTGTAACAGAACCAGAGATATGATCATCAATGCATCAACCACATTGAAGAATTTCACGAAAAATCTCAACTCGGCTACC
AATTCCACTTATAAATCAAGTTTCATCGCATGAGAATCAGCCACGTTGTGGAAAACCAACGTCCCATGAATGGGTCTCG
TTCATCTATGTCTTTAATTTAAAATTTCCACACGCATCAGGAAATTGTATTTATTATTGTTTCTAAAATCTTAAATCAA
ATACTGGAAAATATTAATTTTAATAGCACTTTTCTATGGTTTTAATATTCTATTGATTCTCTGGCTGTTTTGATGTTAT
CATTCCATTAAATTCAGTTTAATTAACACAAATTGCATTTATTAATAAAGAACGAG
>Contig1081 3 reads, 239 bases
CTATATCTATCGCGATTGATTAATATGCGACGCCGTCGATTCATCATCATTGTCACCGATGAAGACATCATCGAAGCAC
TTGAGGAATGCCCTCAACGTCACGTGGAACAGCCTGTGGGTGCGGCGGAAGAGGAAGCGGGGCAGATCACCATCCATAT
GGACGCCCAATAAACTACTAATGGAAGATATCGTTTGGGACTGTGACGGGAGATCCTCGTCCTCTGCCTTCCTCATTCC
CA
>Contig1082 10 reads, 295 bases
GTTGGATTTGCGTTCACCAGCGGATGTCGTCAGGCCGATATATAAGCTTTGCCGTTTACCGCAAGTCTCTATCTATTAC
CGTTTTCTCCCCAGAAGCCGCTATACTACGGACGGACGGACGGCCGGCCGGGAAAATCGATTTTTGGCGCATATGATTT
TTGAAATCTACTCATCCTAGTTCGTGCTCATACCAATTTTGAGCCCGATCTGACGACTTTTGTTTTTGTTAGGTACACA
TTAAGAGATCGGAAGAGCGTCGTGTAGGGAAAGAGTGTAGATCTCGGTGGTCGCCGTA
>Contig1083 14 reads, 400 bases
CTACAACYCTTTTAAAATAAGTTTAGAAAATAAGCATAAAAAATCGTCCTTAATTTCATTATTTTTATCAATTATTAAT
TATCCGTAATTTTCATAGTTTAATATTTTTTTTATTAATCCTTTTTGATCACAAAATTTAAAATTTTTTATCTATAATA
TAATCCACCGATTTCCTAAAAATCTCAGAAAACCACCCCAGACCCCCCTAAACAACAAATCTCCACGTTTCTGAAGATT
TCTGAGATTTTTGGAAAAATGACGTCCCGCCGTTTGTCCGTCTGTCCGTCTGTCCGTCTGTCCGTCTGTCCGTCTGTCC
GTCTGTCCGTCTGTCCGTGTGTCCGTCTGTGGTAGAGATCGGAAGAGCGTCGTGTAGGGAAAGAGTGTAGATCTCGGTG
GTCGC
>Contig1084 7 reads, 274 bases
ACCACCGAGATCTACACTCTTCCCCTACACGACGCTCTTCCGATCTCTGGTACGATTTTGTTCAAATGACCACCAAATG
AAAGCTTATTTAACCGCGCAACTTTCGTCCATAGACGTCTACCGTGTCGATTGCGGTCTTCTATCCGAAAATGATGATT
GAAAATAAGATGTAATAAAAAAATTTTTTTAAATCCAGTGTCAAAAATCGACTAAACTGACAATTGTGCGATAACGGCT
GGGAAGVATTTTTTTCAATAGACACCAAAATAAAAAA
>Contig1085 4 reads, 264 bases
TGTGCTCTTCCGATCTCTTATTTAAAAAATTGTCATTTATCATGAGTTTTCCTGAATTACTGTTATAATGGTAGGAGAA
GACATAGATGAACGAGACCCATTCATGGGACGTTGGTTTTCCACAACGTGGCTGATTCTCATGCGATGAAACTTGATTT
ATAAGTGGAATTGGTAGCCGAGTTGAGATTTTTCGTGAAATTCTTCAATGTGGTTGATGCATTGATGATCATATCTCTG
GTTCTGTTACAGAGATCGGAAGAGCGT
>Contig1086 4 reads, 364 bases
CTTAATTTATATTTTTTATGTATTCCTTTTCGATCACAAAATATTATTACGTTGGTTTTTCACACTCGTGGAAAAAACC
ACGTATTGTATTCATATCAAAATCGCACCACCTCGGATCGGCCTCAAACTTTGTATGAGCACGTTCCACACCGCCCACA
TTCCGAATCCGGTGGTGGAAAAAAATTGTTCCGGCCGGCCTGCCGCACTTTCCGGCCTTATAGCAGACACACGGTTGAA
GATAGAGACTTCSCGTTTGCACTTTTATATAGAAATGTGGGTGAAAAATTTACGATTTTGCCATTTTCAAAATCCAAGA
TGGCCGCCTTTTGCCATTTTGGTACACTGTCAACTAGTTGCACTATAG
>Contig1087 34 reads, 282 bases
GGCGTGACTGGAGTTCAGACGTGTGCTCTTCCGATCTCTATAATATAATCCACCGATTTCCTGAAAATCTCAGAAAACC
ACCCCAGACCCCCCTAAACAACAAATCTCCACGTTTCTGAAGATTTCTGAGATTTTTGGAAAAATGACGTCCCGCCGTT
TGTCCGTCTGTCCGTCTGTCCGTCTGTCCGTCTGTCCGTCTGTCCGTCTGTCCGTCTGTCCGTCTGTGGCAGAGATCGG
AAGAGCGTCGTGTAGGGAAAGAGTGTAGATCTCGGTGGTCGCCGT
>Contig1088 4 reads, 312 bases
AAGCAGAAGACGGCATACGAGATATTGGCGTGACTGGAGTTCAGACGTGTGCTCTTCCGATCTCTTTGCCGTTTACCGC
AAGTCTCTATCTATTACCGTTTTCTCCCCAGAAGCCGCTATACTACGGACGGCCGGCCGGGAAAATCGATTTTTGGCGC
ATATGATTTTTKAAATCTACTCATCCTAGTTCRTGCTCATACCAATTTTGAGCCCGATCTGACGACTTTTGTTTTTGTT
AGGTACACATTAAGAGATCGGAAGAGCGTCGTGTAGGGAAAGAGTGTAGATCTCGGTGGTCGCCGTATCCTTAAA
>Contig1089 3 reads, 315 bases
ATTTTCGGCTATAGGGACGGTAGTCACCCGCTTGACATCTATGTCCCAACGCGGCGCGGTTAAGTTCGCTTTCTTTCGA
TACCGGCTTGAACGAAATCGTACTAGCAGAAGTCGAGTAAGAATCAATTTTGTGATTTTTTTTCACTTTTTTCTTCAGT
TTTCTTTGAATCCTCATTTTCGGCTATAAGGAATTTAGTGACACGCTTGACATCTATGGACGAAAGTTTCGAGGTTAAA
TAAGACTTCTTTCGATACCGGCTTGGGGGAAATCGTACAATCAGAAGGGGAGACAGAATCTATTTTTAGAATTTTTTT
>Contig1090 191 reads, 376 bases
CTCAGGAGCCACAGGTGGCCTGTAGGTTGAATCATCCAGGAGGTCTGTGTCTTTTGGTCCGAAATCAAAAGATAGTTCA
GGAAGTTTTGGAAGTTCAGGCAACTTGGGCAGCTCAGGAGGAGCTAGAGGTACAGGATGGTTCTTTGGTGGTCCATATT
CCTCATGAGGGATTTCTGGTGGACTTTGCGTGGTTGTTGTTGTTGGTGGTGGTGGTGGCGGTGGGGGAGGCAGAGTTGT
CGTTGGTACTCCATACGACGAGTGAGGAATCTCTGGGGGGTATGGAGCATCTCTTCGGTGAACAGAATGGGAAGAACTG
CCAGAAGAACTACCAGACGAACTGCTGCTTTCTGATCTGCTACTCTCCTCGAAGAGATCG
>Contig1091 9 reads, 279 bases
CTTAATATAAAAATAAATAAAAATATTATGGCACTACAACTGTTACCAGTCCTCGCCTGCCGCCTTGTGTGTTTTTGTT
CTCCATTATTGGAGAAGGATAGGTAGCATTCACGATGCTGAGATGGTTTGAGTGTGACCCTTTTACAGGGGGAGGGCAT
CAGTCTCCCGCCCAACCAACCCATGCAATCTAGTTGTGCATTGGGAAGGAAAATGGCCAAAGATAGAAAGATAGCCTTT
AAAATTTTATTTCAGTGTGGTACAACAACACCTTTAGCTGAG
>Contig1092 4 reads, 280 bases
CTCTCACTCGTGTATGGTGTTTGGTTGGTGTAAGATTTAAGTTTGTGTTTAGGTTGCAATTGAGGATAAAACTGTTCTC
TGGGTAAACGATTGAGTCGCAAACCACCCTTGAGTACATAAAGAATTTAAAAATTATCGATTTAAATCCAATTCAGAAT
TTTCAGAACCTGTTATAATAACGGTTTATTTTAATTAAGGTTTAAATTGGTGTTTAAATAGTTAAAAAAACAACGATTT
TTGACGAAAAACTGGTTTAGGTCAAGAACCGGGTTTAAACCAG
>Contig1093 3 reads, 239 bases
CTTTTCCGCAGTTTTGCTTCAGAGGCTGGTTGACAACGCTAAGACGGCTGCGGTCGCATGGGATGTGGGGGTAATGGAG
TTGAATAAATATTTACTTACTTACTTACTTACTTACTTACTTACTTAGAATTTTACTATATTTTCCAGAGATAATAATA
ATAATAATATTTATTCTGCCCTTGCAGACGTGTGCTTTGGGCATATTTTCCAGAGWAGCCACAAAAATGATTTAATCCA
AA
>Contig1094 3 reads, 248 bases
CTTACTTCAAGGTCTATCTTGCATAAAAATTTCAAAAATTTCTATGTCGCCGTTTAAAAGATATGGCTCCCAGAAGATT
CTCGGTACACAAATTTTGAGCATTATGAAAAGTTCGCACAACGACAATTTTGCATATATATATATATATATATATATAT
ATATATATATATATATATATATATRTGTGTGTGTGTGTGTGTGTGTGTGTGTGTGTGTGTGTGTGTATGTATATAYATT
TTCTATATATA
>Contig1095 9 reads, 337 bases
CTTCTGAAATGATTTTATACATATTAACTAACTCCACCCCACTTATTTTTTTTAACCCTCTCAGGACCAAGCCTAAACT
ACCGGGCCGATCTGCGAAATTTTTTGTTTTCTAATTCTTTGCAATTACTTATTTGCATTTTTGCTTTAAAACAATTTTT
TGGACTTTTAGTTTTTCTAAAAAACCTTGGGTCACCATATGACCCACATGGGAAGGAAGGGAGACAAAGTACGAATTTT
CGATATTTTTATTTTGTAAAGACCAAAAATTCTAGGCCGCCAATTTACCTTCTAATAATCATTGTTAGAACCCAGCGGT
GAACTATAATCAAATTTTTAG
>Contig1096 7 reads, 356 bases
CTGTAACAGAACCAGAGATATGATCATCAATGCATCAACCACATTGAAGAATTTCACGAAAAATCTCAACTCGGCTACC
AATTCCACTTATAAATCAAGTTTCATCGCATGAGAATCAGCCACGTTGTGGAAAACCAACGTCCCATGAATGGGTCTCG
TTCATCTATGTCTTTATATTGCATACCGCTTGCACTAGAGGTGGAAGATGAATTGAAGCAATTTCGGGATTGATGATTT
GCCAGTGTCTTGGGGTCATTGACAGAGGAAACACTATCGACTGATTGACTCCCAGAATCACTGAGGGTGTCATCGTCTC
GCCTACATTGTCCCTCGGCGGGTCCTTGGCCGCCCTTAAG
>Contig1097 6 reads, 367 bases
CTCAGAGTTTTCCGTTTTCTGTTTGGAAAAATAGTCAAAGAATTACGTTGGTTTTACACAGTCGTGGAAAAACCACGTG
TTGTATTCATATCAAAATCGCACCACCTCGGATCGGCCTCAAACTTTGTATGAGCACGTTCCACACCGCCCACATTCCG
AATCCGGTGGTGGAAAAAAATTGTTCCGGCCGGCCTGCCGGCCTGCCGCACTTGCCGGCCTTATAGCAGACGCACGTTT
GAAGATAGAGACTTCCCGTTTGCACTTTTATACAGAAATGTGGGTGAAAAATTGAAGATTTTGCCATTTTTGAAATCCA
AAATGGCTGCCTTCCGGCATATTGGAATATGCACAACTAGATCCGCTACAG
>Contig1098 4 reads, 325 bases
AAAAAAAWTCCAAAAATGRATCCTYACCCGACTTCTGCGAGTACGTTGTBTTTAAAGCCGRTATCGAAAGAAAGCTTAT
TTAACCGCGCAACTTTCGTCCATAGATGTCAAGCGTGTCACTAAATTCCTTATAGCCGAAAATGAGGATGCAAAGAAAA
CTGAAGAAAAAAGTGAAAAAAAATCACAAAATTGATTCTTACTCGACTTCTGCTAGTACGATTTCGTTCAAGCCGGTAT
CGAAAGAAAGCTTATTTAACCGCGCAACTTTCGGCCATAGATGTCAAGTGAGTCACTAAATTACTTATAGACGAAAATG
AGGATGCAA
>Contig1099 4 reads, 251 bases
CTTACTTCAAGGTCTATCTTGCATAAAAATTTCAAAAATTTCTATGTCGCCGTTTAAAAGATATGGCTCCCAGAAGATT
CTCGGTACACAAATTTTGAGCATTATGAAAAGTTCGCACAACGACAATTTTGCATATATATATATATATATATATATAT
ATATATATATATATATATATRTGTGTGTGTGTGTGTGTGTGTGTGTGTGTGTGTGTGTGTGTGTGTATATATATATATA
TTHTATATATGTAT
>Contig1100 150 reads, 273 bases
CTCTAAAACCAGAAGAATTAAGAATGTTTTGCACAAGGAATTGATTTAGAACATTTAGAATATTATTTTTCGCAAACAT
GCTGATAAAGAATGCGAACCTTCCTCTCTTTCTGGTCACTGTTCCTCTCTCTCTCTCTCTCTCTCTGTATACCCAGCGA
TAAAAACATTCTTGGCGACTGATTGCTGCCGGTTTGAAATAAATCTACGAGATGACTAATAGAGAGAATATAGCAATGA
TGATCAGGATCACAAACTTAGAGACAAAACTTTCAG
>Contig1101 33 reads, 531 bases
TACTCAGTGCTGCTCTTCTTAGACTGTCTATCGTGTGTAGTAGTGCTTCTTTTTTTTTTTCAAGCAGAAGACGGCATAC
GAGATATTGGCGTGACTGGAGTTCAGACGTGTGCTCTTCCGATCTCTCTGTGTACTATATGAAAACACGACTTACATTA
CTTAAACGCTCATATCTCAGGAACGGCGACATAGAAGTTTTTTAAATTTTTTTGTTGGACAGGTCATAAGGTCAGCTAC
AACATACTAAAGTTTAAAGAAAATGCACCGTCTAGTTTGTGAAATATAAAATTTTGAATTTTCAGAAATTTTCATTTTG
ACTTTAGCGCCTCTTGCGGAACTTTTTTGAACTTGATATGTTCTAGACAAATATGAGGCTTGCCGAGATCTTTCATTTG
AGCCATGGTTGAACAAGATCGGACATGTCGTTCTTGAGTTATGACGGATAAACCATTTTGGGTATAGGCAATTATTATA
GGTTATACGGTGGTTTGATGTCCCGTTATGATATATCGTTGAGTAGGGTTTAATGAG
>Contig1102 2 reads, 288 bases
CTGTAACAGAACCAGAGATATGATCATCAATGCATCAACCACATTGAAGAATTTCACGAAAAATCTCAACTCGGCTACC
AATTCCACTTATAAATCAAGTTTCATCGCATGAGAATCAGCCACGTTGTGGAAAACCAACGTCCCATGAATGGGTCTCG
TTCATCTATGTCTTTTAATTTAATATTTACTGTAAAGATAATTATTGTGAGAACTTCATATCAAAAATCGTTCAGATAC
TGGTAGATGCGATAAATCAAATGTTAAAATTTCACAATTTTATTTCATAAG
>Contig1103 315 reads, 265 bases
CTTGCGGAGTATCAGAACTGGAATTTATGTGTAAGGTGTTGTATGTGGTTTAACTTTTTTTGCTCTCTCTCTCTCTCTC
TCTCTCTCTCTCTCTCTCTTCTTTCTCAGACCATACAATACTTAATATTCTATGTCGGGGTGTACACATAATAATTTTC
ATCTTGTTCTTCCCTCGATCAATTCAATTCACTCAGTGCATTGCAATGTTTTGCTTAGCACTACACAACAATTTCCAAT
AAATGTGCTTGCATTTCATGTTTCCTAG
>Contig1104 7 reads, 316 bases
TTGAATCCTCATTTTCGGCTATAAGGAATTTAGTGACACGCTTGACATCTATGGACGAAAGTTGCGCTGTTARGTAAGC
TTTCTTTCGATACCGGCTTGAACGAAATCGTACTAGCAGAAGTCGAGTAAGAATCAATTTTGTGATTTTTTTTCACTTT
TTTCTTCAGTTTTCTTTGCATCCTCATTTTCGGCTATAAGGAATTTAGTGACACGCTTGACATCTATGGACGAAAGTTG
CGCGGTTAAATAAGAGATCGGAAGAGCGTCGTGTAGGGAAAGAGGGTAGATCCCGGTGGGCGCCGTAGAATTTAAAAAA
>Contig1105 14 reads, 280 bases
CTCTAAAACCAGAAGAATTAAGAATGTTTTGCACAAGGAATTGATTTAGAAGATTTAGAATATTATTATTTTTCGCAAA
CATGCTGATAAAGAATGCGAACCTTCCTCTCTTTCTGGTCACTGTTCCTCTCTCTCTCTCTCTCTCTCTCTCTGTATAC
CCAGCGATAAAAACATTCTTGGCGACTGATTGCTGCCGGTTTGAAATAAATCTACGAGATGACTAATAGAGAGAATATA
GCAATGATGATCAGGATCACAAACTTAGAGACAAAACTTTCAG
>Contig1106 4 reads, 261 bases
CTGTAACAGAACCAGAGATATGATCATCAATGCATCAACCACATTGAAGAATTTCACGAAAAATCTCAACTCGGCTACC
AATTCCACTTATAAATCAAGTTTCATCGCATGAGAATCAGCCACGTTGTGGAAAACCAACGTCCCATGAATGGGTCTCG
TTCATCTATGTCTTTTAATATCGATTTCAGATGTATTTAATAGCAACATGCTCACGAATATATTTCATGCATTGATTGG
ATATACTTGGTCAAAGTCGGTGAG
>Contig1107 2 reads, 236 bases
CTTATTTAACCGCGCAACTTTCGTCYATAGTTGTCTAGCGTGTCGATTGCGGTCTTATATYCGAAAATGATGATTGAAA
ATAAAGTGAAAAAAAAAATTTTTTTAAGAAAAATCCAGTGTCAAAAGTCGACAAAACTGACAATTGCTCGATAACGGCT
GGGWCGGATTTTTTTAAAAGACCACCAAAATAAAAAGATCGGGAAAAGGTCGGGGAGGGGAAAGAGGTAGGACTCCGT
>Contig1108 3 reads, 278 bases
CTTTTATTATAATTATTACTATTATACAATATAAAGACATAGATAAACGAGACCCATTCATGGGACGTTGGTTTTCCAC
AACGTGGCAGATTCTCATGCGATGAAACTTGATTTATTAGTGGAATTGGTAGCCGAGTTGAGATTTTTCGTGAAATTCT
TCAATGTGGTTGATACATGTTTAATCATATCTCTTGTTATATTACAGCCACTAGAAAGTTAGAACCCATTTTTGATAGA
CTTTTGTCATGCCTTCCGAGAGAGATCGGAAGAGCGTCGTG
>Contig1109 13 reads, 268 bases
CGACGCTCTTCCGATCTCTCTGAATTAGAACACGATCGCCTTGAAACCTTACTTTTTTTTATTAGCAGTCTTAACTTAA
AGACATAGATGAACGAGACCCATTCATGGGACGTTGGTTTTACACAACGTGGCTGATTTTTATGCGATGAAACTTGATT
TATTAGTGGAATTGGTAGCCGAGTTGAGATTTTTCGTGAAATTCTTCAATGTAGTTGATGCATTGATGATCATATCTCT
GGTTCTATTACAGAGATCGGAAGAGCACACG
>Contig1110 88 reads, 320 bases
TTTTTTTTTAATGATACGGCGACCACCGAGATCTACACTCTTTCCCTACACGACGCTCTTCCGATCTCTCCCTTTTCTC
TCTCACTCACACACACACACACCCCCGAGAATCCTCTCGCCGAAATTATCCCTCTCTCGCTCACCGACTCCCACCCTCC
CGAAGCTTTTTTCCAAAAGGCGACCAAAATTCCATTGAACTTTGCATATCATTTTGCATGAAAATTTCCTCCCGAAAGA
AATTGGAGAGATCGGAAGAGCACACGTCTGAACTCCAGTCACGCCAATATCTCGTATGCCGTCTTCTGCTTGAAAAAAA
AAAA
>Contig1111 199 reads, 352 bases
CTCTTGAAAATTAACTAGCAACGATCTTTGTGTTTCTTTCAATTATCCCAAGGATTTGTGGACAATTATGGAAGTTTTA
CCGTAGAAACAAGAGAATACTTGGAATTTTGTCTCCTTAGCATCAAATTTCCCACTCAAGTTTAATAGATAAGTTATAT
ACAGGATTAGAGGAGGTATCCAGCAATAGAGTGACACATTCTCGGAAAATAGAGAATCCTTAAATATCCTTAAGGTGAA
ATATGAACTACAAGAGAGAGAGAGAGAGAGAGAATAATTTTGCTGATATATTACGTTAAGATATATATGCAAATAAATT
CAATATTACCTCCCACTTTAGTCTCGATAGGGGAAG
>Contig1112 11 reads, 342 bases
CTAAAATCAATTATTGTTCTATATTATTACGTTGGTTTTACACAGTCGTGGAAAACCACGTATTGTATTCATATCAAAA
TCGCACCACCTCGGATCGGCCTCAAACTTTGTATGAGCACGTTCCACACCGCCCACATTCCGAATCCGGTGGTGGAAAA
AAATTGTTCCGGCCGGCCTGCCGCACTTTCCGGCCTTATAGCAGACACACGGTTGAAGATAGAGACTTCCCGTTTGCAC
TTTTATATAGAAATGTGGGTGAAAAATTTACGATTTTGYCATTTTCAAAATCCAAGATGGCCGCCTTCTGCCATATTGG
AATATGCACAMCTAGATCCGCTACAG
>Contig1113 4 reads, 307 bases
CTATAAGCAATTTAGTGACTCTTTTGGCATCTATAGTCGAAAGTTGCGCTGTTAAAAAAGCTTTCTTTCGATACCGGCT
TGAACGAAATCGTACTAGCAGAAGTCGAGTAAGAAYCAATTTTGTGATTTTTTTTCACTTTTTTCTTCAGTTTTCTTTG
AATCCTCATTTTCGGCTATAAGGAATTTAGTGACACGCTTGACATCTATGGACGAAAGTTGCGCGGTTAAATAAGCTTT
CTTTCGATACCGGCTTTGAAGAAATCGTACTAGCAGAAGTCGAGTRAGGAYCAAATTTTTGAATTTTTTT
>Contig1114 84 reads, 322 bases
CTCACAATGAGCAATGAGAACAATACTGGCCACACCAGTATCGCGTGAAAGATGATCCATCAGCATACGAATCGAATAA
GCATCAATAAAAGCGCGTAGCAGATATTTTGACGTACCAATTGTCAGAATGGACAGGCACACGCATTGTTTAGACAGGC
CAAAAATCCCAAACTCAATTGCAAGTTTATTTGGTAATTATTCCATCGACAATGCTCAAGAAACTCAGAGAGAGAGAGA
GAGAGAGAAACACACAAAATTCACAAAATATAGCAGAAAACCTGGAAGAAGAGACCTCATACTAATTAGCAGGTCTCAC
AGAGAG
>Contig1115 94 reads, 360 bases
CTCCTCTTTGTCAAAGTACTTGCGAGGGATACGGCAAAATCTGCAATATCAAACCATCGGCATCGCTTTGTCCACAAGG
ATGCTATTGCAAAAATGGATATGCGCGACATCCTGTCACCAGTCAATGTATTCACGTCAAAAGCTGCCCATCTATTGAG
TATGTTCCCCAGAAACCCCCACCAACAACCACAACAAGCACCACAACGACAACCACCACCACCACAACAACAGAAAAGC
CTGAAACTTGTGGAAGGTACGAGGAATTCCTGCATTGCGGGCCATCTTGTCAAATTCACTGTTCAAATTTGGGACAAGA
TTGTCCAAGTTATAAAAGGAAAATGCAATAGTGGATGCTACTGC
>Contig1116 4 reads, 248 bases
CTTCCACTCCGTGCCTCTTTGTCGATTTTAAAACACTGTTTTTCGGCATGAAGTCTGACTTTTGCTGACTTTTCTATCA
TATCATTATTATTGGATGATGGTGTACTGCGAGTGGAGGGTTAGGTATATCTGTTTTTTTTTACCTGAATTGGCCTAAC
TAATAGATTAAAGAGTATGAGAGAGAGAGAGAGAGATCGAGGGAGGAGGGGGAAAGGGGCGGGGGGGAGRGGAATGGAA
AAAAAAAGAGA
>Contig1117 134 reads, 257 bases
CTCAAAAGTCGAACTTTGGTAAGAGAGAGAGAGAGAGAGAGAGAGAGAGAGAGGGCAGTGCTAAATATATGTATGTATA
CAATATAATAGAAGATTGGATCTTTCATTGGGTGAATGTTTCTCCACAACGTGACTTTCACACATCTTTAAATAATTAA
TTTTAAACACGTGACCTTTGACACTGAGAAGATTGCAAAATCAAATTTCACTTTATCTATAGCCACACAGTATGACTGT
ATTCTTGGGGTGATTTTCCT
>Contig1118 4 reads, 270 bases
CTGTAATAGAACCAGAGATATGATCATCAATGCATCAACCACATTGAAGAATTTCACGAAAAATCTCAACTCGGCTACC
AATTCCACTTATAAATCAAGTTTCATCGCATGAGAATCAGCCACGTTGTGGAAAACCAACGTCCCATGAATGGGTCTCG
TTCATCTATGTCTTTTTAAATATTAAAGTCACCTTAATTACAACTAAAATATGTTTTTTARAAATATTTAAAGGTAAGT
GTGATCCCTTCTGTTACTCTATGAATTTTATAG
>Contig1119 2 reads, 220 bases
CTAAATTCTGGGACGCGCCCAACGATAGTAAAAAAAAAAAAAGAGAAAGAGAAGAAATAGAAAGAGAGAGAGAGAGAGA
GAGAGAGAAAGAAAGAAAGTTAAGATCATCGAAGAGACGGAAGTGGCAACGCTCTTAGTTTATTTMTGGGACGCGACCA
TGAAAGGCAAAAGAAAAGAAGAGAGAGGGAGAGAGAGAAAGGAAGATGGGATCATCGAAGAG
>Contig1120 55 reads, 291 bases
CTTCGAATTCATTGAAATTCTCATTGGGCAGGATAGCTGCCAAATCCTCCGGATTAATCTCTTGAAGGACTTCATCACT
CGATTCCGAATCACTCGAATCTGTTCGTCCACCGCTGCTCGTCGATGCACTCCGATTAGCCTACAAACAGAGAGAGAGA
GAGAGAGAGAGAGAGAGAGAGATGGTCATCATGAATAATTAGTATGTATTTAAAAAGTAAACACATGTTGAATACTAAT
AAATAGGATATATTTTCGATCTATTTCTATTAGAACGCAGTTTTTAAAATTTTG
>Contig1121 4 reads, 307 bases
TTTAAGGATACGGCGACCACCGAGATCTACACTCTTTCCCWACACGACGCTCTTCCGATCTCTATGAGGCTGAAAAAAA
AAGACATAGATGAACGAGACCCATTCATGGGACGTTGGTTTTCCACCACGTGGCTGATTCTCATGCGATGGGACTTGAT
TTATTAGTGGAATTGGTAGCCGAGTTGAGATTTTTCGTGAAATTCTTCAATGTGGTTGATGCATTGATGATCATATCTC
TGGTTCTATTACAGAGATCGGAAGAGCACACGTCTGAACTCCAGTCACGCCAATATCTCGTATGCCGTCT
>Contig1122 2 reads, 249 bases
[truncated: 44,375,041 more chars]
